# Supplementary material for: Integrative single-cell transcriptomics and proteomics reveal an immunometabolic framework for MSC-exosome-mediated remodeling of expanded NK cells
Source: Gigascience. 2026 Apr 20;15:giag049. doi: 10.1093/gigascience/giag049 (PMC13273429; doi:10.1093/gigascience/giag049)
Supplement: giag049_Supplemental_Files [file giag049_Supplemental_Files.zip]

Archive with 2 entries (2 files):
- Supplementary Figures_260330.docx
- Supplementary Tables_20260326.xlsx
