# Supplementary material for: Integrative single-cell transcriptomics and proteomics reveal an immunometabolic framework for MSC-exosome-mediated remodeling of expanded NK cells
Source: Gigascience. 2026 Apr 20;15:giag049. doi: 10.1093/gigascience/giag049 (PMC13273429; doi:10.1093/gigascience/giag049)
Supplement: giag049_Supplemental_Files [file giag049_Supplemental_Files.zip › Supplementary Tables_20260326.xlsx]

## Sheet: Supplementary Table S1
Supplementary Table S1. MSC-Exos dosing metrics (protein-, particle-, and cell-normalized)
Category	Protein dose (μg/mL)	Particle/protein (particles/μg)	Particle concentration (particles/mL)	Cell density (cells/mL)	Particle-to-cell dose (particles/cell)	Protein-to-particle (μg /1×1010particles)	ZetaView concentration (particles/mL)	Notes
Dosing metrics	10	1.9×108	1.9×109	1.5×106	1270	52.63		Converted from protein dose using particle/protein ratio; particles/cell = (particles/mL)/(cells/mL).
Dosing metrics	20	1.9×108	3.8×109	1.5×106	2530	52.63		Converted from protein dose using particle/protein ratio; particles/cell = (particles/mL)/(cells/mL).
Dosing metrics	40	1.9×108	7.6×109	1.5×106	5070	52.63		Converted from protein dose using particle/protein ratio; particles/cell = (particles/mL)/(cells/mL).
ZetaView report							1.2×108	Measured concentration at dilution; dilution factor = 2000.
ZetaView report							2.3×1011	Original concentration back-calculated by ZetaView.

## Sheet: Supplementary Table S2
Supplementary Table S2. Donor information for peripheral blood-derived NK cells.
Donor	Gender	Age
NK001	Female	48
NK002	Male	32
NK003	Female	48
NK004	Male	52
NK005	Male	55
NK006	Female	49

## Sheet: Supplementary Table S3
Supplementary Table S3. Primer sequences used for qRT-PCR.
Gene	Forward (5’-3’)	Reverse (5′–3′)
ACTB	CCAACCGCGAGAAGATGA	CCAGAGGCGTACAGGGATAG
TNF	CCTCTCTAATCAGCCCTCTG	GAGGACCTGGGAGTAGATGAG
CDKN1A	CTTGAGTGGGGTTATCTCTG	TGAGCACCTGCTGTATATTCAG
IL1B	ATGATGGCTTATTACAGTGGCAA	GTCGGAGATTCGTAGCTGGA
NFE2L2	AGGTTGCCCACATTCCCAAA	AGCTCCTCCCAAACTTGCTC

## Sheet: Supplementary Table S4
Supplementary Table S4: Donor-by-condition cell counts during scRNA-seq processing (pre- and post-filtering)
Donor	condition	Total cells after QC	Removed cells(non-NK lineages)	Retained cells (NK-only)
NK001	CON	5408	2442	2966
NK001	EXO	7211	3125	4086
NK002	CON	8315	2075	6240
NK002	EXO	5208	1210	3998
NK003	CON	3730	1530	2200
NK003	EXO	4005	1548	2457
NK004	CON	4468	1505	2963
NK004	EXO	5577	2105	3472

## Sheet: Supplementary Table S5
Supplementary Table S5:Donor-by-condition cell counts for annotated NK subclusters (n_cells)
donor	condition	celltype	n_cells
NK001	CON	Trans_NK	1117
NK001	CON	CD56dim_prolif	537
NK001	CON	CD56dim_eff	787
NK001	CON	CD56bright	525
NK001	EXO	Trans_NK	1800
NK001	EXO	CD56dim_prolif	691
NK001	EXO	CD56dim_eff	1342
NK001	EXO	CD56bright	253
NK002	CON	Trans_NK	2696
NK002	CON	CD56dim_prolif	1819
NK002	CON	CD56dim_eff	1274
NK002	CON	CD56bright	451
NK002	EXO	Trans_NK	1231
NK002	EXO	CD56dim_prolif	1542
NK002	EXO	CD56dim_eff	981
NK002	EXO	CD56bright	244
NK003	CON	Trans_NK	854
NK003	CON	CD56dim_prolif	729
NK003	CON	CD56dim_eff	365
NK003	CON	CD56bright	252
NK003	EXO	Trans_NK	729
NK003	EXO	CD56dim_prolif	880
NK003	EXO	CD56dim_eff	563
NK003	EXO	CD56bright	285
NK004	CON	Trans_NK	999
NK004	CON	CD56dim_prolif	1003
NK004	CON	CD56dim_eff	710
NK004	CON	CD56bright	251
NK004	EXO	Trans_NK	867
NK004	EXO	CD56dim_prolif	1173
NK004	EXO	CD56dim_eff	981
NK004	EXO	CD56bright	451

## Sheet: Supplementary Table S6
Supplementary Table S6. Protein data of MSC-Exos by Mass Spectrometry.
PG.ProteinGroups	PG.ProteinAccessions	PG.Genes	PG.ProteinDescriptions	PG.ProteinNames	PG.MolecularWeight	PEP.StrippedSequence	BatchID	Sample	Rep	PG.Quantity	PG.Log2Quantity	PG.IBAQ
A0A075B6H9	A0A075B6H9	IGLV4-69	Immunoglobulin lambda variable 4-69	LV469_HUMAN	12773.3	FSGSSSGAER	UC_MSC_EXO-1_1	MSC-Exos	Rep1	1078.39270019531	10.0746669205047	801.1
A0A075B6H9	A0A075B6H9	IGLV4-69	Immunoglobulin lambda variable 4-69	LV469_HUMAN	12773.3	FSGSSSGAER	UC_MSC_EXO-1_2	MSC-Exos	Rep2	1159.62036132812	10.179436855124	795.3
A0A075B6H9	A0A075B6H9	IGLV4-69	Immunoglobulin lambda variable 4-69	LV469_HUMAN	12773.3	FSGSSSGAER	UC_MSC_EXO-1_3	MSC-Exos	Rep3	1167.76928710938	10.1895395578347	866
A0A075B6H9	A0A075B6H9	IGLV4-69	Immunoglobulin lambda variable 4-69	LV469_HUMAN	12773.3	LTCTLSSGHSSYAIAWHQQQPEKGPR	UC_MSC_EXO-1_1	MSC-Exos	Rep1	1078.39270019531	10.0746669205047	801.1
A0A075B6H9	A0A075B6H9	IGLV4-69	Immunoglobulin lambda variable 4-69	LV469_HUMAN	12773.3	LTCTLSSGHSSYAIAWHQQQPEKGPR	UC_MSC_EXO-1_2	MSC-Exos	Rep2	1159.62036132812	10.179436855124	795.3
A0A075B6H9	A0A075B6H9	IGLV4-69	Immunoglobulin lambda variable 4-69	LV469_HUMAN	12773.3	LTCTLSSGHSSYAIAWHQQQPEKGPR	UC_MSC_EXO-1_3	MSC-Exos	Rep3	1167.76928710938	10.1895395578347	866
A0A075B6H9	A0A075B6H9	IGLV4-69	Immunoglobulin lambda variable 4-69	LV469_HUMAN	12773.3	LNSDGSHSKGDGIPDR	UC_MSC_EXO-1_1	MSC-Exos	Rep1	1078.39270019531	10.0746669205047	801.1
A0A075B6H9	A0A075B6H9	IGLV4-69	Immunoglobulin lambda variable 4-69	LV469_HUMAN	12773.3	LNSDGSHSKGDGIPDR	UC_MSC_EXO-1_2	MSC-Exos	Rep2	1159.62036132812	10.179436855124	795.3
A0A075B6H9	A0A075B6H9	IGLV4-69	Immunoglobulin lambda variable 4-69	LV469_HUMAN	12773.3	LNSDGSHSKGDGIPDR	UC_MSC_EXO-1_3	MSC-Exos	Rep3	1167.76928710938	10.1895395578347	866
A0A075B6H9	A0A075B6H9	IGLV4-69	Immunoglobulin lambda variable 4-69	LV469_HUMAN	12773.3	LNSDGSHSKGDGIPDRFSGSSSGAER	UC_MSC_EXO-1_1	MSC-Exos	Rep1	1078.39270019531	10.0746669205047	801.1
A0A075B6H9	A0A075B6H9	IGLV4-69	Immunoglobulin lambda variable 4-69	LV469_HUMAN	12773.3	LNSDGSHSKGDGIPDRFSGSSSGAER	UC_MSC_EXO-1_2	MSC-Exos	Rep2	1159.62036132812	10.179436855124	795.3
A0A075B6H9	A0A075B6H9	IGLV4-69	Immunoglobulin lambda variable 4-69	LV469_HUMAN	12773.3	LNSDGSHSKGDGIPDRFSGSSSGAER	UC_MSC_EXO-1_3	MSC-Exos	Rep3	1167.76928710938	10.1895395578347	866
A0A075B6I0	A0A075B6I0	IGLV8-61	Immunoglobulin lambda variable 8-61	LV861_HUMAN	12814.4	TLIYSTNTR	UC_MSC_EXO-1_1	MSC-Exos	Rep1	459.112762451172	8.8427047265279	441
A0A075B6I0	A0A075B6I0	IGLV8-61	Immunoglobulin lambda variable 8-61	LV861_HUMAN	12814.4	TLIYSTNTR	UC_MSC_EXO-1_2	MSC-Exos	Rep2	245.568893432617	7.93998401378608	201
A0A075B6I0	A0A075B6I0	IGLV8-61	Immunoglobulin lambda variable 8-61	LV861_HUMAN	12814.4	TLIYSTNTR	UC_MSC_EXO-1_3	MSC-Exos	Rep3	319.867340087891	8.32132988401434	287.3
A0A075B6I0	A0A075B6I0	IGLV8-61	Immunoglobulin lambda variable 8-61	LV861_HUMAN	12814.4	FSGSILGNK	UC_MSC_EXO-1_1	MSC-Exos	Rep1	459.112762451172	8.8427047265279	441
A0A075B6I0	A0A075B6I0	IGLV8-61	Immunoglobulin lambda variable 8-61	LV861_HUMAN	12814.4	FSGSILGNK	UC_MSC_EXO-1_2	MSC-Exos	Rep2	245.568893432617	7.93998401378608	201
A0A075B6I0	A0A075B6I0	IGLV8-61	Immunoglobulin lambda variable 8-61	LV861_HUMAN	12814.4	FSGSILGNK	UC_MSC_EXO-1_3	MSC-Exos	Rep3	319.867340087891	8.32132988401434	287.3
A0A075B6I0	A0A075B6I0	IGLV8-61	Immunoglobulin lambda variable 8-61	LV861_HUMAN	12814.4	SSGVPDRFSGSILGNK	UC_MSC_EXO-1_1	MSC-Exos	Rep1	459.112762451172	8.8427047265279	441
A0A075B6I0	A0A075B6I0	IGLV8-61	Immunoglobulin lambda variable 8-61	LV861_HUMAN	12814.4	SSGVPDRFSGSILGNK	UC_MSC_EXO-1_2	MSC-Exos	Rep2	245.568893432617	7.93998401378608	201
A0A075B6I0	A0A075B6I0	IGLV8-61	Immunoglobulin lambda variable 8-61	LV861_HUMAN	12814.4	SSGVPDRFSGSILGNK	UC_MSC_EXO-1_3	MSC-Exos	Rep3	319.867340087891	8.32132988401434	287.3
A0A075B6I1	A0A075B6I1	IGLV4-60	Immunoglobulin lambda variable 4-60	LV460_HUMAN	12987.5	FSGSSSGADR	UC_MSC_EXO-1_1	MSC-Exos	Rep1	196.78874206543	7.62050387879056	70.7
A0A075B6I1	A0A075B6I1	IGLV4-60	Immunoglobulin lambda variable 4-60	LV460_HUMAN	12987.5	FSGSSSGADR	UC_MSC_EXO-1_2	MSC-Exos	Rep2	192.571563720703	7.5892508716271	76.2
A0A075B6I1	A0A075B6I1	IGLV4-60	Immunoglobulin lambda variable 4-60	LV460_HUMAN	12987.5	FSGSSSGADR	UC_MSC_EXO-1_3	MSC-Exos	Rep3	232.139373779297	7.85884743257126	84.1
A0A075B6I1	A0A075B6I1	IGLV4-60	Immunoglobulin lambda variable 4-60	LV460_HUMAN	12987.5	LTCTLSSGHSSYIIAWHQQQPGKAPR	UC_MSC_EXO-1_1	MSC-Exos	Rep1	196.78874206543	7.62050387879056	70.7
A0A075B6I1	A0A075B6I1	IGLV4-60	Immunoglobulin lambda variable 4-60	LV460_HUMAN	12987.5	LTCTLSSGHSSYIIAWHQQQPGKAPR	UC_MSC_EXO-1_2	MSC-Exos	Rep2	192.571563720703	7.5892508716271	76.2
A0A075B6I1	A0A075B6I1	IGLV4-60	Immunoglobulin lambda variable 4-60	LV460_HUMAN	12987.5	LTCTLSSGHSSYIIAWHQQQPGKAPR	UC_MSC_EXO-1_3	MSC-Exos	Rep3	232.139373779297	7.85884743257126	84.1
A0A075B6I1	A0A075B6I1	IGLV4-60	Immunoglobulin lambda variable 4-60	LV460_HUMAN	12987.5	LEGSGSYNKGSGVPDR	UC_MSC_EXO-1_1	MSC-Exos	Rep1	196.78874206543	7.62050387879056	70.7
A0A075B6I1	A0A075B6I1	IGLV4-60	Immunoglobulin lambda variable 4-60	LV460_HUMAN	12987.5	LEGSGSYNKGSGVPDR	UC_MSC_EXO-1_2	MSC-Exos	Rep2	192.571563720703	7.5892508716271	76.2
A0A075B6I1	A0A075B6I1	IGLV4-60	Immunoglobulin lambda variable 4-60	LV460_HUMAN	12987.5	LEGSGSYNKGSGVPDR	UC_MSC_EXO-1_3	MSC-Exos	Rep3	232.139373779297	7.85884743257126	84.1
A0A075B6I9	A0A075B6I9	IGLV7-46	Immunoglobulin lambda variable 7-46	LV746_HUMAN	12468.1	TLIYDTSNKHSWTPAR	UC_MSC_EXO-1_1	MSC-Exos	Rep1	290.322814941406	8.18151414000138	116.9
A0A075B6I9	A0A075B6I9	IGLV7-46	Immunoglobulin lambda variable 7-46	LV746_HUMAN	12468.1	TLIYDTSNKHSWTPAR	UC_MSC_EXO-1_2	MSC-Exos	Rep2	465.596771240234	8.8629372434422	157.5
A0A075B6I9	A0A075B6I9	IGLV7-46	Immunoglobulin lambda variable 7-46	LV746_HUMAN	12468.1	TLIYDTSNKHSWTPAR	UC_MSC_EXO-1_3	MSC-Exos	Rep3	487.562225341797	8.92944254497169	161.7
A0A075B6I9	A0A075B6I9	IGLV7-46	Immunoglobulin lambda variable 7-46	LV746_HUMAN	12468.1	TLIYDTSNK	UC_MSC_EXO-1_1	MSC-Exos	Rep1	290.322814941406	8.18151414000138	116.9
A0A075B6I9	A0A075B6I9	IGLV7-46	Immunoglobulin lambda variable 7-46	LV746_HUMAN	12468.1	TLIYDTSNK	UC_MSC_EXO-1_2	MSC-Exos	Rep2	465.596771240234	8.8629372434422	157.5
A0A075B6I9	A0A075B6I9	IGLV7-46	Immunoglobulin lambda variable 7-46	LV746_HUMAN	12468.1	TLIYDTSNK	UC_MSC_EXO-1_3	MSC-Exos	Rep3	487.562225341797	8.92944254497169	161.7
A0A075B6J1	A0A075B6J1	IGLV5-37	Immunoglobulin lambda variable 5-37	LV537_HUMAN	13276.8	YLLYYYSDSDKGQGSGVPSR	UC_MSC_EXO-1_1	MSC-Exos	Rep1	71.2151412963867	6.15411210505168	11.9
A0A075B6J1	A0A075B6J1	IGLV5-37	Immunoglobulin lambda variable 5-37	LV537_HUMAN	13276.8	YLLYYYSDSDKGQGSGVPSR	UC_MSC_EXO-1_2	MSC-Exos	Rep2	64.2471313476562	6.00556013389577	10.7
A0A075B6J1	A0A075B6J1	IGLV5-37	Immunoglobulin lambda variable 5-37	LV537_HUMAN	13276.8	YLLYYYSDSDKGQGSGVPSR	UC_MSC_EXO-1_3	MSC-Exos	Rep3	104.730850219727	6.71054266454735	17.5
A0A075B6J9	A0A075B6J9	IGLV2-18	Immunoglobulin lambda variable 2-18	LV218_HUMAN	12411.7	VSWYQQPPGTAPK	UC_MSC_EXO-1_1	MSC-Exos	Rep1	251.487808227539	7.97434465169019	375.1
A0A075B6J9	A0A075B6J9	IGLV2-18	Immunoglobulin lambda variable 2-18	LV218_HUMAN	12411.7	VSWYQQPPGTAPK	UC_MSC_EXO-1_2	MSC-Exos	Rep2	292.145751953125	8.19054450120138	309.2
A0A075B6J9	A0A075B6J9	IGLV2-18	Immunoglobulin lambda variable 2-18	LV218_HUMAN	12411.7	VSWYQQPPGTAPK	UC_MSC_EXO-1_3	MSC-Exos	Rep3	321.425048828125	8.32833855317466	346.3
A0A075B6J9	A0A075B6J9	IGLV2-18	Immunoglobulin lambda variable 2-18	LV218_HUMAN	12411.7	LMIYEVSNRPSGVPDR	UC_MSC_EXO-1_1	MSC-Exos	Rep1	251.487808227539	7.97434465169019	375.1
A0A075B6J9	A0A075B6J9	IGLV2-18	Immunoglobulin lambda variable 2-18	LV218_HUMAN	12411.7	LMIYEVSNRPSGVPDR	UC_MSC_EXO-1_2	MSC-Exos	Rep2	292.145751953125	8.19054450120138	309.2
A0A075B6J9	A0A075B6J9	IGLV2-18	Immunoglobulin lambda variable 2-18	LV218_HUMAN	12411.7	LMIYEVSNRPSGVPDR	UC_MSC_EXO-1_3	MSC-Exos	Rep3	321.425048828125	8.32833855317466	346.3
A0A075B6J9	A0A075B6J9	IGLV2-18	Immunoglobulin lambda variable 2-18	LV218_HUMAN	12411.7	LMIYEVSNRPSGVPDRFSGSK	UC_MSC_EXO-1_1	MSC-Exos	Rep1	251.487808227539	7.97434465169019	375.1
A0A075B6J9	A0A075B6J9	IGLV2-18	Immunoglobulin lambda variable 2-18	LV218_HUMAN	12411.7	LMIYEVSNRPSGVPDRFSGSK	UC_MSC_EXO-1_2	MSC-Exos	Rep2	292.145751953125	8.19054450120138	309.2
A0A075B6J9	A0A075B6J9	IGLV2-18	Immunoglobulin lambda variable 2-18	LV218_HUMAN	12411.7	LMIYEVSNRPSGVPDRFSGSK	UC_MSC_EXO-1_3	MSC-Exos	Rep3	321.425048828125	8.32833855317466	346.3
A0A075B6K4	A0A075B6K4	IGLV3-10	Immunoglobulin lambda variable 3-10	LV310_HUMAN	12440.9	RPSGIPER	UC_MSC_EXO-1_1	MSC-Exos	Rep1	1738.20849609375	10.7633854267912	704.1
A0A075B6K4	A0A075B6K4	IGLV3-10	Immunoglobulin lambda variable 3-10	LV310_HUMAN	12440.9	RPSGIPER	UC_MSC_EXO-1_2	MSC-Exos	Rep2	1535.76745605469	10.5847440662191	685.5
A0A075B6K4	A0A075B6K4	IGLV3-10	Immunoglobulin lambda variable 3-10	LV310_HUMAN	12440.9	RPSGIPER	UC_MSC_EXO-1_3	MSC-Exos	Rep3	1669.6552734375	10.7053	670.6
A0A075B6K4	A0A075B6K4	IGLV3-10	Immunoglobulin lambda variable 3-10	LV310_HUMAN	12440.9	ITCSGDALPKK	UC_MSC_EXO-1_1	MSC-Exos	Rep1	1738.20849609375	10.7633854267912	704.1
A0A075B6K4	A0A075B6K4	IGLV3-10	Immunoglobulin lambda variable 3-10	LV310_HUMAN	12440.9	ITCSGDALPKK	UC_MSC_EXO-1_2	MSC-Exos	Rep2	1535.76745605469	10.5847440662191	685.5
A0A075B6K4	A0A075B6K4	IGLV3-10	Immunoglobulin lambda variable 3-10	LV310_HUMAN	12440.9	ITCSGDALPKK	UC_MSC_EXO-1_3	MSC-Exos	Rep3	1669.6552734375	10.7053	670.6
A0A075B6K4	A0A075B6K4	IGLV3-10	Immunoglobulin lambda variable 3-10	LV310_HUMAN	12440.9	SGQAPVLVIYEDSKRPSGIPER	UC_MSC_EXO-1_1	MSC-Exos	Rep1	1738.20849609375	10.7633854267912	704.1
A0A075B6K4	A0A075B6K4	IGLV3-10	Immunoglobulin lambda variable 3-10	LV310_HUMAN	12440.9	SGQAPVLVIYEDSKRPSGIPER	UC_MSC_EXO-1_2	MSC-Exos	Rep2	1535.76745605469	10.5847440662191	685.5
A0A075B6K4	A0A075B6K4	IGLV3-10	Immunoglobulin lambda variable 3-10	LV310_HUMAN	12440.9	SGQAPVLVIYEDSKRPSGIPER	UC_MSC_EXO-1_3	MSC-Exos	Rep3	1669.6552734375	10.7053	670.6
A0A075B6K4	A0A075B6K4	IGLV3-10	Immunoglobulin lambda variable 3-10	LV310_HUMAN	12440.9	KYAYWYQQK	UC_MSC_EXO-1_1	MSC-Exos	Rep1	1738.20849609375	10.7633854267912	704.1
A0A075B6K4	A0A075B6K4	IGLV3-10	Immunoglobulin lambda variable 3-10	LV310_HUMAN	12440.9	KYAYWYQQK	UC_MSC_EXO-1_2	MSC-Exos	Rep2	1535.76745605469	10.5847440662191	685.5
A0A075B6K4	A0A075B6K4	IGLV3-10	Immunoglobulin lambda variable 3-10	LV310_HUMAN	12440.9	KYAYWYQQK	UC_MSC_EXO-1_3	MSC-Exos	Rep3	1669.6552734375	10.7053	670.6
A0A075B6K4	A0A075B6K4	IGLV3-10	Immunoglobulin lambda variable 3-10	LV310_HUMAN	12440.9	SGQAPVLVIYEDSK	UC_MSC_EXO-1_1	MSC-Exos	Rep1	1738.20849609375	10.7633854267912	704.1
A0A075B6K4	A0A075B6K4	IGLV3-10	Immunoglobulin lambda variable 3-10	LV310_HUMAN	12440.9	SGQAPVLVIYEDSK	UC_MSC_EXO-1_2	MSC-Exos	Rep2	1535.76745605469	10.5847440662191	685.5
A0A075B6K4	A0A075B6K4	IGLV3-10	Immunoglobulin lambda variable 3-10	LV310_HUMAN	12440.9	SGQAPVLVIYEDSK	UC_MSC_EXO-1_3	MSC-Exos	Rep3	1669.6552734375	10.7053	670.6
A0A075B6K5	A0A075B6K5	IGLV3-9	Immunoglobulin lambda variable 3-9	LV39_HUMAN	12331.7	ITCGGNNIGSK	UC_MSC_EXO-1_1	MSC-Exos	Rep1	3100.40307617188	11.5982400737719	1306
A0A075B6K5	A0A075B6K5	IGLV3-9	Immunoglobulin lambda variable 3-9	LV39_HUMAN	12331.7	ITCGGNNIGSK	UC_MSC_EXO-1_2	MSC-Exos	Rep2	2770.6025390625	11.435984046347	1178.5
A0A075B6K5	A0A075B6K5	IGLV3-9	Immunoglobulin lambda variable 3-9	LV39_HUMAN	12331.7	ITCGGNNIGSK	UC_MSC_EXO-1_3	MSC-Exos	Rep3	2877.45458984375	11.4905774455047	1258.6
A0A075B6K5	A0A075B6K5	IGLV3-9	Immunoglobulin lambda variable 3-9	LV39_HUMAN	12331.7	FSGSNSGNTATLTISR	UC_MSC_EXO-1_1	MSC-Exos	Rep1	3100.40307617188	11.5982400737719	1306
A0A075B6K5	A0A075B6K5	IGLV3-9	Immunoglobulin lambda variable 3-9	LV39_HUMAN	12331.7	FSGSNSGNTATLTISR	UC_MSC_EXO-1_2	MSC-Exos	Rep2	2770.6025390625	11.435984046347	1178.5
A0A075B6K5	A0A075B6K5	IGLV3-9	Immunoglobulin lambda variable 3-9	LV39_HUMAN	12331.7	FSGSNSGNTATLTISR	UC_MSC_EXO-1_3	MSC-Exos	Rep3	2877.45458984375	11.4905774455047	1258.6
A0A075B6K5	A0A075B6K5	IGLV3-9	Immunoglobulin lambda variable 3-9	LV39_HUMAN	12331.7	DSNRPSGIPER	UC_MSC_EXO-1_1	MSC-Exos	Rep1	3100.40307617188	11.5982400737719	1306
A0A075B6K5	A0A075B6K5	IGLV3-9	Immunoglobulin lambda variable 3-9	LV39_HUMAN	12331.7	DSNRPSGIPER	UC_MSC_EXO-1_2	MSC-Exos	Rep2	2770.6025390625	11.435984046347	1178.5
A0A075B6K5	A0A075B6K5	IGLV3-9	Immunoglobulin lambda variable 3-9	LV39_HUMAN	12331.7	DSNRPSGIPER	UC_MSC_EXO-1_3	MSC-Exos	Rep3	2877.45458984375	11.4905774455047	1258.6
A0A075B6K5	A0A075B6K5	IGLV3-9	Immunoglobulin lambda variable 3-9	LV39_HUMAN	12331.7	NVHWYQQKPGQAPVLVIYR	UC_MSC_EXO-1_1	MSC-Exos	Rep1	3100.40307617188	11.5982400737719	1306
A0A075B6K5	A0A075B6K5	IGLV3-9	Immunoglobulin lambda variable 3-9	LV39_HUMAN	12331.7	NVHWYQQKPGQAPVLVIYR	UC_MSC_EXO-1_2	MSC-Exos	Rep2	2770.6025390625	11.435984046347	1178.5
A0A075B6K5	A0A075B6K5	IGLV3-9	Immunoglobulin lambda variable 3-9	LV39_HUMAN	12331.7	NVHWYQQKPGQAPVLVIYR	UC_MSC_EXO-1_3	MSC-Exos	Rep3	2877.45458984375	11.4905774455047	1258.6
A0A075B6K5	A0A075B6K5	IGLV3-9	Immunoglobulin lambda variable 3-9	LV39_HUMAN	12331.7	PGQAPVLVIYR	UC_MSC_EXO-1_1	MSC-Exos	Rep1	3100.40307617188	11.5982400737719	1306
A0A075B6K5	A0A075B6K5	IGLV3-9	Immunoglobulin lambda variable 3-9	LV39_HUMAN	12331.7	PGQAPVLVIYR	UC_MSC_EXO-1_2	MSC-Exos	Rep2	2770.6025390625	11.435984046347	1178.5
A0A075B6K5	A0A075B6K5	IGLV3-9	Immunoglobulin lambda variable 3-9	LV39_HUMAN	12331.7	PGQAPVLVIYR	UC_MSC_EXO-1_3	MSC-Exos	Rep3	2877.45458984375	11.4905774455047	1258.6
A0A075B6Q5	A0A075B6Q5	IGHV3-64	Immunoglobulin heavy variable 3-64	HV364_HUMAN	12890.7	LSCAASGFTFSSYAMHWVR	UC_MSC_EXO-1_1	MSC-Exos	Rep1	294.438690185547	8.20182344836842	67.9
A0A075B6Q5	A0A075B6Q5	IGHV3-64	Immunoglobulin heavy variable 3-64	HV364_HUMAN	12890.7	LSCAASGFTFSSYAMHWVR	UC_MSC_EXO-1_2	MSC-Exos	Rep2	304.248260498047	8.24910520430612	71.7
A0A075B6Q5	A0A075B6Q5	IGHV3-64	Immunoglobulin heavy variable 3-64	HV364_HUMAN	12890.7	LSCAASGFTFSSYAMHWVR	UC_MSC_EXO-1_3	MSC-Exos	Rep3	214.827560424805	7.7470352796417	53.6
A0A075B6Q5	A0A075B6Q5	IGHV3-64	Immunoglobulin heavy variable 3-64	HV364_HUMAN	12890.7	AEDMAVYYCAR	UC_MSC_EXO-1_1	MSC-Exos	Rep1	294.438690185547	8.20182344836842	67.9
A0A075B6Q5	A0A075B6Q5	IGHV3-64	Immunoglobulin heavy variable 3-64	HV364_HUMAN	12890.7	AEDMAVYYCAR	UC_MSC_EXO-1_2	MSC-Exos	Rep2	304.248260498047	8.24910520430612	71.7
A0A075B6Q5	A0A075B6Q5	IGHV3-64	Immunoglobulin heavy variable 3-64	HV364_HUMAN	12890.7	AEDMAVYYCAR	UC_MSC_EXO-1_3	MSC-Exos	Rep3	214.827560424805	7.7470352796417	53.6
A0A075B6Q5	A0A075B6Q5	IGHV3-64	Immunoglobulin heavy variable 3-64	HV364_HUMAN	12890.7	NTLYLQMGSLR	UC_MSC_EXO-1_1	MSC-Exos	Rep1	294.438690185547	8.20182344836842	67.9
A0A075B6Q5	A0A075B6Q5	IGHV3-64	Immunoglobulin heavy variable 3-64	HV364_HUMAN	12890.7	NTLYLQMGSLR	UC_MSC_EXO-1_2	MSC-Exos	Rep2	304.248260498047	8.24910520430612	71.7
A0A075B6Q5	A0A075B6Q5	IGHV3-64	Immunoglobulin heavy variable 3-64	HV364_HUMAN	12890.7	NTLYLQMGSLR	UC_MSC_EXO-1_3	MSC-Exos	Rep3	214.827560424805	7.7470352796417	53.6
A0A075B6R2	A0A075B6R2	IGHV4-4	Immunoglobulin heavy variable 4-4	HV404_HUMAN	12847.7	VTISVDKSK	UC_MSC_EXO-1_1	MSC-Exos	Rep1	391.481170654297	8.61279910863984	185.3
A0A075B6R2	A0A075B6R2	IGHV4-4	Immunoglobulin heavy variable 4-4	HV404_HUMAN	12847.7	VTISVDKSK	UC_MSC_EXO-1_2	MSC-Exos	Rep2	301.536499023438	8.23618883128016	141.9
A0A075B6R2	A0A075B6R2	IGHV4-4	Immunoglobulin heavy variable 4-4	HV404_HUMAN	12847.7	VTISVDKSK	UC_MSC_EXO-1_3	MSC-Exos	Rep3	320.379241943359	8.32363686525064	148.8
A0A075B6R2	A0A075B6R2	IGHV4-4	Immunoglobulin heavy variable 4-4	HV404_HUMAN	12847.7	GLEWIGEIYHSGSTNYNPSLK	UC_MSC_EXO-1_1	MSC-Exos	Rep1	391.481170654297	8.61279910863984	185.3
A0A075B6R2	A0A075B6R2	IGHV4-4	Immunoglobulin heavy variable 4-4	HV404_HUMAN	12847.7	GLEWIGEIYHSGSTNYNPSLK	UC_MSC_EXO-1_2	MSC-Exos	Rep2	301.536499023438	8.23618883128016	141.9
A0A075B6R2	A0A075B6R2	IGHV4-4	Immunoglobulin heavy variable 4-4	HV404_HUMAN	12847.7	GLEWIGEIYHSGSTNYNPSLK	UC_MSC_EXO-1_3	MSC-Exos	Rep3	320.379241943359	8.32363686525064	148.8
A0A075B6R2	A0A075B6R2	IGHV4-4	Immunoglobulin heavy variable 4-4	HV404_HUMAN	12847.7	SRVTISVDK	UC_MSC_EXO-1_1	MSC-Exos	Rep1	391.481170654297	8.61279910863984	185.3
A0A075B6R2	A0A075B6R2	IGHV4-4	Immunoglobulin heavy variable 4-4	HV404_HUMAN	12847.7	SRVTISVDK	UC_MSC_EXO-1_2	MSC-Exos	Rep2	301.536499023438	8.23618883128016	141.9
A0A075B6R2	A0A075B6R2	IGHV4-4	Immunoglobulin heavy variable 4-4	HV404_HUMAN	12847.7	SRVTISVDK	UC_MSC_EXO-1_3	MSC-Exos	Rep3	320.379241943359	8.32363686525064	148.8
A0A075B6R9;A0A0C4DH68	A0A075B6R9;A0A0C4DH68	IGKV2D-24;IGKV2-24	Probable non-functional immunoglobulin kappa variable 2D-24;Immunoglobulin kappa variable 2-24	KVD24_HUMAN;KV224_HUMAN	13078.93;13079.01	FSGVPDRFSGSGAGTDFTLK	UC_MSC_EXO-1_1	MSC-Exos	Rep1	1298.56848144531	10.3427063828035	1104.1
A0A075B6R9;A0A0C4DH68	A0A075B6R9;A0A0C4DH68	IGKV2D-24;IGKV2-24	Probable non-functional immunoglobulin kappa variable 2D-24;Immunoglobulin kappa variable 2-24	KVD24_HUMAN;KV224_HUMAN	13078.93;13079.01	FSGVPDRFSGSGAGTDFTLK	UC_MSC_EXO-1_2	MSC-Exos	Rep2	1387.54895019531	10.4383229526714	753.4
A0A075B6R9;A0A0C4DH68	A0A075B6R9;A0A0C4DH68	IGKV2D-24;IGKV2-24	Probable non-functional immunoglobulin kappa variable 2D-24;Immunoglobulin kappa variable 2-24	KVD24_HUMAN;KV224_HUMAN	13078.93;13079.01	FSGVPDRFSGSGAGTDFTLK	UC_MSC_EXO-1_3	MSC-Exos	Rep3	1969.00671386719	10.9432523151735	1208.8
A0A075B6R9;A0A0C4DH68	A0A075B6R9;A0A0C4DH68	IGKV2D-24;IGKV2-24	Probable non-functional immunoglobulin kappa variable 2D-24;Immunoglobulin kappa variable 2-24	KVD24_HUMAN;KV224_HUMAN	13078.93;13079.01	SSQSLVHSDGNTYLSWLQQRPGQPPR	UC_MSC_EXO-1_1	MSC-Exos	Rep1	1298.56848144531	10.3427063828035	1104.1
A0A075B6R9;A0A0C4DH68	A0A075B6R9;A0A0C4DH68	IGKV2D-24;IGKV2-24	Probable non-functional immunoglobulin kappa variable 2D-24;Immunoglobulin kappa variable 2-24	KVD24_HUMAN;KV224_HUMAN	13078.93;13079.01	SSQSLVHSDGNTYLSWLQQRPGQPPR	UC_MSC_EXO-1_2	MSC-Exos	Rep2	1387.54895019531	10.4383229526714	753.4
A0A075B6R9;A0A0C4DH68	A0A075B6R9;A0A0C4DH68	IGKV2D-24;IGKV2-24	Probable non-functional immunoglobulin kappa variable 2D-24;Immunoglobulin kappa variable 2-24	KVD24_HUMAN;KV224_HUMAN	13078.93;13079.01	SSQSLVHSDGNTYLSWLQQRPGQPPR	UC_MSC_EXO-1_3	MSC-Exos	Rep3	1969.00671386719	10.9432523151735	1208.8
A0A075B6R9;A0A0C4DH68	A0A075B6R9;A0A0C4DH68	IGKV2D-24;IGKV2-24	Probable non-functional immunoglobulin kappa variable 2D-24;Immunoglobulin kappa variable 2-24	KVD24_HUMAN;KV224_HUMAN	13078.93;13079.01	FSGSGAGTDFTLK	UC_MSC_EXO-1_1	MSC-Exos	Rep1	1298.56848144531	10.3427063828035	1104.1
A0A075B6R9;A0A0C4DH68	A0A075B6R9;A0A0C4DH68	IGKV2D-24;IGKV2-24	Probable non-functional immunoglobulin kappa variable 2D-24;Immunoglobulin kappa variable 2-24	KVD24_HUMAN;KV224_HUMAN	13078.93;13079.01	FSGSGAGTDFTLK	UC_MSC_EXO-1_2	MSC-Exos	Rep2	1387.54895019531	10.4383229526714	753.4
A0A075B6R9;A0A0C4DH68	A0A075B6R9;A0A0C4DH68	IGKV2D-24;IGKV2-24	Probable non-functional immunoglobulin kappa variable 2D-24;Immunoglobulin kappa variable 2-24	KVD24_HUMAN;KV224_HUMAN	13078.93;13079.01	FSGSGAGTDFTLK	UC_MSC_EXO-1_3	MSC-Exos	Rep3	1969.00671386719	10.9432523151735	1208.8
A0A075B6R9;A0A0C4DH68	A0A075B6R9;A0A0C4DH68	IGKV2D-24;IGKV2-24	Probable non-functional immunoglobulin kappa variable 2D-24;Immunoglobulin kappa variable 2-24	KVD24_HUMAN;KV224_HUMAN	13078.93;13079.01	SSQSLVHSDGNTYLSWLQQR	UC_MSC_EXO-1_1	MSC-Exos	Rep1	1298.56848144531	10.3427063828035	1104.1
A0A075B6R9;A0A0C4DH68	A0A075B6R9;A0A0C4DH68	IGKV2D-24;IGKV2-24	Probable non-functional immunoglobulin kappa variable 2D-24;Immunoglobulin kappa variable 2-24	KVD24_HUMAN;KV224_HUMAN	13078.93;13079.01	SSQSLVHSDGNTYLSWLQQR	UC_MSC_EXO-1_2	MSC-Exos	Rep2	1387.54895019531	10.4383229526714	753.4
A0A075B6R9;A0A0C4DH68	A0A075B6R9;A0A0C4DH68	IGKV2D-24;IGKV2-24	Probable non-functional immunoglobulin kappa variable 2D-24;Immunoglobulin kappa variable 2-24	KVD24_HUMAN;KV224_HUMAN	13078.93;13079.01	SSQSLVHSDGNTYLSWLQQR	UC_MSC_EXO-1_3	MSC-Exos	Rep3	1969.00671386719	10.9432523151735	1208.8
A0A075B6S2;A2NJV5	A0A075B6S2;A2NJV5	IGKV2D-29;IGKV2-29	Immunoglobulin kappa variable 2D-29;Immunoglobulin kappa variable 2-29	KVD29_HUMAN;KV229_HUMAN	13143.12;13085.04	FSGVPDRFSGSGSGTDFTLK	UC_MSC_EXO-1_1	MSC-Exos	Rep1	1909.74572753906	10.8991648485574	484.7
A0A075B6S2;A2NJV5	A0A075B6S2;A2NJV5	IGKV2D-29;IGKV2-29	Immunoglobulin kappa variable 2D-29;Immunoglobulin kappa variable 2-29	KVD29_HUMAN;KV229_HUMAN	13143.12;13085.04	FSGVPDRFSGSGSGTDFTLK	UC_MSC_EXO-1_2	MSC-Exos	Rep2	1679.6005859375	10.7139024812395	421.8
A0A075B6S2;A2NJV5	A0A075B6S2;A2NJV5	IGKV2D-29;IGKV2-29	Immunoglobulin kappa variable 2D-29;Immunoglobulin kappa variable 2-29	KVD29_HUMAN;KV229_HUMAN	13143.12;13085.04	FSGVPDRFSGSGSGTDFTLK	UC_MSC_EXO-1_3	MSC-Exos	Rep3	1792.94445800781	10.8081150816259	438.9
A0A075B6S2;A2NJV5	A0A075B6S2;A2NJV5	IGKV2D-29;IGKV2-29	Immunoglobulin kappa variable 2D-29;Immunoglobulin kappa variable 2-29	KVD29_HUMAN;KV229_HUMAN	13143.12;13085.04	SSQSLLHSDGK	UC_MSC_EXO-1_1	MSC-Exos	Rep1	1909.74572753906	10.8991648485574	484.7
A0A075B6S2;A2NJV5	A0A075B6S2;A2NJV5	IGKV2D-29;IGKV2-29	Immunoglobulin kappa variable 2D-29;Immunoglobulin kappa variable 2-29	KVD29_HUMAN;KV229_HUMAN	13143.12;13085.04	SSQSLLHSDGK	UC_MSC_EXO-1_2	MSC-Exos	Rep2	1679.6005859375	10.7139024812395	421.8
A0A075B6S2;A2NJV5	A0A075B6S2;A2NJV5	IGKV2D-29;IGKV2-29	Immunoglobulin kappa variable 2D-29;Immunoglobulin kappa variable 2-29	KVD29_HUMAN;KV229_HUMAN	13143.12;13085.04	SSQSLLHSDGK	UC_MSC_EXO-1_3	MSC-Exos	Rep3	1792.94445800781	10.8081150816259	438.9
A0A075B6S2;A2NJV5	A0A075B6S2;A2NJV5	IGKV2D-29;IGKV2-29	Immunoglobulin kappa variable 2D-29;Immunoglobulin kappa variable 2-29	KVD29_HUMAN;KV229_HUMAN	13143.12;13085.04	TYLYWYLQK	UC_MSC_EXO-1_1	MSC-Exos	Rep1	1909.74572753906	10.8991648485574	484.7
A0A075B6S2;A2NJV5	A0A075B6S2;A2NJV5	IGKV2D-29;IGKV2-29	Immunoglobulin kappa variable 2D-29;Immunoglobulin kappa variable 2-29	KVD29_HUMAN;KV229_HUMAN	13143.12;13085.04	TYLYWYLQK	UC_MSC_EXO-1_2	MSC-Exos	Rep2	1679.6005859375	10.7139024812395	421.8
A0A075B6S2;A2NJV5	A0A075B6S2;A2NJV5	IGKV2D-29;IGKV2-29	Immunoglobulin kappa variable 2D-29;Immunoglobulin kappa variable 2-29	KVD29_HUMAN;KV229_HUMAN	13143.12;13085.04	TYLYWYLQK	UC_MSC_EXO-1_3	MSC-Exos	Rep3	1792.94445800781	10.8081150816259	438.9
A0A075B6S5	A0A075B6S5	IGKV1-27	Immunoglobulin kappa variable 1-27	KV127_HUMAN	12711.5	ASQGISNYLAWYQQKPGKVPK	UC_MSC_EXO-1_1	MSC-Exos	Rep1	304.764190673828	8.25154958810377	228.9
A0A075B6S5	A0A075B6S5	IGKV1-27	Immunoglobulin kappa variable 1-27	KV127_HUMAN	12711.5	ASQGISNYLAWYQQKPGKVPK	UC_MSC_EXO-1_2	MSC-Exos	Rep2	329.062957763672	8.36221982286592	238.3
A0A075B6S5	A0A075B6S5	IGKV1-27	Immunoglobulin kappa variable 1-27	KV127_HUMAN	12711.5	ASQGISNYLAWYQQKPGKVPK	UC_MSC_EXO-1_3	MSC-Exos	Rep3	304.205230712891	8.24890114973611	219.9
A0A075B6S5	A0A075B6S5	IGKV1-27	Immunoglobulin kappa variable 1-27	KV127_HUMAN	12711.5	ASQGISNYLAWYQQKPGK	UC_MSC_EXO-1_1	MSC-Exos	Rep1	304.764190673828	8.25154958810377	228.9
A0A075B6S5	A0A075B6S5	IGKV1-27	Immunoglobulin kappa variable 1-27	KV127_HUMAN	12711.5	ASQGISNYLAWYQQKPGK	UC_MSC_EXO-1_2	MSC-Exos	Rep2	329.062957763672	8.36221982286592	238.3
A0A075B6S5	A0A075B6S5	IGKV1-27	Immunoglobulin kappa variable 1-27	KV127_HUMAN	12711.5	ASQGISNYLAWYQQKPGK	UC_MSC_EXO-1_3	MSC-Exos	Rep3	304.205230712891	8.24890114973611	219.9
A0A075B6S5	A0A075B6S5	IGKV1-27	Immunoglobulin kappa variable 1-27	KV127_HUMAN	12711.5	FSGSGSGTDFTLTISSLQPEDVATYYCQK	UC_MSC_EXO-1_1	MSC-Exos	Rep1	304.764190673828	8.25154958810377	228.9
A0A075B6S5	A0A075B6S5	IGKV1-27	Immunoglobulin kappa variable 1-27	KV127_HUMAN	12711.5	FSGSGSGTDFTLTISSLQPEDVATYYCQK	UC_MSC_EXO-1_2	MSC-Exos	Rep2	329.062957763672	8.36221982286592	238.3
A0A075B6S5	A0A075B6S5	IGKV1-27	Immunoglobulin kappa variable 1-27	KV127_HUMAN	12711.5	FSGSGSGTDFTLTISSLQPEDVATYYCQK	UC_MSC_EXO-1_3	MSC-Exos	Rep3	304.205230712891	8.24890114973611	219.9
A0A075B6S5	A0A075B6S5	IGKV1-27	Immunoglobulin kappa variable 1-27	KV127_HUMAN	12711.5	VTITCRASQGISNYLAWYQQKPGK	UC_MSC_EXO-1_1	MSC-Exos	Rep1	304.764190673828	8.25154958810377	228.9
A0A075B6S5	A0A075B6S5	IGKV1-27	Immunoglobulin kappa variable 1-27	KV127_HUMAN	12711.5	VTITCRASQGISNYLAWYQQKPGK	UC_MSC_EXO-1_2	MSC-Exos	Rep2	329.062957763672	8.36221982286592	238.3
A0A075B6S5	A0A075B6S5	IGKV1-27	Immunoglobulin kappa variable 1-27	KV127_HUMAN	12711.5	VTITCRASQGISNYLAWYQQKPGK	UC_MSC_EXO-1_3	MSC-Exos	Rep3	304.205230712891	8.24890114973611	219.9
A0A075B6S6	A0A075B6S6	IGKV2D-30	Immunoglobulin kappa variable 2D-30	KVD30_HUMAN	13215	VSNWDSGVPDRFSGSGSGTDFTLK	UC_MSC_EXO-1_1	MSC-Exos	Rep1	36.8273620605469	5.20270615575612	7.4
A0A075B6S6	A0A075B6S6	IGKV2D-30	Immunoglobulin kappa variable 2D-30	KVD30_HUMAN	13215	VSNWDSGVPDRFSGSGSGTDFTLK	UC_MSC_EXO-1_2	MSC-Exos	Rep2	24.7593173980713	4.62989963561109	5
A0A075B6S6	A0A075B6S6	IGKV2D-30	Immunoglobulin kappa variable 2D-30	KVD30_HUMAN	13215	VSNWDSGVPDRFSGSGSGTDFTLK	UC_MSC_EXO-1_3	MSC-Exos	Rep3	50.8237800598145	5.66743177588155	10.2
A0A087WSX0	A0A087WSX0	IGLV5-45	Immunoglobulin lambda variable 5-45	LV545_HUMAN	13161.8	YKSDSDKQQGSGVPSR	UC_MSC_EXO-1_1	MSC-Exos	Rep1	305.884307861328	8.25684228702281	192
A0A087WSX0	A0A087WSX0	IGLV5-45	Immunoglobulin lambda variable 5-45	LV545_HUMAN	13161.8	YKSDSDKQQGSGVPSR	UC_MSC_EXO-1_2	MSC-Exos	Rep2	359.580841064453	8.49017234400403	236.7
A0A087WSX0	A0A087WSX0	IGLV5-45	Immunoglobulin lambda variable 5-45	LV545_HUMAN	13161.8	YKSDSDKQQGSGVPSR	UC_MSC_EXO-1_3	MSC-Exos	Rep3	306.246368408203	8.25854892593715	214.8
A0A087WSX0	A0A087WSX0	IGLV5-45	Immunoglobulin lambda variable 5-45	LV545_HUMAN	13161.8	IYWYQQKPGSPPQYLLR	UC_MSC_EXO-1_1	MSC-Exos	Rep1	305.884307861328	8.25684228702281	192
A0A087WSX0	A0A087WSX0	IGLV5-45	Immunoglobulin lambda variable 5-45	LV545_HUMAN	13161.8	IYWYQQKPGSPPQYLLR	UC_MSC_EXO-1_2	MSC-Exos	Rep2	359.580841064453	8.49017234400403	236.7
A0A087WSX0	A0A087WSX0	IGLV5-45	Immunoglobulin lambda variable 5-45	LV545_HUMAN	13161.8	IYWYQQKPGSPPQYLLR	UC_MSC_EXO-1_3	MSC-Exos	Rep3	306.246368408203	8.25854892593715	214.8
A0A087WSX0	A0A087WSX0	IGLV5-45	Immunoglobulin lambda variable 5-45	LV545_HUMAN	13161.8	QQGSGVPSR	UC_MSC_EXO-1_1	MSC-Exos	Rep1	305.884307861328	8.25684228702281	192
A0A087WSX0	A0A087WSX0	IGLV5-45	Immunoglobulin lambda variable 5-45	LV545_HUMAN	13161.8	QQGSGVPSR	UC_MSC_EXO-1_2	MSC-Exos	Rep2	359.580841064453	8.49017234400403	236.7
A0A087WSX0	A0A087WSX0	IGLV5-45	Immunoglobulin lambda variable 5-45	LV545_HUMAN	13161.8	QQGSGVPSR	UC_MSC_EXO-1_3	MSC-Exos	Rep3	306.246368408203	8.25854892593715	214.8
A0A087WSX0	A0A087WSX0	IGLV5-45	Immunoglobulin lambda variable 5-45	LV545_HUMAN	13161.8	SDSDKQQGSGVPSR	UC_MSC_EXO-1_1	MSC-Exos	Rep1	305.884307861328	8.25684228702281	192
A0A087WSX0	A0A087WSX0	IGLV5-45	Immunoglobulin lambda variable 5-45	LV545_HUMAN	13161.8	SDSDKQQGSGVPSR	UC_MSC_EXO-1_2	MSC-Exos	Rep2	359.580841064453	8.49017234400403	236.7
A0A087WSX0	A0A087WSX0	IGLV5-45	Immunoglobulin lambda variable 5-45	LV545_HUMAN	13161.8	SDSDKQQGSGVPSR	UC_MSC_EXO-1_3	MSC-Exos	Rep3	306.246368408203	8.25854892593715	214.8
A0A087WW87;P01614	A0A087WW87;P01614	IGKV2-40;IGKV2D-40	Immunoglobulin kappa variable 2-40;Immunoglobulin kappa variable 2D-40	KV240_HUMAN;KVD40_HUMAN	13310.11;13310.11	ASGVPDRFSGSGSGTDFTLK	UC_MSC_EXO-1_1	MSC-Exos	Rep1	5690.38	12.4743090053781	3907.1
A0A087WW87;P01614	A0A087WW87;P01614	IGKV2-40;IGKV2D-40	Immunoglobulin kappa variable 2-40;Immunoglobulin kappa variable 2D-40	KV240_HUMAN;KVD40_HUMAN	13310.11;13310.11	ASGVPDRFSGSGSGTDFTLK	UC_MSC_EXO-1_2	MSC-Exos	Rep2	6245.2275390625	12.6085384207062	4320.7
A0A087WW87;P01614	A0A087WW87;P01614	IGKV2-40;IGKV2D-40	Immunoglobulin kappa variable 2-40;Immunoglobulin kappa variable 2D-40	KV240_HUMAN;KVD40_HUMAN	13310.11;13310.11	ASGVPDRFSGSGSGTDFTLK	UC_MSC_EXO-1_3	MSC-Exos	Rep3	6719.87841796875	12.7142194153774	3821.5
A0A087WW87;P01614	A0A087WW87;P01614	IGKV2-40;IGKV2D-40	Immunoglobulin kappa variable 2-40;Immunoglobulin kappa variable 2D-40	KV240_HUMAN;KVD40_HUMAN	13310.11;13310.11	FSGSGSGTDFTLK	UC_MSC_EXO-1_1	MSC-Exos	Rep1	5690.38	12.4743090053781	3907.1
A0A087WW87;P01614	A0A087WW87;P01614	IGKV2-40;IGKV2D-40	Immunoglobulin kappa variable 2-40;Immunoglobulin kappa variable 2D-40	KV240_HUMAN;KVD40_HUMAN	13310.11;13310.11	FSGSGSGTDFTLK	UC_MSC_EXO-1_2	MSC-Exos	Rep2	6245.2275390625	12.6085384207062	4320.7
A0A087WW87;P01614	A0A087WW87;P01614	IGKV2-40;IGKV2D-40	Immunoglobulin kappa variable 2-40;Immunoglobulin kappa variable 2D-40	KV240_HUMAN;KVD40_HUMAN	13310.11;13310.11	FSGSGSGTDFTLK	UC_MSC_EXO-1_3	MSC-Exos	Rep3	6719.87841796875	12.7142194153774	3821.5
A0A087WW87;P01614	A0A087WW87;P01614	IGKV2-40;IGKV2D-40	Immunoglobulin kappa variable 2-40;Immunoglobulin kappa variable 2D-40	KV240_HUMAN;KVD40_HUMAN	13310.11;13310.11	VEAEDVGVYYCMQR	UC_MSC_EXO-1_1	MSC-Exos	Rep1	5690.38	12.4743090053781	3907.1
A0A087WW87;P01614	A0A087WW87;P01614	IGKV2-40;IGKV2D-40	Immunoglobulin kappa variable 2-40;Immunoglobulin kappa variable 2D-40	KV240_HUMAN;KVD40_HUMAN	13310.11;13310.11	VEAEDVGVYYCMQR	UC_MSC_EXO-1_2	MSC-Exos	Rep2	6245.2275390625	12.6085384207062	4320.7
A0A087WW87;P01614	A0A087WW87;P01614	IGKV2-40;IGKV2D-40	Immunoglobulin kappa variable 2-40;Immunoglobulin kappa variable 2D-40	KV240_HUMAN;KVD40_HUMAN	13310.11;13310.11	VEAEDVGVYYCMQR	UC_MSC_EXO-1_3	MSC-Exos	Rep3	6719.87841796875	12.7142194153774	3821.5
A0A0A0MS15	A0A0A0MS15	IGHV3-49	Immunoglobulin heavy variable 3-49	HV349_HUMAN	13055.9	GLEWVGFIR	UC_MSC_EXO-1_1	MSC-Exos	Rep1	941.711853027344	9.87914187827346	259.4
A0A0A0MS15	A0A0A0MS15	IGHV3-49	Immunoglobulin heavy variable 3-49	HV349_HUMAN	13055.9	GLEWVGFIR	UC_MSC_EXO-1_2	MSC-Exos	Rep2	985.661682128906	9.94494873164054	260
A0A0A0MS15	A0A0A0MS15	IGHV3-49	Immunoglobulin heavy variable 3-49	HV349_HUMAN	13055.9	GLEWVGFIR	UC_MSC_EXO-1_3	MSC-Exos	Rep3	908.52783203125	9.82738690073211	253.7
A0A0A0MS15	A0A0A0MS15	IGHV3-49	Immunoglobulin heavy variable 3-49	HV349_HUMAN	13055.9	QAPGKGLEWVGFIR	UC_MSC_EXO-1_1	MSC-Exos	Rep1	941.711853027344	9.87914187827346	259.4
A0A0A0MS15	A0A0A0MS15	IGHV3-49	Immunoglobulin heavy variable 3-49	HV349_HUMAN	13055.9	QAPGKGLEWVGFIR	UC_MSC_EXO-1_2	MSC-Exos	Rep2	985.661682128906	9.94494873164054	260
A0A0A0MS15	A0A0A0MS15	IGHV3-49	Immunoglobulin heavy variable 3-49	HV349_HUMAN	13055.9	QAPGKGLEWVGFIR	UC_MSC_EXO-1_3	MSC-Exos	Rep3	908.52783203125	9.82738690073211	253.7
A0A0A0MS15	A0A0A0MS15	IGHV3-49	Immunoglobulin heavy variable 3-49	HV349_HUMAN	13055.9	SKAYGGTTEYAASVK	UC_MSC_EXO-1_1	MSC-Exos	Rep1	941.711853027344	9.87914187827346	259.4
A0A0A0MS15	A0A0A0MS15	IGHV3-49	Immunoglobulin heavy variable 3-49	HV349_HUMAN	13055.9	SKAYGGTTEYAASVK	UC_MSC_EXO-1_2	MSC-Exos	Rep2	985.661682128906	9.94494873164054	260
A0A0A0MS15	A0A0A0MS15	IGHV3-49	Immunoglobulin heavy variable 3-49	HV349_HUMAN	13055.9	SKAYGGTTEYAASVK	UC_MSC_EXO-1_3	MSC-Exos	Rep3	908.52783203125	9.82738690073211	253.7
A0A0A0MS15	A0A0A0MS15	IGHV3-49	Immunoglobulin heavy variable 3-49	HV349_HUMAN	13055.9	AYGGTTEYAASVK	UC_MSC_EXO-1_1	MSC-Exos	Rep1	941.711853027344	9.87914187827346	259.4
A0A0A0MS15	A0A0A0MS15	IGHV3-49	Immunoglobulin heavy variable 3-49	HV349_HUMAN	13055.9	AYGGTTEYAASVK	UC_MSC_EXO-1_2	MSC-Exos	Rep2	985.661682128906	9.94494873164054	260
A0A0A0MS15	A0A0A0MS15	IGHV3-49	Immunoglobulin heavy variable 3-49	HV349_HUMAN	13055.9	AYGGTTEYAASVK	UC_MSC_EXO-1_3	MSC-Exos	Rep3	908.52783203125	9.82738690073211	253.7
A0A0A0MT36	A0A0A0MT36	IGKV6D-21	Immunoglobulin kappa variable 6D-21	KVD21_HUMAN	12339.9	YASQSISGVPSR	UC_MSC_EXO-1_1	MSC-Exos	Rep1	222.857162475586	7.79997551869457	37.1
A0A0A0MT36	A0A0A0MT36	IGKV6D-21	Immunoglobulin kappa variable 6D-21	KVD21_HUMAN	12339.9	YASQSISGVPSR	UC_MSC_EXO-1_2	MSC-Exos	Rep2	129.875427246094	7.02098468488925	21.6
A0A0A0MT36	A0A0A0MT36	IGKV6D-21	Immunoglobulin kappa variable 6D-21	KVD21_HUMAN	12339.9	YASQSISGVPSR	UC_MSC_EXO-1_3	MSC-Exos	Rep3	109.17268371582	6.77046811198839	18.2
A0A0B4J1U7	A0A0B4J1U7	IGHV6-1	Immunoglobulin heavy variable 6-1	HV601_HUMAN	13481.3	ITINPDTSK	UC_MSC_EXO-1_1	MSC-Exos	Rep1	190.313339233398	7.57223287472574	27.2
A0A0B4J1U7	A0A0B4J1U7	IGHV6-1	Immunoglobulin heavy variable 6-1	HV601_HUMAN	13481.3	ITINPDTSK	UC_MSC_EXO-1_2	MSC-Exos	Rep2	91.3723602294922	6.51368591673129	13.1
A0A0B4J1U7	A0A0B4J1U7	IGHV6-1	Immunoglobulin heavy variable 6-1	HV601_HUMAN	13481.3	ITINPDTSK	UC_MSC_EXO-1_3	MSC-Exos	Rep3	92.3417816162109	6.52891166249314	13.2
A0A0B4J1V0	A0A0B4J1V0	IGHV3-15	Immunoglobulin heavy variable 3-15	HV315_HUMAN	12925.8	SKTDGGTTDYAAPVKGR	UC_MSC_EXO-1_1	MSC-Exos	Rep1	432.553894042969	8.75673608628022	378.4
A0A0B4J1V0	A0A0B4J1V0	IGHV3-15	Immunoglobulin heavy variable 3-15	HV315_HUMAN	12925.8	SKTDGGTTDYAAPVKGR	UC_MSC_EXO-1_2	MSC-Exos	Rep2	505.231842041016	8.98080175706134	392.7
A0A0B4J1V0	A0A0B4J1V0	IGHV3-15	Immunoglobulin heavy variable 3-15	HV315_HUMAN	12925.8	SKTDGGTTDYAAPVKGR	UC_MSC_EXO-1_3	MSC-Exos	Rep3	423.774688720703	8.72715361054845	360.7
A0A0B4J1V0	A0A0B4J1V0	IGHV3-15	Immunoglobulin heavy variable 3-15	HV315_HUMAN	12925.8	TDGGTTDYAAPVKGR	UC_MSC_EXO-1_1	MSC-Exos	Rep1	432.553894042969	8.75673608628022	378.4
A0A0B4J1V0	A0A0B4J1V0	IGHV3-15	Immunoglobulin heavy variable 3-15	HV315_HUMAN	12925.8	TDGGTTDYAAPVKGR	UC_MSC_EXO-1_2	MSC-Exos	Rep2	505.231842041016	8.98080175706134	392.7
A0A0B4J1V0	A0A0B4J1V0	IGHV3-15	Immunoglobulin heavy variable 3-15	HV315_HUMAN	12925.8	TDGGTTDYAAPVKGR	UC_MSC_EXO-1_3	MSC-Exos	Rep3	423.774688720703	8.72715361054845	360.7
A0A0B4J1V0	A0A0B4J1V0	IGHV3-15	Immunoglobulin heavy variable 3-15	HV315_HUMAN	12925.8	SKTDGGTTDYAAPVK	UC_MSC_EXO-1_1	MSC-Exos	Rep1	432.553894042969	8.75673608628022	378.4
A0A0B4J1V0	A0A0B4J1V0	IGHV3-15	Immunoglobulin heavy variable 3-15	HV315_HUMAN	12925.8	SKTDGGTTDYAAPVK	UC_MSC_EXO-1_2	MSC-Exos	Rep2	505.231842041016	8.98080175706134	392.7
A0A0B4J1V0	A0A0B4J1V0	IGHV3-15	Immunoglobulin heavy variable 3-15	HV315_HUMAN	12925.8	SKTDGGTTDYAAPVK	UC_MSC_EXO-1_3	MSC-Exos	Rep3	423.774688720703	8.72715361054845	360.7
A0A0B4J1V0	A0A0B4J1V0	IGHV3-15	Immunoglobulin heavy variable 3-15	HV315_HUMAN	12925.8	TDGGTTDYAAPVK	UC_MSC_EXO-1_1	MSC-Exos	Rep1	432.553894042969	8.75673608628022	378.4
A0A0B4J1V0	A0A0B4J1V0	IGHV3-15	Immunoglobulin heavy variable 3-15	HV315_HUMAN	12925.8	TDGGTTDYAAPVK	UC_MSC_EXO-1_2	MSC-Exos	Rep2	505.231842041016	8.98080175706134	392.7
A0A0B4J1V0	A0A0B4J1V0	IGHV3-15	Immunoglobulin heavy variable 3-15	HV315_HUMAN	12925.8	TDGGTTDYAAPVK	UC_MSC_EXO-1_3	MSC-Exos	Rep3	423.774688720703	8.72715361054845	360.7
A0A0B4J1V0	A0A0B4J1V0	IGHV3-15	Immunoglobulin heavy variable 3-15	HV315_HUMAN	12925.8	IKSKTDGGTTDYAAPVK	UC_MSC_EXO-1_1	MSC-Exos	Rep1	432.553894042969	8.75673608628022	378.4
A0A0B4J1V0	A0A0B4J1V0	IGHV3-15	Immunoglobulin heavy variable 3-15	HV315_HUMAN	12925.8	IKSKTDGGTTDYAAPVK	UC_MSC_EXO-1_2	MSC-Exos	Rep2	505.231842041016	8.98080175706134	392.7
A0A0B4J1V0	A0A0B4J1V0	IGHV3-15	Immunoglobulin heavy variable 3-15	HV315_HUMAN	12925.8	IKSKTDGGTTDYAAPVK	UC_MSC_EXO-1_3	MSC-Exos	Rep3	423.774688720703	8.72715361054845	360.7
A0A0B4J1V0	A0A0B4J1V0	IGHV3-15	Immunoglobulin heavy variable 3-15	HV315_HUMAN	12925.8	DDSKNTLYLQMNSLK	UC_MSC_EXO-1_1	MSC-Exos	Rep1	432.553894042969	8.75673608628022	378.4
A0A0B4J1V0	A0A0B4J1V0	IGHV3-15	Immunoglobulin heavy variable 3-15	HV315_HUMAN	12925.8	DDSKNTLYLQMNSLK	UC_MSC_EXO-1_2	MSC-Exos	Rep2	505.231842041016	8.98080175706134	392.7
A0A0B4J1V0	A0A0B4J1V0	IGHV3-15	Immunoglobulin heavy variable 3-15	HV315_HUMAN	12925.8	DDSKNTLYLQMNSLK	UC_MSC_EXO-1_3	MSC-Exos	Rep3	423.774688720703	8.72715361054845	360.7
A0A0B4J1V0	A0A0B4J1V0	IGHV3-15	Immunoglobulin heavy variable 3-15	HV315_HUMAN	12925.8	NTLYLQMNSLK	UC_MSC_EXO-1_1	MSC-Exos	Rep1	432.553894042969	8.75673608628022	378.4
A0A0B4J1V0	A0A0B4J1V0	IGHV3-15	Immunoglobulin heavy variable 3-15	HV315_HUMAN	12925.8	NTLYLQMNSLK	UC_MSC_EXO-1_2	MSC-Exos	Rep2	505.231842041016	8.98080175706134	392.7
A0A0B4J1V0	A0A0B4J1V0	IGHV3-15	Immunoglobulin heavy variable 3-15	HV315_HUMAN	12925.8	NTLYLQMNSLK	UC_MSC_EXO-1_3	MSC-Exos	Rep3	423.774688720703	8.72715361054845	360.7
A0A0B4J1V1	A0A0B4J1V1	IGHV3-21	Immunoglobulin heavy variable 3-21	HV321_HUMAN	12839.6	LSCAASGFTFSSYSMNWVR	UC_MSC_EXO-1_1	MSC-Exos	Rep1	60.7057838439941	5.92376207307385	17.4
A0A0B4J1V1	A0A0B4J1V1	IGHV3-21	Immunoglobulin heavy variable 3-21	HV321_HUMAN	12839.6	LSCAASGFTFSSYSMNWVR	UC_MSC_EXO-1_2	MSC-Exos	Rep2	42.4658470153809	5.40823112084895	17.6
A0A0B4J1V1	A0A0B4J1V1	IGHV3-21	Immunoglobulin heavy variable 3-21	HV321_HUMAN	12839.6	LSCAASGFTFSSYSMNWVR	UC_MSC_EXO-1_3	MSC-Exos	Rep3	57.0088844299316	5.83311486546635	17.2
A0A0B4J1V2	A0A0B4J1V2	IGHV2-26	Immunoglobulin heavy variable 2-26	HV226_HUMAN	13182.3	ALEWLAHIFSNDEK	UC_MSC_EXO-1_1	MSC-Exos	Rep1	28.6501197814941	4.84046926555563	3.6
A0A0B4J1V2	A0A0B4J1V2	IGHV2-26	Immunoglobulin heavy variable 2-26	HV226_HUMAN	13182.3	ALEWLAHIFSNDEK	UC_MSC_EXO-1_2	MSC-Exos	Rep2	33.0586433410645	5.04695561548617	4.1
A0A0B4J1V2	A0A0B4J1V2	IGHV2-26	Immunoglobulin heavy variable 2-26	HV226_HUMAN	13182.3	ALEWLAHIFSNDEK	UC_MSC_EXO-1_3	MSC-Exos	Rep3	50.2734680175781	5.65172530886965	6.3
A0A0B4J1V6	A0A0B4J1V6	IGHV3-73	Immunoglobulin heavy variable 3-73	HV373_HUMAN	12857.7	FTISRDDSK	UC_MSC_EXO-1_1	MSC-Exos	Rep1	5425.33154296875	12.4054955882619	1652.6
A0A0B4J1V6	A0A0B4J1V6	IGHV3-73	Immunoglobulin heavy variable 3-73	HV373_HUMAN	12857.7	FTISRDDSK	UC_MSC_EXO-1_2	MSC-Exos	Rep2	7274.7021484375	12.8286724649485	1589.5
A0A0B4J1V6	A0A0B4J1V6	IGHV3-73	Immunoglobulin heavy variable 3-73	HV373_HUMAN	12857.7	FTISRDDSK	UC_MSC_EXO-1_3	MSC-Exos	Rep3	4869.6630859375	12.2496062456635	1604.6
A0A0B4J1V6	A0A0B4J1V6	IGHV3-73	Immunoglobulin heavy variable 3-73	HV373_HUMAN	12857.7	TEDTAVYYCTR	UC_MSC_EXO-1_1	MSC-Exos	Rep1	5425.33154296875	12.4054955882619	1652.6
A0A0B4J1V6	A0A0B4J1V6	IGHV3-73	Immunoglobulin heavy variable 3-73	HV373_HUMAN	12857.7	TEDTAVYYCTR	UC_MSC_EXO-1_2	MSC-Exos	Rep2	7274.7021484375	12.8286724649485	1589.5
A0A0B4J1V6	A0A0B4J1V6	IGHV3-73	Immunoglobulin heavy variable 3-73	HV373_HUMAN	12857.7	TEDTAVYYCTR	UC_MSC_EXO-1_3	MSC-Exos	Rep3	4869.6630859375	12.2496062456635	1604.6
A0A0B4J1V6	A0A0B4J1V6	IGHV3-73	Immunoglobulin heavy variable 3-73	HV373_HUMAN	12857.7	SKANSYATAYAASVK	UC_MSC_EXO-1_1	MSC-Exos	Rep1	5425.33154296875	12.4054955882619	1652.6
A0A0B4J1V6	A0A0B4J1V6	IGHV3-73	Immunoglobulin heavy variable 3-73	HV373_HUMAN	12857.7	SKANSYATAYAASVK	UC_MSC_EXO-1_2	MSC-Exos	Rep2	7274.7021484375	12.8286724649485	1589.5
A0A0B4J1V6	A0A0B4J1V6	IGHV3-73	Immunoglobulin heavy variable 3-73	HV373_HUMAN	12857.7	SKANSYATAYAASVK	UC_MSC_EXO-1_3	MSC-Exos	Rep3	4869.6630859375	12.2496062456635	1604.6
A0A0B4J1V6	A0A0B4J1V6	IGHV3-73	Immunoglobulin heavy variable 3-73	HV373_HUMAN	12857.7	ANSYATAYAASVK	UC_MSC_EXO-1_1	MSC-Exos	Rep1	5425.33154296875	12.4054955882619	1652.6
A0A0B4J1V6	A0A0B4J1V6	IGHV3-73	Immunoglobulin heavy variable 3-73	HV373_HUMAN	12857.7	ANSYATAYAASVK	UC_MSC_EXO-1_2	MSC-Exos	Rep2	7274.7021484375	12.8286724649485	1589.5
A0A0B4J1V6	A0A0B4J1V6	IGHV3-73	Immunoglobulin heavy variable 3-73	HV373_HUMAN	12857.7	ANSYATAYAASVK	UC_MSC_EXO-1_3	MSC-Exos	Rep3	4869.6630859375	12.2496062456635	1604.6
A0A0B4J1X5	A0A0B4J1X5	IGHV3-74	Immunoglobulin heavy variable 3-74	HV374_HUMAN	12839.6	LSCAASGFTFSSYWMHWVR	UC_MSC_EXO-1_1	MSC-Exos	Rep1	400.378967285156	8.64522237825833	277.1
A0A0B4J1X5	A0A0B4J1X5	IGHV3-74	Immunoglobulin heavy variable 3-74	HV374_HUMAN	12839.6	LSCAASGFTFSSYWMHWVR	UC_MSC_EXO-1_2	MSC-Exos	Rep2	369.681488037109	8.53013899152078	230.5
A0A0B4J1X5	A0A0B4J1X5	IGHV3-74	Immunoglobulin heavy variable 3-74	HV374_HUMAN	12839.6	LSCAASGFTFSSYWMHWVR	UC_MSC_EXO-1_3	MSC-Exos	Rep3	406.474426269531	8.6670207763807	264.1
A0A0B4J1X5	A0A0B4J1X5	IGHV3-74	Immunoglobulin heavy variable 3-74	HV374_HUMAN	12839.6	QAPGKGLVWVSR	UC_MSC_EXO-1_1	MSC-Exos	Rep1	400.378967285156	8.64522237825833	277.1
A0A0B4J1X5	A0A0B4J1X5	IGHV3-74	Immunoglobulin heavy variable 3-74	HV374_HUMAN	12839.6	QAPGKGLVWVSR	UC_MSC_EXO-1_2	MSC-Exos	Rep2	369.681488037109	8.53013899152078	230.5
A0A0B4J1X5	A0A0B4J1X5	IGHV3-74	Immunoglobulin heavy variable 3-74	HV374_HUMAN	12839.6	QAPGKGLVWVSR	UC_MSC_EXO-1_3	MSC-Exos	Rep3	406.474426269531	8.6670207763807	264.1
A0A0B4J1X5	A0A0B4J1X5	IGHV3-74	Immunoglobulin heavy variable 3-74	HV374_HUMAN	12839.6	INSDGSSTSYADSVK	UC_MSC_EXO-1_1	MSC-Exos	Rep1	400.378967285156	8.64522237825833	277.1
A0A0B4J1X5	A0A0B4J1X5	IGHV3-74	Immunoglobulin heavy variable 3-74	HV374_HUMAN	12839.6	INSDGSSTSYADSVK	UC_MSC_EXO-1_2	MSC-Exos	Rep2	369.681488037109	8.53013899152078	230.5
A0A0B4J1X5	A0A0B4J1X5	IGHV3-74	Immunoglobulin heavy variable 3-74	HV374_HUMAN	12839.6	INSDGSSTSYADSVK	UC_MSC_EXO-1_3	MSC-Exos	Rep3	406.474426269531	8.6670207763807	264.1
A0A0B4J1X5	A0A0B4J1X5	IGHV3-74	Immunoglobulin heavy variable 3-74	HV374_HUMAN	12839.6	INSDGSSTSYADSVKGR	UC_MSC_EXO-1_1	MSC-Exos	Rep1	400.378967285156	8.64522237825833	277.1
A0A0B4J1X5	A0A0B4J1X5	IGHV3-74	Immunoglobulin heavy variable 3-74	HV374_HUMAN	12839.6	INSDGSSTSYADSVKGR	UC_MSC_EXO-1_2	MSC-Exos	Rep2	369.681488037109	8.53013899152078	230.5
A0A0B4J1X5	A0A0B4J1X5	IGHV3-74	Immunoglobulin heavy variable 3-74	HV374_HUMAN	12839.6	INSDGSSTSYADSVKGR	UC_MSC_EXO-1_3	MSC-Exos	Rep3	406.474426269531	8.6670207763807	264.1
A0A0B4J1X5	A0A0B4J1X5	IGHV3-74	Immunoglobulin heavy variable 3-74	HV374_HUMAN	12839.6	DNAKNTLYLQMNSLR	UC_MSC_EXO-1_1	MSC-Exos	Rep1	400.378967285156	8.64522237825833	277.1
A0A0B4J1X5	A0A0B4J1X5	IGHV3-74	Immunoglobulin heavy variable 3-74	HV374_HUMAN	12839.6	DNAKNTLYLQMNSLR	UC_MSC_EXO-1_2	MSC-Exos	Rep2	369.681488037109	8.53013899152078	230.5
A0A0B4J1X5	A0A0B4J1X5	IGHV3-74	Immunoglobulin heavy variable 3-74	HV374_HUMAN	12839.6	DNAKNTLYLQMNSLR	UC_MSC_EXO-1_3	MSC-Exos	Rep3	406.474426269531	8.6670207763807	264.1
A0A0B4J1X8	A0A0B4J1X8	IGHV3-43	Immunoglobulin heavy variable 3-43	HV343_HUMAN	13076.8	LSCAASGFTFDDYTMHWVR	UC_MSC_EXO-1_1	MSC-Exos	Rep1	969.514038085938	9.92111797777192	393.7
A0A0B4J1X8	A0A0B4J1X8	IGHV3-43	Immunoglobulin heavy variable 3-43	HV343_HUMAN	13076.8	LSCAASGFTFDDYTMHWVR	UC_MSC_EXO-1_2	MSC-Exos	Rep2	303.043853759766	8.24338277233025	100.5
A0A0B4J1X8	A0A0B4J1X8	IGHV3-43	Immunoglobulin heavy variable 3-43	HV343_HUMAN	13076.8	LSCAASGFTFDDYTMHWVR	UC_MSC_EXO-1_3	MSC-Exos	Rep3	441.820190429688	8.78731553867889	162.6
A0A0B4J1X8	A0A0B4J1X8	IGHV3-43	Immunoglobulin heavy variable 3-43	HV343_HUMAN	13076.8	TEDTALYYCAK	UC_MSC_EXO-1_1	MSC-Exos	Rep1	969.514038085938	9.92111797777192	393.7
A0A0B4J1X8	A0A0B4J1X8	IGHV3-43	Immunoglobulin heavy variable 3-43	HV343_HUMAN	13076.8	TEDTALYYCAK	UC_MSC_EXO-1_2	MSC-Exos	Rep2	303.043853759766	8.24338277233025	100.5
A0A0B4J1X8	A0A0B4J1X8	IGHV3-43	Immunoglobulin heavy variable 3-43	HV343_HUMAN	13076.8	TEDTALYYCAK	UC_MSC_EXO-1_3	MSC-Exos	Rep3	441.820190429688	8.78731553867889	162.6
A0A0B4J1Y8	A0A0B4J1Y8	IGLV9-49	Immunoglobulin lambda variable 9-49	LV949_HUMAN	13023.7	VDWYQQRPGKGPR	UC_MSC_EXO-1_1	MSC-Exos	Rep1	177.835601806641	7.47440036325782	103.8
A0A0B4J1Y8	A0A0B4J1Y8	IGLV9-49	Immunoglobulin lambda variable 9-49	LV949_HUMAN	13023.7	VDWYQQRPGKGPR	UC_MSC_EXO-1_2	MSC-Exos	Rep2	145.025985717773	7.18016761489279	87.4
A0A0B4J1Y8	A0A0B4J1Y8	IGLV9-49	Immunoglobulin lambda variable 9-49	LV949_HUMAN	13023.7	VDWYQQRPGKGPR	UC_MSC_EXO-1_3	MSC-Exos	Rep3	217.437057495117	7.76445402760265	97.8
A0A0B4J1Y8	A0A0B4J1Y8	IGLV9-49	Immunoglobulin lambda variable 9-49	LV949_HUMAN	13023.7	VDWYQQRPGK	UC_MSC_EXO-1_1	MSC-Exos	Rep1	177.835601806641	7.47440036325782	103.8
A0A0B4J1Y8	A0A0B4J1Y8	IGLV9-49	Immunoglobulin lambda variable 9-49	LV949_HUMAN	13023.7	VDWYQQRPGK	UC_MSC_EXO-1_2	MSC-Exos	Rep2	145.025985717773	7.18016761489279	87.4
A0A0B4J1Y8	A0A0B4J1Y8	IGLV9-49	Immunoglobulin lambda variable 9-49	LV949_HUMAN	13023.7	VDWYQQRPGK	UC_MSC_EXO-1_3	MSC-Exos	Rep3	217.437057495117	7.76445402760265	97.8
A0A0B4J1Y8	A0A0B4J1Y8	IGLV9-49	Immunoglobulin lambda variable 9-49	LV949_HUMAN	13023.7	GDGIPDRFSVLGSGLNR	UC_MSC_EXO-1_1	MSC-Exos	Rep1	177.835601806641	7.47440036325782	103.8
A0A0B4J1Y8	A0A0B4J1Y8	IGLV9-49	Immunoglobulin lambda variable 9-49	LV949_HUMAN	13023.7	GDGIPDRFSVLGSGLNR	UC_MSC_EXO-1_2	MSC-Exos	Rep2	145.025985717773	7.18016761489279	87.4
A0A0B4J1Y8	A0A0B4J1Y8	IGLV9-49	Immunoglobulin lambda variable 9-49	LV949_HUMAN	13023.7	GDGIPDRFSVLGSGLNR	UC_MSC_EXO-1_3	MSC-Exos	Rep3	217.437057495117	7.76445402760265	97.8
A0A0B4J1Y9	A0A0B4J1Y9	IGHV3-72	Immunoglobulin heavy variable 3-72	HV372_HUMAN	13202.9	QAPGKGLEWVGR	UC_MSC_EXO-1_1	MSC-Exos	Rep1	2898.22	11.5009498022891	1376.8
A0A0B4J1Y9	A0A0B4J1Y9	IGHV3-72	Immunoglobulin heavy variable 3-72	HV372_HUMAN	13202.9	QAPGKGLEWVGR	UC_MSC_EXO-1_2	MSC-Exos	Rep2	3051.46	11.5752834834835	1240.1
A0A0B4J1Y9	A0A0B4J1Y9	IGHV3-72	Immunoglobulin heavy variable 3-72	HV372_HUMAN	13202.9	QAPGKGLEWVGR	UC_MSC_EXO-1_3	MSC-Exos	Rep3	3657.25317382812	11.8365447855507	1321.6
A0A0B4J1Y9	A0A0B4J1Y9	IGHV3-72	Immunoglobulin heavy variable 3-72	HV372_HUMAN	13202.9	LSCAASGFTFSDHYMDWVR	UC_MSC_EXO-1_1	MSC-Exos	Rep1	2898.22	11.5009498022891	1376.8
A0A0B4J1Y9	A0A0B4J1Y9	IGHV3-72	Immunoglobulin heavy variable 3-72	HV372_HUMAN	13202.9	LSCAASGFTFSDHYMDWVR	UC_MSC_EXO-1_2	MSC-Exos	Rep2	3051.46	11.5752834834835	1240.1
A0A0B4J1Y9	A0A0B4J1Y9	IGHV3-72	Immunoglobulin heavy variable 3-72	HV372_HUMAN	13202.9	LSCAASGFTFSDHYMDWVR	UC_MSC_EXO-1_3	MSC-Exos	Rep3	3657.25317382812	11.8365447855507	1321.6
A0A0B4J1Y9	A0A0B4J1Y9	IGHV3-72	Immunoglobulin heavy variable 3-72	HV372_HUMAN	13202.9	TEDTAVYYCAR	UC_MSC_EXO-1_1	MSC-Exos	Rep1	2898.22	11.5009498022891	1376.8
A0A0B4J1Y9	A0A0B4J1Y9	IGHV3-72	Immunoglobulin heavy variable 3-72	HV372_HUMAN	13202.9	TEDTAVYYCAR	UC_MSC_EXO-1_2	MSC-Exos	Rep2	3051.46	11.5752834834835	1240.1
A0A0B4J1Y9	A0A0B4J1Y9	IGHV3-72	Immunoglobulin heavy variable 3-72	HV372_HUMAN	13202.9	TEDTAVYYCAR	UC_MSC_EXO-1_3	MSC-Exos	Rep3	3657.25317382812	11.8365447855507	1321.6
A0A0B4J1Y9	A0A0B4J1Y9	IGHV3-72	Immunoglobulin heavy variable 3-72	HV372_HUMAN	13202.9	ANSYTTEYAASVK	UC_MSC_EXO-1_1	MSC-Exos	Rep1	2898.22	11.5009498022891	1376.8
A0A0B4J1Y9	A0A0B4J1Y9	IGHV3-72	Immunoglobulin heavy variable 3-72	HV372_HUMAN	13202.9	ANSYTTEYAASVK	UC_MSC_EXO-1_2	MSC-Exos	Rep2	3051.46	11.5752834834835	1240.1
A0A0B4J1Y9	A0A0B4J1Y9	IGHV3-72	Immunoglobulin heavy variable 3-72	HV372_HUMAN	13202.9	ANSYTTEYAASVK	UC_MSC_EXO-1_3	MSC-Exos	Rep3	3657.25317382812	11.8365447855507	1321.6
A0A0B4J1Y9	A0A0B4J1Y9	IGHV3-72	Immunoglobulin heavy variable 3-72	HV372_HUMAN	13202.9	NKANSYTTEYAASVK	UC_MSC_EXO-1_1	MSC-Exos	Rep1	2898.22	11.5009498022891	1376.8
A0A0B4J1Y9	A0A0B4J1Y9	IGHV3-72	Immunoglobulin heavy variable 3-72	HV372_HUMAN	13202.9	NKANSYTTEYAASVK	UC_MSC_EXO-1_2	MSC-Exos	Rep2	3051.46	11.5752834834835	1240.1
A0A0B4J1Y9	A0A0B4J1Y9	IGHV3-72	Immunoglobulin heavy variable 3-72	HV372_HUMAN	13202.9	NKANSYTTEYAASVK	UC_MSC_EXO-1_3	MSC-Exos	Rep3	3657.25317382812	11.8365447855507	1321.6
A0A0B4J1Y9	A0A0B4J1Y9	IGHV3-72	Immunoglobulin heavy variable 3-72	HV372_HUMAN	13202.9	NSLYLQMNSLK	UC_MSC_EXO-1_1	MSC-Exos	Rep1	2898.22	11.5009498022891	1376.8
A0A0B4J1Y9	A0A0B4J1Y9	IGHV3-72	Immunoglobulin heavy variable 3-72	HV372_HUMAN	13202.9	NSLYLQMNSLK	UC_MSC_EXO-1_2	MSC-Exos	Rep2	3051.46	11.5752834834835	1240.1
A0A0B4J1Y9	A0A0B4J1Y9	IGHV3-72	Immunoglobulin heavy variable 3-72	HV372_HUMAN	13202.9	NSLYLQMNSLK	UC_MSC_EXO-1_3	MSC-Exos	Rep3	3657.25317382812	11.8365447855507	1321.6
A0A0B4J2D9;P0DP09	A0A0B4J2D9;P0DP09	IGKV1D-13;IGKV1-13	Immunoglobulin kappa variable 1D-13;Immunoglobulin kappa variable 1-13	KVD13_HUMAN;KV113_HUMAN	12569.29;12569.29	LLIYDASSLESGVPSR	UC_MSC_EXO-1_1	MSC-Exos	Rep1	114.816856384277	6.84319065092418	49.8
A0A0B4J2D9;P0DP09	A0A0B4J2D9;P0DP09	IGKV1D-13;IGKV1-13	Immunoglobulin kappa variable 1D-13;Immunoglobulin kappa variable 1-13	KVD13_HUMAN;KV113_HUMAN	12569.29;12569.29	LLIYDASSLESGVPSR	UC_MSC_EXO-1_2	MSC-Exos	Rep2	76.418327331543	6.25584677476418	33.3
A0A0B4J2D9;P0DP09	A0A0B4J2D9;P0DP09	IGKV1D-13;IGKV1-13	Immunoglobulin kappa variable 1D-13;Immunoglobulin kappa variable 1-13	KVD13_HUMAN;KV113_HUMAN	12569.29;12569.29	LLIYDASSLESGVPSR	UC_MSC_EXO-1_3	MSC-Exos	Rep3	66.7768707275391	6.06127658284305	39.2
A0A0B4J2D9;P0DP09	A0A0B4J2D9;P0DP09	IGKV1D-13;IGKV1-13	Immunoglobulin kappa variable 1D-13;Immunoglobulin kappa variable 1-13	KVD13_HUMAN;KV113_HUMAN	12569.29;12569.29	ASQGISSALAWYQQKPGKAPK	UC_MSC_EXO-1_1	MSC-Exos	Rep1	114.816856384277	6.84319065092418	49.8
A0A0B4J2D9;P0DP09	A0A0B4J2D9;P0DP09	IGKV1D-13;IGKV1-13	Immunoglobulin kappa variable 1D-13;Immunoglobulin kappa variable 1-13	KVD13_HUMAN;KV113_HUMAN	12569.29;12569.29	ASQGISSALAWYQQKPGKAPK	UC_MSC_EXO-1_2	MSC-Exos	Rep2	76.418327331543	6.25584677476418	33.3
A0A0B4J2D9;P0DP09	A0A0B4J2D9;P0DP09	IGKV1D-13;IGKV1-13	Immunoglobulin kappa variable 1D-13;Immunoglobulin kappa variable 1-13	KVD13_HUMAN;KV113_HUMAN	12569.29;12569.29	ASQGISSALAWYQQKPGKAPK	UC_MSC_EXO-1_3	MSC-Exos	Rep3	66.7768707275391	6.06127658284305	39.2
A0A0B4J2D9;P0DP09	A0A0B4J2D9;P0DP09	IGKV1D-13;IGKV1-13	Immunoglobulin kappa variable 1D-13;Immunoglobulin kappa variable 1-13	KVD13_HUMAN;KV113_HUMAN	12569.29;12569.29	ASQGISSALAWYQQKPGK	UC_MSC_EXO-1_1	MSC-Exos	Rep1	114.816856384277	6.84319065092418	49.8
A0A0B4J2D9;P0DP09	A0A0B4J2D9;P0DP09	IGKV1D-13;IGKV1-13	Immunoglobulin kappa variable 1D-13;Immunoglobulin kappa variable 1-13	KVD13_HUMAN;KV113_HUMAN	12569.29;12569.29	ASQGISSALAWYQQKPGK	UC_MSC_EXO-1_2	MSC-Exos	Rep2	76.418327331543	6.25584677476418	33.3
A0A0B4J2D9;P0DP09	A0A0B4J2D9;P0DP09	IGKV1D-13;IGKV1-13	Immunoglobulin kappa variable 1D-13;Immunoglobulin kappa variable 1-13	KVD13_HUMAN;KV113_HUMAN	12569.29;12569.29	ASQGISSALAWYQQKPGK	UC_MSC_EXO-1_3	MSC-Exos	Rep3	66.7768707275391	6.06127658284305	39.2
A0A0C4DH24	A0A0C4DH24	IGKV6-21	Immunoglobulin kappa variable 6-21	KV621_HUMAN	12430	EKVTITCR	UC_MSC_EXO-1_1	MSC-Exos	Rep1	698.202880859375	9.44750249939091	340.7
A0A0C4DH24	A0A0C4DH24	IGKV6-21	Immunoglobulin kappa variable 6-21	KV621_HUMAN	12430	EKVTITCR	UC_MSC_EXO-1_2	MSC-Exos	Rep2	452.181854248047	8.82075928864962	284.4
A0A0C4DH24	A0A0C4DH24	IGKV6-21	Immunoglobulin kappa variable 6-21	KV621_HUMAN	12430	EKVTITCR	UC_MSC_EXO-1_3	MSC-Exos	Rep3	429.363830566406	8.74605685404945	208.1
A0A0C4DH24	A0A0C4DH24	IGKV6-21	Immunoglobulin kappa variable 6-21	KV621_HUMAN	12430	ASQSIGSSLHWYQQKPDQSPK	UC_MSC_EXO-1_1	MSC-Exos	Rep1	698.202880859375	9.44750249939091	340.7
A0A0C4DH24	A0A0C4DH24	IGKV6-21	Immunoglobulin kappa variable 6-21	KV621_HUMAN	12430	ASQSIGSSLHWYQQKPDQSPK	UC_MSC_EXO-1_2	MSC-Exos	Rep2	452.181854248047	8.82075928864962	284.4
A0A0C4DH24	A0A0C4DH24	IGKV6-21	Immunoglobulin kappa variable 6-21	KV621_HUMAN	12430	ASQSIGSSLHWYQQKPDQSPK	UC_MSC_EXO-1_3	MSC-Exos	Rep3	429.363830566406	8.74605685404945	208.1
A0A0C4DH24	A0A0C4DH24	IGKV6-21	Immunoglobulin kappa variable 6-21	KV621_HUMAN	12430	YASQSFSGVPSR	UC_MSC_EXO-1_1	MSC-Exos	Rep1	698.202880859375	9.44750249939091	340.7
A0A0C4DH24	A0A0C4DH24	IGKV6-21	Immunoglobulin kappa variable 6-21	KV621_HUMAN	12430	YASQSFSGVPSR	UC_MSC_EXO-1_2	MSC-Exos	Rep2	452.181854248047	8.82075928864962	284.4
A0A0C4DH24	A0A0C4DH24	IGKV6-21	Immunoglobulin kappa variable 6-21	KV621_HUMAN	12430	YASQSFSGVPSR	UC_MSC_EXO-1_3	MSC-Exos	Rep3	429.363830566406	8.74605685404945	208.1
A0A0C4DH25	A0A0C4DH25	IGKV3D-20	Immunoglobulin kappa variable 3D-20	KVD20_HUMAN	12515.1	LLIYDASSR	UC_MSC_EXO-1_1	MSC-Exos	Rep1	1330.79	10.378072550886	190.1
A0A0C4DH25	A0A0C4DH25	IGKV3D-20	Immunoglobulin kappa variable 3D-20	KVD20_HUMAN	12515.1	LLIYDASSR	UC_MSC_EXO-1_2	MSC-Exos	Rep2	572.167846679688	9.16029	81.7
A0A0C4DH25	A0A0C4DH25	IGKV3D-20	Immunoglobulin kappa variable 3D-20	KVD20_HUMAN	12515.1	LLIYDASSR	UC_MSC_EXO-1_3	MSC-Exos	Rep3	434.510986328125	8.76324884488281	62.1
A0A0C4DH31	A0A0C4DH31	IGHV1-18	Immunoglobulin heavy variable 1-18	HV118_HUMAN	12820.4	VTMTTDTSTSTAYMELR	UC_MSC_EXO-1_1	MSC-Exos	Rep1	666.775024414062	9.38105625566354	239.8
A0A0C4DH31	A0A0C4DH31	IGHV1-18	Immunoglobulin heavy variable 1-18	HV118_HUMAN	12820.4	VTMTTDTSTSTAYMELR	UC_MSC_EXO-1_2	MSC-Exos	Rep2	824.009094238281	9.6865164496833	198.4
A0A0C4DH31	A0A0C4DH31	IGHV1-18	Immunoglobulin heavy variable 1-18	HV118_HUMAN	12820.4	VTMTTDTSTSTAYMELR	UC_MSC_EXO-1_3	MSC-Exos	Rep3	1049.55200195312	10.0355579339994	232.4
A0A0C4DH31	A0A0C4DH31	IGHV1-18	Immunoglobulin heavy variable 1-18	HV118_HUMAN	12820.4	SLRSDDTAVYYCAR	UC_MSC_EXO-1_1	MSC-Exos	Rep1	666.775024414062	9.38105625566354	239.8
A0A0C4DH31	A0A0C4DH31	IGHV1-18	Immunoglobulin heavy variable 1-18	HV118_HUMAN	12820.4	SLRSDDTAVYYCAR	UC_MSC_EXO-1_2	MSC-Exos	Rep2	824.009094238281	9.6865164496833	198.4
A0A0C4DH31	A0A0C4DH31	IGHV1-18	Immunoglobulin heavy variable 1-18	HV118_HUMAN	12820.4	SLRSDDTAVYYCAR	UC_MSC_EXO-1_3	MSC-Exos	Rep3	1049.55200195312	10.0355579339994	232.4
A0A0C4DH32	A0A0C4DH32	IGHV3-20	Immunoglobulin heavy variable 3-20	HV320_HUMAN	12673.4	AEDTALYHCAR	UC_MSC_EXO-1_1	MSC-Exos	Rep1	108.299842834473	6.75888733907285	15.5
A0A0C4DH32	A0A0C4DH32	IGHV3-20	Immunoglobulin heavy variable 3-20	HV320_HUMAN	12673.4	AEDTALYHCAR	UC_MSC_EXO-1_2	MSC-Exos	Rep2	78.180793762207	6.28874232713527	11.2
A0A0C4DH32	A0A0C4DH32	IGHV3-20	Immunoglobulin heavy variable 3-20	HV320_HUMAN	12673.4	AEDTALYHCAR	UC_MSC_EXO-1_3	MSC-Exos	Rep3	98.384391784668	6.62035755190573	14.1
A0A0C4DH34	A0A0C4DH34	IGHV4-28	Immunoglobulin heavy variable 4-28	HV428_HUMAN	13124.1	VTMSVDTSK	UC_MSC_EXO-1_1	MSC-Exos	Rep1	146.73616027832	7.19708062878708	41.4
A0A0C4DH34	A0A0C4DH34	IGHV4-28	Immunoglobulin heavy variable 4-28	HV428_HUMAN	13124.1	VTMSVDTSK	UC_MSC_EXO-1_2	MSC-Exos	Rep2	63.9939041137695	5.99986257931732	19
A0A0C4DH34	A0A0C4DH34	IGHV4-28	Immunoglobulin heavy variable 4-28	HV428_HUMAN	13124.1	VTMSVDTSK	UC_MSC_EXO-1_3	MSC-Exos	Rep3	108.136947631836	6.75671572910861	20.2
A0A0C4DH35	A0A0C4DH35	IGHV3-35	Probable non-functional immunoglobulin heavy variable 3-35	HV335_HUMAN	12810.4	AEDTAVYYCVR	UC_MSC_EXO-1_1	MSC-Exos	Rep1	236.103454589844	7.88327534054574	29.5
A0A0C4DH35	A0A0C4DH35	IGHV3-35	Probable non-functional immunoglobulin heavy variable 3-35	HV335_HUMAN	12810.4	AEDTAVYYCVR	UC_MSC_EXO-1_2	MSC-Exos	Rep2	150.017807006836	7.22898994753387	18.8
A0A0C4DH35	A0A0C4DH35	IGHV3-35	Probable non-functional immunoglobulin heavy variable 3-35	HV335_HUMAN	12810.4	AEDTAVYYCVR	UC_MSC_EXO-1_3	MSC-Exos	Rep3	301.007873535156	8.23365741417353	37.6
A0A0C4DH38	A0A0C4DH38	IGHV5-51	Immunoglobulin heavy variable 5-51	HV551_HUMAN	12674.5	GLEWMGIIYPGDSDTR	UC_MSC_EXO-1_1	MSC-Exos	Rep1	440.684	8.78359937716361	925.2
A0A0C4DH38	A0A0C4DH38	IGHV5-51	Immunoglobulin heavy variable 5-51	HV551_HUMAN	12674.5	GLEWMGIIYPGDSDTR	UC_MSC_EXO-1_2	MSC-Exos	Rep2	333.321624755859	8.38077110733093	479.2
A0A0C4DH38	A0A0C4DH38	IGHV5-51	Immunoglobulin heavy variable 5-51	HV551_HUMAN	12674.5	GLEWMGIIYPGDSDTR	UC_MSC_EXO-1_3	MSC-Exos	Rep3	390.651336669922	8.60973774036263	567.3
A0A0C4DH38	A0A0C4DH38	IGHV5-51	Immunoglobulin heavy variable 5-51	HV551_HUMAN	12674.5	GSGYSFTSYWIGWVR	UC_MSC_EXO-1_1	MSC-Exos	Rep1	440.684	8.78359937716361	925.2
A0A0C4DH38	A0A0C4DH38	IGHV5-51	Immunoglobulin heavy variable 5-51	HV551_HUMAN	12674.5	GSGYSFTSYWIGWVR	UC_MSC_EXO-1_2	MSC-Exos	Rep2	333.321624755859	8.38077110733093	479.2
A0A0C4DH38	A0A0C4DH38	IGHV5-51	Immunoglobulin heavy variable 5-51	HV551_HUMAN	12674.5	GSGYSFTSYWIGWVR	UC_MSC_EXO-1_3	MSC-Exos	Rep3	390.651336669922	8.60973774036263	567.3
A0A0C4DH38	A0A0C4DH38	IGHV5-51	Immunoglobulin heavy variable 5-51	HV551_HUMAN	12674.5	ASDTAMYYCAR	UC_MSC_EXO-1_1	MSC-Exos	Rep1	440.684	8.78359937716361	925.2
A0A0C4DH38	A0A0C4DH38	IGHV5-51	Immunoglobulin heavy variable 5-51	HV551_HUMAN	12674.5	ASDTAMYYCAR	UC_MSC_EXO-1_2	MSC-Exos	Rep2	333.321624755859	8.38077110733093	479.2
A0A0C4DH38	A0A0C4DH38	IGHV5-51	Immunoglobulin heavy variable 5-51	HV551_HUMAN	12674.5	ASDTAMYYCAR	UC_MSC_EXO-1_3	MSC-Exos	Rep3	390.651336669922	8.60973774036263	567.3
A0A0C4DH38	A0A0C4DH38	IGHV5-51	Immunoglobulin heavy variable 5-51	HV551_HUMAN	12674.5	YSPSFQGQVTISADK	UC_MSC_EXO-1_1	MSC-Exos	Rep1	440.684	8.78359937716361	925.2
A0A0C4DH38	A0A0C4DH38	IGHV5-51	Immunoglobulin heavy variable 5-51	HV551_HUMAN	12674.5	YSPSFQGQVTISADK	UC_MSC_EXO-1_2	MSC-Exos	Rep2	333.321624755859	8.38077110733093	479.2
A0A0C4DH38	A0A0C4DH38	IGHV5-51	Immunoglobulin heavy variable 5-51	HV551_HUMAN	12674.5	YSPSFQGQVTISADK	UC_MSC_EXO-1_3	MSC-Exos	Rep3	390.651336669922	8.60973774036263	567.3
A0A0C4DH38	A0A0C4DH38	IGHV5-51	Immunoglobulin heavy variable 5-51	HV551_HUMAN	12674.5	SISTAYLQWSSLK	UC_MSC_EXO-1_1	MSC-Exos	Rep1	440.684	8.78359937716361	925.2
A0A0C4DH38	A0A0C4DH38	IGHV5-51	Immunoglobulin heavy variable 5-51	HV551_HUMAN	12674.5	SISTAYLQWSSLK	UC_MSC_EXO-1_2	MSC-Exos	Rep2	333.321624755859	8.38077110733093	479.2
A0A0C4DH38	A0A0C4DH38	IGHV5-51	Immunoglobulin heavy variable 5-51	HV551_HUMAN	12674.5	SISTAYLQWSSLK	UC_MSC_EXO-1_3	MSC-Exos	Rep3	390.651336669922	8.60973774036263	567.3
A0A0C4DH38	A0A0C4DH38	IGHV5-51	Immunoglobulin heavy variable 5-51	HV551_HUMAN	12674.5	QMPGKGLEWMGIIYPGDSDTR	UC_MSC_EXO-1_1	MSC-Exos	Rep1	440.684	8.78359937716361	925.2
A0A0C4DH38	A0A0C4DH38	IGHV5-51	Immunoglobulin heavy variable 5-51	HV551_HUMAN	12674.5	QMPGKGLEWMGIIYPGDSDTR	UC_MSC_EXO-1_2	MSC-Exos	Rep2	333.321624755859	8.38077110733093	479.2
A0A0C4DH38	A0A0C4DH38	IGHV5-51	Immunoglobulin heavy variable 5-51	HV551_HUMAN	12674.5	QMPGKGLEWMGIIYPGDSDTR	UC_MSC_EXO-1_3	MSC-Exos	Rep3	390.651336669922	8.60973774036263	567.3
A0A0C4DH38	A0A0C4DH38	IGHV5-51	Immunoglobulin heavy variable 5-51	HV551_HUMAN	12674.5	ISCKGSGYSFTSYWIGWVR	UC_MSC_EXO-1_1	MSC-Exos	Rep1	440.684	8.78359937716361	925.2
A0A0C4DH38	A0A0C4DH38	IGHV5-51	Immunoglobulin heavy variable 5-51	HV551_HUMAN	12674.5	ISCKGSGYSFTSYWIGWVR	UC_MSC_EXO-1_2	MSC-Exos	Rep2	333.321624755859	8.38077110733093	479.2
A0A0C4DH38	A0A0C4DH38	IGHV5-51	Immunoglobulin heavy variable 5-51	HV551_HUMAN	12674.5	ISCKGSGYSFTSYWIGWVR	UC_MSC_EXO-1_3	MSC-Exos	Rep3	390.651336669922	8.60973774036263	567.3
A0A0C4DH43	A0A0C4DH43	IGHV2-70D	Immunoglobulin heavy variable 2-70D	HV70D_HUMAN	13312.5	LTISKDTSK	UC_MSC_EXO-1_1	MSC-Exos	Rep1	598.899597167969	9.22617035170537	374.5
A0A0C4DH43	A0A0C4DH43	IGHV2-70D	Immunoglobulin heavy variable 2-70D	HV70D_HUMAN	13312.5	LTISKDTSK	UC_MSC_EXO-1_2	MSC-Exos	Rep2	407.804168701172	8.67173271288247	297.5
A0A0C4DH43	A0A0C4DH43	IGHV2-70D	Immunoglobulin heavy variable 2-70D	HV70D_HUMAN	13312.5	LTISKDTSK	UC_MSC_EXO-1_3	MSC-Exos	Rep3	505.019439697266	8.98019511232244	324.5
A0A0C4DH43	A0A0C4DH43	IGHV2-70D	Immunoglobulin heavy variable 2-70D	HV70D_HUMAN	13312.5	IDWDDDKFYSTSLK	UC_MSC_EXO-1_1	MSC-Exos	Rep1	598.899597167969	9.22617035170537	374.5
A0A0C4DH43	A0A0C4DH43	IGHV2-70D	Immunoglobulin heavy variable 2-70D	HV70D_HUMAN	13312.5	IDWDDDKFYSTSLK	UC_MSC_EXO-1_2	MSC-Exos	Rep2	407.804168701172	8.67173271288247	297.5
A0A0C4DH43	A0A0C4DH43	IGHV2-70D	Immunoglobulin heavy variable 2-70D	HV70D_HUMAN	13312.5	IDWDDDKFYSTSLK	UC_MSC_EXO-1_3	MSC-Exos	Rep3	505.019439697266	8.98019511232244	324.5
A0A0C4DH43	A0A0C4DH43	IGHV2-70D	Immunoglobulin heavy variable 2-70D	HV70D_HUMAN	13312.5	VSWIRQPPGK	UC_MSC_EXO-1_1	MSC-Exos	Rep1	598.899597167969	9.22617035170537	374.5
A0A0C4DH43	A0A0C4DH43	IGHV2-70D	Immunoglobulin heavy variable 2-70D	HV70D_HUMAN	13312.5	VSWIRQPPGK	UC_MSC_EXO-1_2	MSC-Exos	Rep2	407.804168701172	8.67173271288247	297.5
A0A0C4DH43	A0A0C4DH43	IGHV2-70D	Immunoglobulin heavy variable 2-70D	HV70D_HUMAN	13312.5	VSWIRQPPGK	UC_MSC_EXO-1_3	MSC-Exos	Rep3	505.019439697266	8.98019511232244	324.5
A0A0C4DH43	A0A0C4DH43	IGHV2-70D	Immunoglobulin heavy variable 2-70D	HV70D_HUMAN	13312.5	ESGPALVKPTQTLTLTCTFSGFSLSTSGMR	UC_MSC_EXO-1_1	MSC-Exos	Rep1	598.899597167969	9.22617035170537	374.5
A0A0C4DH43	A0A0C4DH43	IGHV2-70D	Immunoglobulin heavy variable 2-70D	HV70D_HUMAN	13312.5	ESGPALVKPTQTLTLTCTFSGFSLSTSGMR	UC_MSC_EXO-1_2	MSC-Exos	Rep2	407.804168701172	8.67173271288247	297.5
A0A0C4DH43	A0A0C4DH43	IGHV2-70D	Immunoglobulin heavy variable 2-70D	HV70D_HUMAN	13312.5	ESGPALVKPTQTLTLTCTFSGFSLSTSGMR	UC_MSC_EXO-1_3	MSC-Exos	Rep3	505.019439697266	8.98019511232244	324.5
A0A0C4DH43	A0A0C4DH43	IGHV2-70D	Immunoglobulin heavy variable 2-70D	HV70D_HUMAN	13312.5	NQVVLTMTNMDPVDTATYYCAR	UC_MSC_EXO-1_1	MSC-Exos	Rep1	598.899597167969	9.22617035170537	374.5
A0A0C4DH43	A0A0C4DH43	IGHV2-70D	Immunoglobulin heavy variable 2-70D	HV70D_HUMAN	13312.5	NQVVLTMTNMDPVDTATYYCAR	UC_MSC_EXO-1_2	MSC-Exos	Rep2	407.804168701172	8.67173271288247	297.5
A0A0C4DH43	A0A0C4DH43	IGHV2-70D	Immunoglobulin heavy variable 2-70D	HV70D_HUMAN	13312.5	NQVVLTMTNMDPVDTATYYCAR	UC_MSC_EXO-1_3	MSC-Exos	Rep3	505.019439697266	8.98019511232244	324.5
A0A0C4DH67	A0A0C4DH67	IGKV1-8	Immunoglobulin kappa variable 1-8	KV108_HUMAN	12537.3	ASQGISSYLAWYQQKPGKAPK	UC_MSC_EXO-1_1	MSC-Exos	Rep1	331.278	8.37189998268641	310.9
A0A0C4DH67	A0A0C4DH67	IGKV1-8	Immunoglobulin kappa variable 1-8	KV108_HUMAN	12537.3	ASQGISSYLAWYQQKPGKAPK	UC_MSC_EXO-1_2	MSC-Exos	Rep2	260.320587158203	8.02414559992851	281.2
A0A0C4DH67	A0A0C4DH67	IGKV1-8	Immunoglobulin kappa variable 1-8	KV108_HUMAN	12537.3	ASQGISSYLAWYQQKPGKAPK	UC_MSC_EXO-1_3	MSC-Exos	Rep3	270.403015136719	8.07896742829771	279.3
A0A0C4DH67	A0A0C4DH67	IGKV1-8	Immunoglobulin kappa variable 1-8	KV108_HUMAN	12537.3	MTQSPSSFSASTGDR	UC_MSC_EXO-1_1	MSC-Exos	Rep1	331.278	8.37189998268641	310.9
A0A0C4DH67	A0A0C4DH67	IGKV1-8	Immunoglobulin kappa variable 1-8	KV108_HUMAN	12537.3	MTQSPSSFSASTGDR	UC_MSC_EXO-1_2	MSC-Exos	Rep2	260.320587158203	8.02414559992851	281.2
A0A0C4DH67	A0A0C4DH67	IGKV1-8	Immunoglobulin kappa variable 1-8	KV108_HUMAN	12537.3	MTQSPSSFSASTGDR	UC_MSC_EXO-1_3	MSC-Exos	Rep3	270.403015136719	8.07896742829771	279.3
A0A0C4DH67	A0A0C4DH67	IGKV1-8	Immunoglobulin kappa variable 1-8	KV108_HUMAN	12537.3	ASQGISSYLAWYQQKPGK	UC_MSC_EXO-1_1	MSC-Exos	Rep1	331.278	8.37189998268641	310.9
A0A0C4DH67	A0A0C4DH67	IGKV1-8	Immunoglobulin kappa variable 1-8	KV108_HUMAN	12537.3	ASQGISSYLAWYQQKPGK	UC_MSC_EXO-1_2	MSC-Exos	Rep2	260.320587158203	8.02414559992851	281.2
A0A0C4DH67	A0A0C4DH67	IGKV1-8	Immunoglobulin kappa variable 1-8	KV108_HUMAN	12537.3	ASQGISSYLAWYQQKPGK	UC_MSC_EXO-1_3	MSC-Exos	Rep3	270.403015136719	8.07896742829771	279.3
A0A0C4DH73;P01611	A0A0C4DH73;P01611	IGKV1-12;IGKV1D-12	Immunoglobulin kappa variable 1-12;Immunoglobulin kappa variable 1D-12	KV112_HUMAN;KVD12_HUMAN	12645.36;12620.37	ASQGISSWLAWYQQKPGK	UC_MSC_EXO-1_1	MSC-Exos	Rep1	632.938537597656	9.30592160126371	669.3
A0A0C4DH73;P01611	A0A0C4DH73;P01611	IGKV1-12;IGKV1D-12	Immunoglobulin kappa variable 1-12;Immunoglobulin kappa variable 1D-12	KV112_HUMAN;KVD12_HUMAN	12645.36;12620.37	ASQGISSWLAWYQQKPGK	UC_MSC_EXO-1_2	MSC-Exos	Rep2	1120.39123535156	10.1297868872497	746.7
A0A0C4DH73;P01611	A0A0C4DH73;P01611	IGKV1-12;IGKV1D-12	Immunoglobulin kappa variable 1-12;Immunoglobulin kappa variable 1D-12	KV112_HUMAN;KVD12_HUMAN	12645.36;12620.37	ASQGISSWLAWYQQKPGK	UC_MSC_EXO-1_3	MSC-Exos	Rep3	1035.03637695312	10.0154657576308	717.7
A0A0C4DH73;P01611	A0A0C4DH73;P01611	IGKV1-12;IGKV1D-12	Immunoglobulin kappa variable 1-12;Immunoglobulin kappa variable 1D-12	KV112_HUMAN;KVD12_HUMAN	12645.36;12620.37	LLIYAASSLQSGVPSR	UC_MSC_EXO-1_1	MSC-Exos	Rep1	632.938537597656	9.30592160126371	669.3
A0A0C4DH73;P01611	A0A0C4DH73;P01611	IGKV1-12;IGKV1D-12	Immunoglobulin kappa variable 1-12;Immunoglobulin kappa variable 1D-12	KV112_HUMAN;KVD12_HUMAN	12645.36;12620.37	LLIYAASSLQSGVPSR	UC_MSC_EXO-1_2	MSC-Exos	Rep2	1120.39123535156	10.1297868872497	746.7
A0A0C4DH73;P01611	A0A0C4DH73;P01611	IGKV1-12;IGKV1D-12	Immunoglobulin kappa variable 1-12;Immunoglobulin kappa variable 1D-12	KV112_HUMAN;KVD12_HUMAN	12645.36;12620.37	LLIYAASSLQSGVPSR	UC_MSC_EXO-1_3	MSC-Exos	Rep3	1035.03637695312	10.0154657576308	717.7
A0A0C4DH73;P01611	A0A0C4DH73;P01611	IGKV1-12;IGKV1D-12	Immunoglobulin kappa variable 1-12;Immunoglobulin kappa variable 1D-12	KV112_HUMAN;KVD12_HUMAN	12645.36;12620.37	ASQGISSWLAWYQQKPGKAPK	UC_MSC_EXO-1_1	MSC-Exos	Rep1	632.938537597656	9.30592160126371	669.3
A0A0C4DH73;P01611	A0A0C4DH73;P01611	IGKV1-12;IGKV1D-12	Immunoglobulin kappa variable 1-12;Immunoglobulin kappa variable 1D-12	KV112_HUMAN;KVD12_HUMAN	12645.36;12620.37	ASQGISSWLAWYQQKPGKAPK	UC_MSC_EXO-1_2	MSC-Exos	Rep2	1120.39123535156	10.1297868872497	746.7
A0A0C4DH73;P01611	A0A0C4DH73;P01611	IGKV1-12;IGKV1D-12	Immunoglobulin kappa variable 1-12;Immunoglobulin kappa variable 1D-12	KV112_HUMAN;KVD12_HUMAN	12645.36;12620.37	ASQGISSWLAWYQQKPGKAPK	UC_MSC_EXO-1_3	MSC-Exos	Rep3	1035.03637695312	10.0154657576308	717.7
A0A0J9YX35	A0A0J9YX35	IGHV3-64D	Immunoglobulin heavy variable 3-64D	HV64D_HUMAN	12822.6	AEDTAVYYCVK	UC_MSC_EXO-1_1	MSC-Exos	Rep1	25.4850254058838	4.67157788634624	29
A0A0J9YX35	A0A0J9YX35	IGHV3-64D	Immunoglobulin heavy variable 3-64D	HV64D_HUMAN	12822.6	AEDTAVYYCVK	UC_MSC_EXO-1_2	MSC-Exos	Rep2	20.7278480529785	4.37349843977419	18.2
A0A0J9YX35	A0A0J9YX35	IGHV3-64D	Immunoglobulin heavy variable 3-64D	HV64D_HUMAN	12822.6	AEDTAVYYCVK	UC_MSC_EXO-1_3	MSC-Exos	Rep3	17.0091876983643	4.0882423392676	7.3
A0A0J9YX35	A0A0J9YX35	IGHV3-64D	Immunoglobulin heavy variable 3-64D	HV64D_HUMAN	12822.6	NTLYLQMSSLR	UC_MSC_EXO-1_1	MSC-Exos	Rep1	25.4850254058838	4.67157788634624	29
A0A0J9YX35	A0A0J9YX35	IGHV3-64D	Immunoglobulin heavy variable 3-64D	HV64D_HUMAN	12822.6	NTLYLQMSSLR	UC_MSC_EXO-1_2	MSC-Exos	Rep2	20.7278480529785	4.37349843977419	18.2
A0A0J9YX35	A0A0J9YX35	IGHV3-64D	Immunoglobulin heavy variable 3-64D	HV64D_HUMAN	12822.6	NTLYLQMSSLR	UC_MSC_EXO-1_3	MSC-Exos	Rep3	17.0091876983643	4.0882423392676	7.3
A0M8Q6	A0M8Q6	IGLC7	Immunoglobulin lambda constant 7	IGLC7_HUMAN	11253.6	VGVETTKPSK	UC_MSC_EXO-1_1	MSC-Exos	Rep1	764.642700195312	9.5786419570934	453.1
A0M8Q6	A0M8Q6	IGLC7	Immunoglobulin lambda constant 7	IGLC7_HUMAN	11253.6	VGVETTKPSK	UC_MSC_EXO-1_2	MSC-Exos	Rep2	968.52490234375	9.91964533310606	476.6
A0M8Q6	A0M8Q6	IGLC7	Immunoglobulin lambda constant 7	IGLC7_HUMAN	11253.6	VGVETTKPSK	UC_MSC_EXO-1_3	MSC-Exos	Rep3	854.883850097656	9.73958460945621	488.7
A0M8Q6	A0M8Q6	IGLC7	Immunoglobulin lambda constant 7	IGLC7_HUMAN	11253.6	VTHEGSTVEK	UC_MSC_EXO-1_1	MSC-Exos	Rep1	764.642700195312	9.5786419570934	453.1
A0M8Q6	A0M8Q6	IGLC7	Immunoglobulin lambda constant 7	IGLC7_HUMAN	11253.6	VTHEGSTVEK	UC_MSC_EXO-1_2	MSC-Exos	Rep2	968.52490234375	9.91964533310606	476.6
A0M8Q6	A0M8Q6	IGLC7	Immunoglobulin lambda constant 7	IGLC7_HUMAN	11253.6	VTHEGSTVEK	UC_MSC_EXO-1_3	MSC-Exos	Rep3	854.883850097656	9.73958460945621	488.7
A0M8Q6	A0M8Q6	IGLC7	Immunoglobulin lambda constant 7	IGLC7_HUMAN	11253.6	ADGSPVKVGVETTKPSK	UC_MSC_EXO-1_1	MSC-Exos	Rep1	764.642700195312	9.5786419570934	453.1
A0M8Q6	A0M8Q6	IGLC7	Immunoglobulin lambda constant 7	IGLC7_HUMAN	11253.6	ADGSPVKVGVETTKPSK	UC_MSC_EXO-1_2	MSC-Exos	Rep2	968.52490234375	9.91964533310606	476.6
A0M8Q6	A0M8Q6	IGLC7	Immunoglobulin lambda constant 7	IGLC7_HUMAN	11253.6	ADGSPVKVGVETTKPSK	UC_MSC_EXO-1_3	MSC-Exos	Rep3	854.883850097656	9.73958460945621	488.7
A0M8Q6	A0M8Q6	IGLC7	Immunoglobulin lambda constant 7	IGLC7_HUMAN	11253.6	VGVETTKPSKQSNNK	UC_MSC_EXO-1_1	MSC-Exos	Rep1	764.642700195312	9.5786419570934	453.1
A0M8Q6	A0M8Q6	IGLC7	Immunoglobulin lambda constant 7	IGLC7_HUMAN	11253.6	VGVETTKPSKQSNNK	UC_MSC_EXO-1_2	MSC-Exos	Rep2	968.52490234375	9.91964533310606	476.6
A0M8Q6	A0M8Q6	IGLC7	Immunoglobulin lambda constant 7	IGLC7_HUMAN	11253.6	VGVETTKPSKQSNNK	UC_MSC_EXO-1_3	MSC-Exos	Rep3	854.883850097656	9.73958460945621	488.7
A0M8Q6	A0M8Q6	IGLC7	Immunoglobulin lambda constant 7	IGLC7_HUMAN	11253.6	VTHEGSTVEKTVAPAECS	UC_MSC_EXO-1_1	MSC-Exos	Rep1	764.642700195312	9.5786419570934	453.1
A0M8Q6	A0M8Q6	IGLC7	Immunoglobulin lambda constant 7	IGLC7_HUMAN	11253.6	VTHEGSTVEKTVAPAECS	UC_MSC_EXO-1_2	MSC-Exos	Rep2	968.52490234375	9.91964533310606	476.6
A0M8Q6	A0M8Q6	IGLC7	Immunoglobulin lambda constant 7	IGLC7_HUMAN	11253.6	VTHEGSTVEKTVAPAECS	UC_MSC_EXO-1_3	MSC-Exos	Rep3	854.883850097656	9.73958460945621	488.7
A1L4H1	A1L4H1	SSC5D	Soluble scavenger receptor cysteine-rich domain-containing protein SSC5D	SRCRL_HUMAN	165743	GLGQLGEAVKR	UC_MSC_EXO-1_1	MSC-Exos	Rep1	119.437660217285	6.90011399825346	10.5
A1L4H1	A1L4H1	SSC5D	Soluble scavenger receptor cysteine-rich domain-containing protein SSC5D	SRCRL_HUMAN	165743	GLGQLGEAVKR	UC_MSC_EXO-1_2	MSC-Exos	Rep2	146.541732788086	7.19516776986592	12.2
A1L4H1	A1L4H1	SSC5D	Soluble scavenger receptor cysteine-rich domain-containing protein SSC5D	SRCRL_HUMAN	165743	GLGQLGEAVKR	UC_MSC_EXO-1_3	MSC-Exos	Rep3	137.564743041992	7.10396695373836	12
A1L4H1	A1L4H1	SSC5D	Soluble scavenger receptor cysteine-rich domain-containing protein SSC5D	SRCRL_HUMAN	165743	LEVWHGGR	UC_MSC_EXO-1_1	MSC-Exos	Rep1	119.437660217285	6.90011399825346	10.5
A1L4H1	A1L4H1	SSC5D	Soluble scavenger receptor cysteine-rich domain-containing protein SSC5D	SRCRL_HUMAN	165743	LEVWHGGR	UC_MSC_EXO-1_2	MSC-Exos	Rep2	146.541732788086	7.19516776986592	12.2
A1L4H1	A1L4H1	SSC5D	Soluble scavenger receptor cysteine-rich domain-containing protein SSC5D	SRCRL_HUMAN	165743	LEVWHGGR	UC_MSC_EXO-1_3	MSC-Exos	Rep3	137.564743041992	7.10396695373836	12
A1L4H1	A1L4H1	SSC5D	Soluble scavenger receptor cysteine-rich domain-containing protein SSC5D	SRCRL_HUMAN	165743	ELGCGGPQQPDPAAGR	UC_MSC_EXO-1_1	MSC-Exos	Rep1	119.437660217285	6.90011399825346	10.5
A1L4H1	A1L4H1	SSC5D	Soluble scavenger receptor cysteine-rich domain-containing protein SSC5D	SRCRL_HUMAN	165743	ELGCGGPQQPDPAAGR	UC_MSC_EXO-1_2	MSC-Exos	Rep2	146.541732788086	7.19516776986592	12.2
A1L4H1	A1L4H1	SSC5D	Soluble scavenger receptor cysteine-rich domain-containing protein SSC5D	SRCRL_HUMAN	165743	ELGCGGPQQPDPAAGR	UC_MSC_EXO-1_3	MSC-Exos	Rep3	137.564743041992	7.10396695373836	12
A1L4H1	A1L4H1	SSC5D	Soluble scavenger receptor cysteine-rich domain-containing protein SSC5D	SRCRL_HUMAN	165743	LADGPHGCAGR	UC_MSC_EXO-1_1	MSC-Exos	Rep1	119.437660217285	6.90011399825346	10.5
A1L4H1	A1L4H1	SSC5D	Soluble scavenger receptor cysteine-rich domain-containing protein SSC5D	SRCRL_HUMAN	165743	LADGPHGCAGR	UC_MSC_EXO-1_2	MSC-Exos	Rep2	146.541732788086	7.19516776986592	12.2
A1L4H1	A1L4H1	SSC5D	Soluble scavenger receptor cysteine-rich domain-containing protein SSC5D	SRCRL_HUMAN	165743	LADGPHGCAGR	UC_MSC_EXO-1_3	MSC-Exos	Rep3	137.564743041992	7.10396695373836	12
A1L4H1	A1L4H1	SSC5D	Soluble scavenger receptor cysteine-rich domain-containing protein SSC5D	SRCRL_HUMAN	165743	SNCDHSEDAGLVCTGPAPR	UC_MSC_EXO-1_1	MSC-Exos	Rep1	119.437660217285	6.90011399825346	10.5
A1L4H1	A1L4H1	SSC5D	Soluble scavenger receptor cysteine-rich domain-containing protein SSC5D	SRCRL_HUMAN	165743	SNCDHSEDAGLVCTGPAPR	UC_MSC_EXO-1_2	MSC-Exos	Rep2	146.541732788086	7.19516776986592	12.2
A1L4H1	A1L4H1	SSC5D	Soluble scavenger receptor cysteine-rich domain-containing protein SSC5D	SRCRL_HUMAN	165743	SNCDHSEDAGLVCTGPAPR	UC_MSC_EXO-1_3	MSC-Exos	Rep3	137.564743041992	7.10396695373836	12
A1L4H1	A1L4H1	SSC5D	Soluble scavenger receptor cysteine-rich domain-containing protein SSC5D	SRCRL_HUMAN	165743	VMACEPPALVELVAAVR	UC_MSC_EXO-1_1	MSC-Exos	Rep1	119.437660217285	6.90011399825346	10.5
A1L4H1	A1L4H1	SSC5D	Soluble scavenger receptor cysteine-rich domain-containing protein SSC5D	SRCRL_HUMAN	165743	VMACEPPALVELVAAVR	UC_MSC_EXO-1_2	MSC-Exos	Rep2	146.541732788086	7.19516776986592	12.2
A1L4H1	A1L4H1	SSC5D	Soluble scavenger receptor cysteine-rich domain-containing protein SSC5D	SRCRL_HUMAN	165743	VMACEPPALVELVAAVR	UC_MSC_EXO-1_3	MSC-Exos	Rep3	137.564743041992	7.10396695373836	12
A1L4H1	A1L4H1	SSC5D	Soluble scavenger receptor cysteine-rich domain-containing protein SSC5D	SRCRL_HUMAN	165743	LTQVVEQERQER	UC_MSC_EXO-1_1	MSC-Exos	Rep1	119.437660217285	6.90011399825346	10.5
A1L4H1	A1L4H1	SSC5D	Soluble scavenger receptor cysteine-rich domain-containing protein SSC5D	SRCRL_HUMAN	165743	LTQVVEQERQER	UC_MSC_EXO-1_2	MSC-Exos	Rep2	146.541732788086	7.19516776986592	12.2
A1L4H1	A1L4H1	SSC5D	Soluble scavenger receptor cysteine-rich domain-containing protein SSC5D	SRCRL_HUMAN	165743	LTQVVEQERQER	UC_MSC_EXO-1_3	MSC-Exos	Rep3	137.564743041992	7.10396695373836	12
A1L4H1	A1L4H1	SSC5D	Soluble scavenger receptor cysteine-rich domain-containing protein SSC5D	SRCRL_HUMAN	165743	LRLADGPHGCAGR	UC_MSC_EXO-1_1	MSC-Exos	Rep1	119.437660217285	6.90011399825346	10.5
A1L4H1	A1L4H1	SSC5D	Soluble scavenger receptor cysteine-rich domain-containing protein SSC5D	SRCRL_HUMAN	165743	LRLADGPHGCAGR	UC_MSC_EXO-1_2	MSC-Exos	Rep2	146.541732788086	7.19516776986592	12.2
A1L4H1	A1L4H1	SSC5D	Soluble scavenger receptor cysteine-rich domain-containing protein SSC5D	SRCRL_HUMAN	165743	LRLADGPHGCAGR	UC_MSC_EXO-1_3	MSC-Exos	Rep3	137.564743041992	7.10396695373836	12
A1L4H1	A1L4H1	SSC5D	Soluble scavenger receptor cysteine-rich domain-containing protein SSC5D	SRCRL_HUMAN	165743	AHICSHEEDAGVVCAGQR	UC_MSC_EXO-1_1	MSC-Exos	Rep1	119.437660217285	6.90011399825346	10.5
A1L4H1	A1L4H1	SSC5D	Soluble scavenger receptor cysteine-rich domain-containing protein SSC5D	SRCRL_HUMAN	165743	AHICSHEEDAGVVCAGQR	UC_MSC_EXO-1_2	MSC-Exos	Rep2	146.541732788086	7.19516776986592	12.2
A1L4H1	A1L4H1	SSC5D	Soluble scavenger receptor cysteine-rich domain-containing protein SSC5D	SRCRL_HUMAN	165743	AHICSHEEDAGVVCAGQR	UC_MSC_EXO-1_3	MSC-Exos	Rep3	137.564743041992	7.10396695373836	12
A1L4H1	A1L4H1	SSC5D	Soluble scavenger receptor cysteine-rich domain-containing protein SSC5D	SRCRL_HUMAN	165743	CAGRLEVWHGGR	UC_MSC_EXO-1_1	MSC-Exos	Rep1	119.437660217285	6.90011399825346	10.5
A1L4H1	A1L4H1	SSC5D	Soluble scavenger receptor cysteine-rich domain-containing protein SSC5D	SRCRL_HUMAN	165743	CAGRLEVWHGGR	UC_MSC_EXO-1_2	MSC-Exos	Rep2	146.541732788086	7.19516776986592	12.2
A1L4H1	A1L4H1	SSC5D	Soluble scavenger receptor cysteine-rich domain-containing protein SSC5D	SRCRL_HUMAN	165743	CAGRLEVWHGGR	UC_MSC_EXO-1_3	MSC-Exos	Rep3	137.564743041992	7.10396695373836	12
A2RUS2	A2RUS2	DENND3	DENN domain-containing protein 3	DEND3_HUMAN	135890	VQESGIVKDASIIHR	UC_MSC_EXO-1_1	MSC-Exos	Rep1	5.75228834152222	2.52413599470245	0.1
A2RUS2	A2RUS2	DENND3	DENN domain-containing protein 3	DEND3_HUMAN	135890	VQESGIVKDASIIHR	UC_MSC_EXO-1_2	MSC-Exos	Rep2	19.2667808532715	4.26804363720152	0.4
A2RUS2	A2RUS2	DENND3	DENN domain-containing protein 3	DEND3_HUMAN	135890	VQESGIVKDASIIHR	UC_MSC_EXO-1_3	MSC-Exos	Rep3	20.3655281066895	4.34805732081835	0.4
A2RUS2	A2RUS2	DENND3	DENN domain-containing protein 3	DEND3_HUMAN	135890	LFLLTEGRPGYLEISTFR	UC_MSC_EXO-1_1	MSC-Exos	Rep1	5.75228834152222	2.52413599470245	0.1
A2RUS2	A2RUS2	DENND3	DENN domain-containing protein 3	DEND3_HUMAN	135890	LFLLTEGRPGYLEISTFR	UC_MSC_EXO-1_2	MSC-Exos	Rep2	19.2667808532715	4.26804363720152	0.4
A2RUS2	A2RUS2	DENND3	DENN domain-containing protein 3	DEND3_HUMAN	135890	LFLLTEGRPGYLEISTFR	UC_MSC_EXO-1_3	MSC-Exos	Rep3	20.3655281066895	4.34805732081835	0.4
A6NCV1	A6NCV1	OR6C74	Olfactory receptor 6C74	O6C74_HUMAN	35253.2	AFSTCSSHMVVVSISYGSCIFMYVKPSAK	UC_MSC_EXO-1_2	MSC-Exos	Rep2	23.3006896972656	4.54230075397715	3.1
A6NCV1	A6NCV1	OR6C74	Olfactory receptor 6C74	O6C74_HUMAN	35253.2	AFSTCSSHMVVVSISYGSCIFMYVKPSAK	UC_MSC_EXO-1_3	MSC-Exos	Rep3	25.0335674285889	4.64579199297707	7.1
A6NCV1	A6NCV1	OR6C74	Olfactory receptor 6C74	O6C74_HUMAN	35253.2	KAFSTCSSHMVVVSISYGSCIFMYVKPSAK	UC_MSC_EXO-1_2	MSC-Exos	Rep2	23.3006896972656	4.54230075397715	3.1
A6NCV1	A6NCV1	OR6C74	Olfactory receptor 6C74	O6C74_HUMAN	35253.2	KAFSTCSSHMVVVSISYGSCIFMYVKPSAK	UC_MSC_EXO-1_3	MSC-Exos	Rep3	25.0335674285889	4.64579199297707	7.1
B5ME19;Q99613	B5ME19;Q99613	EIF3CL;EIF3C	Eukaryotic translation initiation factor 3 subunit C-like protein;Eukaryotic translation initiation factor 3 subunit C	EIFCL_HUMAN;EIF3C_HUMAN	105472.91;105343.79	TEPTAQQNLALQLAEK	UC_MSC_EXO-1_2	MSC-Exos	Rep2	14.502124786377	3.85819238783049	0.5
B5ME19;Q99613	B5ME19;Q99613	EIF3CL;EIF3C	Eukaryotic translation initiation factor 3 subunit C-like protein;Eukaryotic translation initiation factor 3 subunit C	EIFCL_HUMAN;EIF3C_HUMAN	105472.91;105343.79	TEPTAQQNLALQLAEK	UC_MSC_EXO-1_3	MSC-Exos	Rep3	13.2117710113525	3.72375196480592	0.3
B5ME19;Q99613	B5ME19;Q99613	EIF3CL;EIF3C	Eukaryotic translation initiation factor 3 subunit C-like protein;Eukaryotic translation initiation factor 3 subunit C	EIFCL_HUMAN;EIF3C_HUMAN	105472.91;105343.79	GTEITHAVVIK	UC_MSC_EXO-1_2	MSC-Exos	Rep2	14.502124786377	3.85819238783049	0.5
B5ME19;Q99613	B5ME19;Q99613	EIF3CL;EIF3C	Eukaryotic translation initiation factor 3 subunit C-like protein;Eukaryotic translation initiation factor 3 subunit C	EIFCL_HUMAN;EIF3C_HUMAN	105472.91;105343.79	GTEITHAVVIK	UC_MSC_EXO-1_3	MSC-Exos	Rep3	13.2117710113525	3.72375196480592	0.3
B5ME19;Q99613	B5ME19;Q99613	EIF3CL;EIF3C	Eukaryotic translation initiation factor 3 subunit C-like protein;Eukaryotic translation initiation factor 3 subunit C	EIFCL_HUMAN;EIF3C_HUMAN	105472.91;105343.79	SIVDKEGVPR	UC_MSC_EXO-1_2	MSC-Exos	Rep2	14.502124786377	3.85819238783049	0.5
B5ME19;Q99613	B5ME19;Q99613	EIF3CL;EIF3C	Eukaryotic translation initiation factor 3 subunit C-like protein;Eukaryotic translation initiation factor 3 subunit C	EIFCL_HUMAN;EIF3C_HUMAN	105472.91;105343.79	SIVDKEGVPR	UC_MSC_EXO-1_3	MSC-Exos	Rep3	13.2117710113525	3.72375196480592	0.3
B5ME19;Q99613	B5ME19;Q99613	EIF3CL;EIF3C	Eukaryotic translation initiation factor 3 subunit C-like protein;Eukaryotic translation initiation factor 3 subunit C	EIFCL_HUMAN;EIF3C_HUMAN	105472.91;105343.79	AKELLGQGLLLR	UC_MSC_EXO-1_2	MSC-Exos	Rep2	14.502124786377	3.85819238783049	0.5
B5ME19;Q99613	B5ME19;Q99613	EIF3CL;EIF3C	Eukaryotic translation initiation factor 3 subunit C-like protein;Eukaryotic translation initiation factor 3 subunit C	EIFCL_HUMAN;EIF3C_HUMAN	105472.91;105343.79	AKELLGQGLLLR	UC_MSC_EXO-1_3	MSC-Exos	Rep3	13.2117710113525	3.72375196480592	0.3
B9A064;P0CG04	B9A064;P0CG04	IGLL5;IGLC1	Immunoglobulin lambda-like polypeptide 5;Immunoglobulin lambda constant 1	IGLL5_HUMAN;IGLC1_HUMAN	23063.24;11347.66	ADGSPVKAGVETTKPSK	UC_MSC_EXO-1_1	MSC-Exos	Rep1	5894.22119140625	12.525085485904	1858.2
B9A064;P0CG04	B9A064;P0CG04	IGLL5;IGLC1	Immunoglobulin lambda-like polypeptide 5;Immunoglobulin lambda constant 1	IGLL5_HUMAN;IGLC1_HUMAN	23063.24;11347.66	ADGSPVKAGVETTKPSK	UC_MSC_EXO-1_2	MSC-Exos	Rep2	5663.32	12.4674324143793	2032.2
B9A064;P0CG04	B9A064;P0CG04	IGLL5;IGLC1	Immunoglobulin lambda-like polypeptide 5;Immunoglobulin lambda constant 1	IGLL5_HUMAN;IGLC1_HUMAN	23063.24;11347.66	ADGSPVKAGVETTKPSK	UC_MSC_EXO-1_3	MSC-Exos	Rep3	5910.2	12.5289919992264	2022.1
B9A064;P0CG04	B9A064;P0CG04	IGLL5;IGLC1	Immunoglobulin lambda-like polypeptide 5;Immunoglobulin lambda constant 1	IGLL5_HUMAN;IGLC1_HUMAN	23063.24;11347.66	ANPTVTLFPPSSEELQANK	UC_MSC_EXO-1_1	MSC-Exos	Rep1	5894.22119140625	12.525085485904	1858.2
B9A064;P0CG04	B9A064;P0CG04	IGLL5;IGLC1	Immunoglobulin lambda-like polypeptide 5;Immunoglobulin lambda constant 1	IGLL5_HUMAN;IGLC1_HUMAN	23063.24;11347.66	ANPTVTLFPPSSEELQANK	UC_MSC_EXO-1_2	MSC-Exos	Rep2	5663.32	12.4674324143793	2032.2
B9A064;P0CG04	B9A064;P0CG04	IGLL5;IGLC1	Immunoglobulin lambda-like polypeptide 5;Immunoglobulin lambda constant 1	IGLL5_HUMAN;IGLC1_HUMAN	23063.24;11347.66	ANPTVTLFPPSSEELQANK	UC_MSC_EXO-1_3	MSC-Exos	Rep3	5910.2	12.5289919992264	2022.1
B9A064;P0CG04	B9A064;P0CG04	IGLL5;IGLC1	Immunoglobulin lambda-like polypeptide 5;Immunoglobulin lambda constant 1	IGLL5_HUMAN;IGLC1_HUMAN	23063.24;11347.66	AGVETTKPSK	UC_MSC_EXO-1_1	MSC-Exos	Rep1	5894.22119140625	12.525085485904	1858.2
B9A064;P0CG04	B9A064;P0CG04	IGLL5;IGLC1	Immunoglobulin lambda-like polypeptide 5;Immunoglobulin lambda constant 1	IGLL5_HUMAN;IGLC1_HUMAN	23063.24;11347.66	AGVETTKPSK	UC_MSC_EXO-1_2	MSC-Exos	Rep2	5663.32	12.4674324143793	2032.2
B9A064;P0CG04	B9A064;P0CG04	IGLL5;IGLC1	Immunoglobulin lambda-like polypeptide 5;Immunoglobulin lambda constant 1	IGLL5_HUMAN;IGLC1_HUMAN	23063.24;11347.66	AGVETTKPSK	UC_MSC_EXO-1_3	MSC-Exos	Rep3	5910.2	12.5289919992264	2022.1
O00139	O00139	KIF2A	Kinesin-like protein KIF2A	KIF2A_HUMAN	79954.5	FSLIDLAGNER	UC_MSC_EXO-1_1	MSC-Exos	Rep1	176.748	7.46555046263503	17
O00139	O00139	KIF2A	Kinesin-like protein KIF2A	KIF2A_HUMAN	79954.5	FSLIDLAGNER	UC_MSC_EXO-1_2	MSC-Exos	Rep2	141.482330322266	7.1444780764134	15.2
O00139	O00139	KIF2A	Kinesin-like protein KIF2A	KIF2A_HUMAN	79954.5	FSLIDLAGNER	UC_MSC_EXO-1_3	MSC-Exos	Rep3	138.622177124023	7.11501427169002	13.3
O00139	O00139	KIF2A	Kinesin-like protein KIF2A	KIF2A_HUMAN	79954.5	LIDIGNSCR	UC_MSC_EXO-1_1	MSC-Exos	Rep1	176.748	7.46555046263503	17
O00139	O00139	KIF2A	Kinesin-like protein KIF2A	KIF2A_HUMAN	79954.5	LIDIGNSCR	UC_MSC_EXO-1_2	MSC-Exos	Rep2	141.482330322266	7.1444780764134	15.2
O00139	O00139	KIF2A	Kinesin-like protein KIF2A	KIF2A_HUMAN	79954.5	LIDIGNSCR	UC_MSC_EXO-1_3	MSC-Exos	Rep3	138.622177124023	7.11501427169002	13.3
O00139	O00139	KIF2A	Kinesin-like protein KIF2A	KIF2A_HUMAN	79954.5	GSLDYRPLTTADPIDEHR	UC_MSC_EXO-1_1	MSC-Exos	Rep1	176.748	7.46555046263503	17
O00139	O00139	KIF2A	Kinesin-like protein KIF2A	KIF2A_HUMAN	79954.5	GSLDYRPLTTADPIDEHR	UC_MSC_EXO-1_2	MSC-Exos	Rep2	141.482330322266	7.1444780764134	15.2
O00139	O00139	KIF2A	Kinesin-like protein KIF2A	KIF2A_HUMAN	79954.5	GSLDYRPLTTADPIDEHR	UC_MSC_EXO-1_3	MSC-Exos	Rep3	138.622177124023	7.11501427169002	13.3
O00139	O00139	KIF2A	Kinesin-like protein KIF2A	KIF2A_HUMAN	79954.5	DLDVITIPSKDVVMVHEPK	UC_MSC_EXO-1_1	MSC-Exos	Rep1	176.748	7.46555046263503	17
O00139	O00139	KIF2A	Kinesin-like protein KIF2A	KIF2A_HUMAN	79954.5	DLDVITIPSKDVVMVHEPK	UC_MSC_EXO-1_2	MSC-Exos	Rep2	141.482330322266	7.1444780764134	15.2
O00139	O00139	KIF2A	Kinesin-like protein KIF2A	KIF2A_HUMAN	79954.5	DLDVITIPSKDVVMVHEPK	UC_MSC_EXO-1_3	MSC-Exos	Rep3	138.622177124023	7.11501427169002	13.3
O00139	O00139	KIF2A	Kinesin-like protein KIF2A	KIF2A_HUMAN	79954.5	FTARPLVETIFER	UC_MSC_EXO-1_1	MSC-Exos	Rep1	176.748	7.46555046263503	17
O00139	O00139	KIF2A	Kinesin-like protein KIF2A	KIF2A_HUMAN	79954.5	FTARPLVETIFER	UC_MSC_EXO-1_2	MSC-Exos	Rep2	141.482330322266	7.1444780764134	15.2
O00139	O00139	KIF2A	Kinesin-like protein KIF2A	KIF2A_HUMAN	79954.5	FTARPLVETIFER	UC_MSC_EXO-1_3	MSC-Exos	Rep3	138.622177124023	7.11501427169002	13.3
O00139	O00139	KIF2A	Kinesin-like protein KIF2A	KIF2A_HUMAN	79954.5	VFDLLNRK	UC_MSC_EXO-1_1	MSC-Exos	Rep1	176.748	7.46555046263503	17
O00139	O00139	KIF2A	Kinesin-like protein KIF2A	KIF2A_HUMAN	79954.5	VFDLLNRK	UC_MSC_EXO-1_2	MSC-Exos	Rep2	141.482330322266	7.1444780764134	15.2
O00139	O00139	KIF2A	Kinesin-like protein KIF2A	KIF2A_HUMAN	79954.5	VFDLLNRK	UC_MSC_EXO-1_3	MSC-Exos	Rep3	138.622177124023	7.11501427169002	13.3
O00139	O00139	KIF2A	Kinesin-like protein KIF2A	KIF2A_HUMAN	79954.5	TVASIKNDPPSR	UC_MSC_EXO-1_1	MSC-Exos	Rep1	176.748	7.46555046263503	17
O00139	O00139	KIF2A	Kinesin-like protein KIF2A	KIF2A_HUMAN	79954.5	TVASIKNDPPSR	UC_MSC_EXO-1_2	MSC-Exos	Rep2	141.482330322266	7.1444780764134	15.2
O00139	O00139	KIF2A	Kinesin-like protein KIF2A	KIF2A_HUMAN	79954.5	TVASIKNDPPSR	UC_MSC_EXO-1_3	MSC-Exos	Rep3	138.622177124023	7.11501427169002	13.3
O00139	O00139	KIF2A	Kinesin-like protein KIF2A	KIF2A_HUMAN	79954.5	AALQEEEQASK	UC_MSC_EXO-1_1	MSC-Exos	Rep1	176.748	7.46555046263503	17
O00139	O00139	KIF2A	Kinesin-like protein KIF2A	KIF2A_HUMAN	79954.5	AALQEEEQASK	UC_MSC_EXO-1_2	MSC-Exos	Rep2	141.482330322266	7.1444780764134	15.2
O00139	O00139	KIF2A	Kinesin-like protein KIF2A	KIF2A_HUMAN	79954.5	AALQEEEQASK	UC_MSC_EXO-1_3	MSC-Exos	Rep3	138.622177124023	7.11501427169002	13.3
O00139	O00139	KIF2A	Kinesin-like protein KIF2A	KIF2A_HUMAN	79954.5	THTMGGDFSGKNQDCSK	UC_MSC_EXO-1_1	MSC-Exos	Rep1	176.748	7.46555046263503	17
O00139	O00139	KIF2A	Kinesin-like protein KIF2A	KIF2A_HUMAN	79954.5	THTMGGDFSGKNQDCSK	UC_MSC_EXO-1_2	MSC-Exos	Rep2	141.482330322266	7.1444780764134	15.2
O00139	O00139	KIF2A	Kinesin-like protein KIF2A	KIF2A_HUMAN	79954.5	THTMGGDFSGKNQDCSK	UC_MSC_EXO-1_3	MSC-Exos	Rep3	138.622177124023	7.11501427169002	13.3
O00139	O00139	KIF2A	Kinesin-like protein KIF2A	KIF2A_HUMAN	79954.5	PLVETIFER	UC_MSC_EXO-1_1	MSC-Exos	Rep1	176.748	7.46555046263503	17
O00139	O00139	KIF2A	Kinesin-like protein KIF2A	KIF2A_HUMAN	79954.5	PLVETIFER	UC_MSC_EXO-1_2	MSC-Exos	Rep2	141.482330322266	7.1444780764134	15.2
O00139	O00139	KIF2A	Kinesin-like protein KIF2A	KIF2A_HUMAN	79954.5	PLVETIFER	UC_MSC_EXO-1_3	MSC-Exos	Rep3	138.622177124023	7.11501427169002	13.3
O00139	O00139	KIF2A	Kinesin-like protein KIF2A	KIF2A_HUMAN	79954.5	IDILTELR	UC_MSC_EXO-1_1	MSC-Exos	Rep1	176.748	7.46555046263503	17
O00139	O00139	KIF2A	Kinesin-like protein KIF2A	KIF2A_HUMAN	79954.5	IDILTELR	UC_MSC_EXO-1_2	MSC-Exos	Rep2	141.482330322266	7.1444780764134	15.2
O00139	O00139	KIF2A	Kinesin-like protein KIF2A	KIF2A_HUMAN	79954.5	IDILTELR	UC_MSC_EXO-1_3	MSC-Exos	Rep3	138.622177124023	7.11501427169002	13.3
O00151	O00151	PDLIM1	PDZ and LIM domain protein 1	PDLI1_HUMAN	36071.7	CGTGIVGVFVK	UC_MSC_EXO-1_1	MSC-Exos	Rep1	19.5437335968018	4.28863419817371	6.1
O00151	O00151	PDLIM1	PDZ and LIM domain protein 1	PDLI1_HUMAN	36071.7	CGTGIVGVFVK	UC_MSC_EXO-1_2	MSC-Exos	Rep2	33.4067039489746	5.06206574200067	9.6
O00151	O00151	PDLIM1	PDZ and LIM domain protein 1	PDLI1_HUMAN	36071.7	CGTGIVGVFVK	UC_MSC_EXO-1_3	MSC-Exos	Rep3	22.4598941802979	4.48927922538994	8
O00151	O00151	PDLIM1	PDZ and LIM domain protein 1	PDLI1_HUMAN	36071.7	HRHPECYVCTDCGTNLK	UC_MSC_EXO-1_1	MSC-Exos	Rep1	19.5437335968018	4.28863419817371	6.1
O00151	O00151	PDLIM1	PDZ and LIM domain protein 1	PDLI1_HUMAN	36071.7	HRHPECYVCTDCGTNLK	UC_MSC_EXO-1_2	MSC-Exos	Rep2	33.4067039489746	5.06206574200067	9.6
O00151	O00151	PDLIM1	PDZ and LIM domain protein 1	PDLI1_HUMAN	36071.7	HRHPECYVCTDCGTNLK	UC_MSC_EXO-1_3	MSC-Exos	Rep3	22.4598941802979	4.48927922538994	8
O00151	O00151	PDLIM1	PDZ and LIM domain protein 1	PDLI1_HUMAN	36071.7	LVGGKDFEQPLAISR	UC_MSC_EXO-1_1	MSC-Exos	Rep1	19.5437335968018	4.28863419817371	6.1
O00151	O00151	PDLIM1	PDZ and LIM domain protein 1	PDLI1_HUMAN	36071.7	LVGGKDFEQPLAISR	UC_MSC_EXO-1_2	MSC-Exos	Rep2	33.4067039489746	5.06206574200067	9.6
O00151	O00151	PDLIM1	PDZ and LIM domain protein 1	PDLI1_HUMAN	36071.7	LVGGKDFEQPLAISR	UC_MSC_EXO-1_3	MSC-Exos	Rep3	22.4598941802979	4.48927922538994	8
O00151	O00151	PDLIM1	PDZ and LIM domain protein 1	PDLI1_HUMAN	36071.7	IKGCTDNLTLTVAR	UC_MSC_EXO-1_1	MSC-Exos	Rep1	19.5437335968018	4.28863419817371	6.1
O00151	O00151	PDLIM1	PDZ and LIM domain protein 1	PDLI1_HUMAN	36071.7	IKGCTDNLTLTVAR	UC_MSC_EXO-1_2	MSC-Exos	Rep2	33.4067039489746	5.06206574200067	9.6
O00151	O00151	PDLIM1	PDZ and LIM domain protein 1	PDLI1_HUMAN	36071.7	IKGCTDNLTLTVAR	UC_MSC_EXO-1_3	MSC-Exos	Rep3	22.4598941802979	4.48927922538994	8
O00151	O00151	PDLIM1	PDZ and LIM domain protein 1	PDLI1_HUMAN	36071.7	GCTDNLTLTVAR	UC_MSC_EXO-1_1	MSC-Exos	Rep1	19.5437335968018	4.28863419817371	6.1
O00151	O00151	PDLIM1	PDZ and LIM domain protein 1	PDLI1_HUMAN	36071.7	GCTDNLTLTVAR	UC_MSC_EXO-1_2	MSC-Exos	Rep2	33.4067039489746	5.06206574200067	9.6
O00151	O00151	PDLIM1	PDZ and LIM domain protein 1	PDLI1_HUMAN	36071.7	GCTDNLTLTVAR	UC_MSC_EXO-1_3	MSC-Exos	Rep3	22.4598941802979	4.48927922538994	8
O00161	O00161	SNAP23	Synaptosomal-associated protein 23	SNP23_HUMAN	23354	AHQITDESLESTRR	UC_MSC_EXO-1_1	MSC-Exos	Rep1	106.882637023926	6.73988369751977	9.9
O00161	O00161	SNAP23	Synaptosomal-associated protein 23	SNP23_HUMAN	23354	AHQITDESLESTRR	UC_MSC_EXO-1_2	MSC-Exos	Rep2	114.121383666992	6.83442533389783	11.5
O00161	O00161	SNAP23	Synaptosomal-associated protein 23	SNP23_HUMAN	23354	AHQITDESLESTRR	UC_MSC_EXO-1_3	MSC-Exos	Rep3	68.3467559814453	6.09480095809472	16
O00161	O00161	SNAP23	Synaptosomal-associated protein 23	SNP23_HUMAN	23354	TTWGDGGENSPCNVVSK	UC_MSC_EXO-1_1	MSC-Exos	Rep1	106.882637023926	6.73988369751977	9.9
O00161	O00161	SNAP23	Synaptosomal-associated protein 23	SNP23_HUMAN	23354	TTWGDGGENSPCNVVSK	UC_MSC_EXO-1_2	MSC-Exos	Rep2	114.121383666992	6.83442533389783	11.5
O00161	O00161	SNAP23	Synaptosomal-associated protein 23	SNP23_HUMAN	23354	TTWGDGGENSPCNVVSK	UC_MSC_EXO-1_3	MSC-Exos	Rep3	68.3467559814453	6.09480095809472	16
O00187	O00187	MASP2	Mannan-binding lectin serine protease 2	MASP2_HUMAN	75702.4	LASPGFPGEYANDQERR	UC_MSC_EXO-1_1	MSC-Exos	Rep1	341.863128662109	8.41727502037048	54.4
O00187	O00187	MASP2	Mannan-binding lectin serine protease 2	MASP2_HUMAN	75702.4	LASPGFPGEYANDQERR	UC_MSC_EXO-1_2	MSC-Exos	Rep2	349.517333984375	8.44922019625719	47.7
O00187	O00187	MASP2	Mannan-binding lectin serine protease 2	MASP2_HUMAN	75702.4	LASPGFPGEYANDQERR	UC_MSC_EXO-1_3	MSC-Exos	Rep3	289.12744140625	8.17556173287508	46
O00187	O00187	MASP2	Mannan-binding lectin serine protease 2	MASP2_HUMAN	75702.4	TCSALCSGQVFTQR	UC_MSC_EXO-1_1	MSC-Exos	Rep1	341.863128662109	8.41727502037048	54.4
O00187	O00187	MASP2	Mannan-binding lectin serine protease 2	MASP2_HUMAN	75702.4	TCSALCSGQVFTQR	UC_MSC_EXO-1_2	MSC-Exos	Rep2	349.517333984375	8.44922019625719	47.7
O00187	O00187	MASP2	Mannan-binding lectin serine protease 2	MASP2_HUMAN	75702.4	TCSALCSGQVFTQR	UC_MSC_EXO-1_3	MSC-Exos	Rep3	289.12744140625	8.17556173287508	46
O00187	O00187	MASP2	Mannan-binding lectin serine protease 2	MASP2_HUMAN	75702.4	DSFSIFCETGYELLQGHLPLK	UC_MSC_EXO-1_1	MSC-Exos	Rep1	341.863128662109	8.41727502037048	54.4
O00187	O00187	MASP2	Mannan-binding lectin serine protease 2	MASP2_HUMAN	75702.4	DSFSIFCETGYELLQGHLPLK	UC_MSC_EXO-1_2	MSC-Exos	Rep2	349.517333984375	8.44922019625719	47.7
O00187	O00187	MASP2	Mannan-binding lectin serine protease 2	MASP2_HUMAN	75702.4	DSFSIFCETGYELLQGHLPLK	UC_MSC_EXO-1_3	MSC-Exos	Rep3	289.12744140625	8.17556173287508	46
O00187	O00187	MASP2	Mannan-binding lectin serine protease 2	MASP2_HUMAN	75702.4	TLPHRIETK	UC_MSC_EXO-1_1	MSC-Exos	Rep1	341.863128662109	8.41727502037048	54.4
O00187	O00187	MASP2	Mannan-binding lectin serine protease 2	MASP2_HUMAN	75702.4	TLPHRIETK	UC_MSC_EXO-1_2	MSC-Exos	Rep2	349.517333984375	8.44922019625719	47.7
O00187	O00187	MASP2	Mannan-binding lectin serine protease 2	MASP2_HUMAN	75702.4	TLPHRIETK	UC_MSC_EXO-1_3	MSC-Exos	Rep3	289.12744140625	8.17556173287508	46
O00187	O00187	MASP2	Mannan-binding lectin serine protease 2	MASP2_HUMAN	75702.4	IQTDREEHGPFCGK	UC_MSC_EXO-1_1	MSC-Exos	Rep1	341.863128662109	8.41727502037048	54.4
O00187	O00187	MASP2	Mannan-binding lectin serine protease 2	MASP2_HUMAN	75702.4	IQTDREEHGPFCGK	UC_MSC_EXO-1_2	MSC-Exos	Rep2	349.517333984375	8.44922019625719	47.7
O00187	O00187	MASP2	Mannan-binding lectin serine protease 2	MASP2_HUMAN	75702.4	IQTDREEHGPFCGK	UC_MSC_EXO-1_3	MSC-Exos	Rep3	289.12744140625	8.17556173287508	46
O00187	O00187	MASP2	Mannan-binding lectin serine protease 2	MASP2_HUMAN	75702.4	VLATLCGQESTDTER	UC_MSC_EXO-1_1	MSC-Exos	Rep1	341.863128662109	8.41727502037048	54.4
O00187	O00187	MASP2	Mannan-binding lectin serine protease 2	MASP2_HUMAN	75702.4	VLATLCGQESTDTER	UC_MSC_EXO-1_2	MSC-Exos	Rep2	349.517333984375	8.44922019625719	47.7
O00187	O00187	MASP2	Mannan-binding lectin serine protease 2	MASP2_HUMAN	75702.4	VLATLCGQESTDTER	UC_MSC_EXO-1_3	MSC-Exos	Rep3	289.12744140625	8.17556173287508	46
O00187	O00187	MASP2	Mannan-binding lectin serine protease 2	MASP2_HUMAN	75702.4	SLPVCEPVCGLSAR	UC_MSC_EXO-1_1	MSC-Exos	Rep1	341.863128662109	8.41727502037048	54.4
O00187	O00187	MASP2	Mannan-binding lectin serine protease 2	MASP2_HUMAN	75702.4	SLPVCEPVCGLSAR	UC_MSC_EXO-1_2	MSC-Exos	Rep2	349.517333984375	8.44922019625719	47.7
O00187	O00187	MASP2	Mannan-binding lectin serine protease 2	MASP2_HUMAN	75702.4	SLPVCEPVCGLSAR	UC_MSC_EXO-1_3	MSC-Exos	Rep3	289.12744140625	8.17556173287508	46
O00187	O00187	MASP2	Mannan-binding lectin serine protease 2	MASP2_HUMAN	75702.4	LASPGFPGEYANDQER	UC_MSC_EXO-1_1	MSC-Exos	Rep1	341.863128662109	8.41727502037048	54.4
O00187	O00187	MASP2	Mannan-binding lectin serine protease 2	MASP2_HUMAN	75702.4	LASPGFPGEYANDQER	UC_MSC_EXO-1_2	MSC-Exos	Rep2	349.517333984375	8.44922019625719	47.7
O00187	O00187	MASP2	Mannan-binding lectin serine protease 2	MASP2_HUMAN	75702.4	LASPGFPGEYANDQER	UC_MSC_EXO-1_3	MSC-Exos	Rep3	289.12744140625	8.17556173287508	46
O00187	O00187	MASP2	Mannan-binding lectin serine protease 2	MASP2_HUMAN	75702.4	WPEPVFGR	UC_MSC_EXO-1_1	MSC-Exos	Rep1	341.863128662109	8.41727502037048	54.4
O00187	O00187	MASP2	Mannan-binding lectin serine protease 2	MASP2_HUMAN	75702.4	WPEPVFGR	UC_MSC_EXO-1_2	MSC-Exos	Rep2	349.517333984375	8.44922019625719	47.7
O00187	O00187	MASP2	Mannan-binding lectin serine protease 2	MASP2_HUMAN	75702.4	WPEPVFGR	UC_MSC_EXO-1_3	MSC-Exos	Rep3	289.12744140625	8.17556173287508	46
O00194	O00194	RAB27B	Ras-related protein Rab-27B	RB27B_HUMAN	24607.8	YTDNKFNPK	UC_MSC_EXO-1_1	MSC-Exos	Rep1	98.9732666015625	6.62896699028516	16.9
O00194	O00194	RAB27B	Ras-related protein Rab-27B	RB27B_HUMAN	24607.8	YTDNKFNPK	UC_MSC_EXO-1_2	MSC-Exos	Rep2	116.899993896484	6.86913104431913	20.4
O00194	O00194	RAB27B	Ras-related protein Rab-27B	RB27B_HUMAN	24607.8	AVETLLDLIMK	UC_MSC_EXO-1_1	MSC-Exos	Rep1	98.9732666015625	6.62896699028516	16.9
O00194	O00194	RAB27B	Ras-related protein Rab-27B	RB27B_HUMAN	24607.8	AVETLLDLIMK	UC_MSC_EXO-1_2	MSC-Exos	Rep2	116.899993896484	6.86913104431913	20.4
O00194	O00194	RAB27B	Ras-related protein Rab-27B	RB27B_HUMAN	24607.8	YGIPYFETSAATGQNVEK	UC_MSC_EXO-1_1	MSC-Exos	Rep1	98.9732666015625	6.62896699028516	16.9
O00194	O00194	RAB27B	Ras-related protein Rab-27B	RB27B_HUMAN	24607.8	YGIPYFETSAATGQNVEK	UC_MSC_EXO-1_2	MSC-Exos	Rep2	116.899993896484	6.86913104431913	20.4
O00231	O00231	PSMD11	26S proteasome non-ATPase regulatory subunit 11	PSD11_HUMAN	47463.8	AELRDDPIISTHLAK	UC_MSC_EXO-1_1	MSC-Exos	Rep1	60.5759010314941	5.92067205397794	9.7
O00231	O00231	PSMD11	26S proteasome non-ATPase regulatory subunit 11	PSD11_HUMAN	47463.8	AELRDDPIISTHLAK	UC_MSC_EXO-1_2	MSC-Exos	Rep2	69.8238677978516	6.12564837011414	13.7
O00231	O00231	PSMD11	26S proteasome non-ATPase regulatory subunit 11	PSD11_HUMAN	47463.8	AELRDDPIISTHLAK	UC_MSC_EXO-1_3	MSC-Exos	Rep3	56.9395332336426	5.83135876140854	11.9
O00231	O00231	PSMD11	26S proteasome non-ATPase regulatory subunit 11	PSD11_HUMAN	47463.8	AQSLLSTDREASIDILHSIVKR	UC_MSC_EXO-1_1	MSC-Exos	Rep1	60.5759010314941	5.92067205397794	9.7
O00231	O00231	PSMD11	26S proteasome non-ATPase regulatory subunit 11	PSD11_HUMAN	47463.8	AQSLLSTDREASIDILHSIVKR	UC_MSC_EXO-1_2	MSC-Exos	Rep2	69.8238677978516	6.12564837011414	13.7
O00231	O00231	PSMD11	26S proteasome non-ATPase regulatory subunit 11	PSD11_HUMAN	47463.8	AQSLLSTDREASIDILHSIVKR	UC_MSC_EXO-1_3	MSC-Exos	Rep3	56.9395332336426	5.83135876140854	11.9
O00231	O00231	PSMD11	26S proteasome non-ATPase regulatory subunit 11	PSD11_HUMAN	47463.8	VQIEHISSLIK	UC_MSC_EXO-1_1	MSC-Exos	Rep1	60.5759010314941	5.92067205397794	9.7
O00231	O00231	PSMD11	26S proteasome non-ATPase regulatory subunit 11	PSD11_HUMAN	47463.8	VQIEHISSLIK	UC_MSC_EXO-1_2	MSC-Exos	Rep2	69.8238677978516	6.12564837011414	13.7
O00231	O00231	PSMD11	26S proteasome non-ATPase regulatory subunit 11	PSD11_HUMAN	47463.8	VQIEHISSLIK	UC_MSC_EXO-1_3	MSC-Exos	Rep3	56.9395332336426	5.83135876140854	11.9
O00231	O00231	PSMD11	26S proteasome non-ATPase regulatory subunit 11	PSD11_HUMAN	47463.8	ALTDYRAELRDDPIISTHLAK	UC_MSC_EXO-1_1	MSC-Exos	Rep1	60.5759010314941	5.92067205397794	9.7
O00231	O00231	PSMD11	26S proteasome non-ATPase regulatory subunit 11	PSD11_HUMAN	47463.8	ALTDYRAELRDDPIISTHLAK	UC_MSC_EXO-1_2	MSC-Exos	Rep2	69.8238677978516	6.12564837011414	13.7
O00231	O00231	PSMD11	26S proteasome non-ATPase regulatory subunit 11	PSD11_HUMAN	47463.8	ALTDYRAELRDDPIISTHLAK	UC_MSC_EXO-1_3	MSC-Exos	Rep3	56.9395332336426	5.83135876140854	11.9
O00231	O00231	PSMD11	26S proteasome non-ATPase regulatory subunit 11	PSD11_HUMAN	47463.8	TYHALSNLPK	UC_MSC_EXO-1_1	MSC-Exos	Rep1	60.5759010314941	5.92067205397794	9.7
O00231	O00231	PSMD11	26S proteasome non-ATPase regulatory subunit 11	PSD11_HUMAN	47463.8	TYHALSNLPK	UC_MSC_EXO-1_2	MSC-Exos	Rep2	69.8238677978516	6.12564837011414	13.7
O00231	O00231	PSMD11	26S proteasome non-ATPase regulatory subunit 11	PSD11_HUMAN	47463.8	TYHALSNLPK	UC_MSC_EXO-1_3	MSC-Exos	Rep3	56.9395332336426	5.83135876140854	11.9
O00231	O00231	PSMD11	26S proteasome non-ATPase regulatory subunit 11	PSD11_HUMAN	47463.8	AQSLLSTDREASIDILHSIVK	UC_MSC_EXO-1_1	MSC-Exos	Rep1	60.5759010314941	5.92067205397794	9.7
O00231	O00231	PSMD11	26S proteasome non-ATPase regulatory subunit 11	PSD11_HUMAN	47463.8	AQSLLSTDREASIDILHSIVK	UC_MSC_EXO-1_2	MSC-Exos	Rep2	69.8238677978516	6.12564837011414	13.7
O00231	O00231	PSMD11	26S proteasome non-ATPase regulatory subunit 11	PSD11_HUMAN	47463.8	AQSLLSTDREASIDILHSIVK	UC_MSC_EXO-1_3	MSC-Exos	Rep3	56.9395332336426	5.83135876140854	11.9
O00231	O00231	PSMD11	26S proteasome non-ATPase regulatory subunit 11	PSD11_HUMAN	47463.8	YQEALHLGSQLLR	UC_MSC_EXO-1_1	MSC-Exos	Rep1	60.5759010314941	5.92067205397794	9.7
O00231	O00231	PSMD11	26S proteasome non-ATPase regulatory subunit 11	PSD11_HUMAN	47463.8	YQEALHLGSQLLR	UC_MSC_EXO-1_2	MSC-Exos	Rep2	69.8238677978516	6.12564837011414	13.7
O00231	O00231	PSMD11	26S proteasome non-ATPase regulatory subunit 11	PSD11_HUMAN	47463.8	YQEALHLGSQLLR	UC_MSC_EXO-1_3	MSC-Exos	Rep3	56.9395332336426	5.83135876140854	11.9
O00231	O00231	PSMD11	26S proteasome non-ATPase regulatory subunit 11	PSD11_HUMAN	47463.8	LYDNLLEQNLIR	UC_MSC_EXO-1_1	MSC-Exos	Rep1	60.5759010314941	5.92067205397794	9.7
O00231	O00231	PSMD11	26S proteasome non-ATPase regulatory subunit 11	PSD11_HUMAN	47463.8	LYDNLLEQNLIR	UC_MSC_EXO-1_2	MSC-Exos	Rep2	69.8238677978516	6.12564837011414	13.7
O00231	O00231	PSMD11	26S proteasome non-ATPase regulatory subunit 11	PSD11_HUMAN	47463.8	LYDNLLEQNLIR	UC_MSC_EXO-1_3	MSC-Exos	Rep3	56.9395332336426	5.83135876140854	11.9
O00231	O00231	PSMD11	26S proteasome non-ATPase regulatory subunit 11	PSD11_HUMAN	47463.8	EQSILELGSLLAK	UC_MSC_EXO-1_1	MSC-Exos	Rep1	60.5759010314941	5.92067205397794	9.7
O00231	O00231	PSMD11	26S proteasome non-ATPase regulatory subunit 11	PSD11_HUMAN	47463.8	EQSILELGSLLAK	UC_MSC_EXO-1_2	MSC-Exos	Rep2	69.8238677978516	6.12564837011414	13.7
O00231	O00231	PSMD11	26S proteasome non-ATPase regulatory subunit 11	PSD11_HUMAN	47463.8	EQSILELGSLLAK	UC_MSC_EXO-1_3	MSC-Exos	Rep3	56.9395332336426	5.83135876140854	11.9
O00232	O00232	PSMD12	26S proteasome non-ATPase regulatory subunit 12	PSD12_HUMAN	52904.4	LQEVIETLLSLEK	UC_MSC_EXO-1_1	MSC-Exos	Rep1	5.76569032669067	2.52749335224294	0.2
O00232	O00232	PSMD12	26S proteasome non-ATPase regulatory subunit 12	PSD12_HUMAN	52904.4	LQEVIETLLSLEK	UC_MSC_EXO-1_2	MSC-Exos	Rep2	6.30316400527954	2.65607620144784	0.2
O00232	O00232	PSMD12	26S proteasome non-ATPase regulatory subunit 12	PSD12_HUMAN	52904.4	LQEVIETLLSLEK	UC_MSC_EXO-1_3	MSC-Exos	Rep3	4.23960876464844	2.08393113758471	0.2
O00299	O00299	CLIC1	Chloride intracellular channel protein 1	CLIC1_HUMAN	26922.7	LHIVQVVCKK	UC_MSC_EXO-1_1	MSC-Exos	Rep1	813.158752441406	9.66739322596392	235.4
O00299	O00299	CLIC1	Chloride intracellular channel protein 1	CLIC1_HUMAN	26922.7	LHIVQVVCKK	UC_MSC_EXO-1_2	MSC-Exos	Rep2	769.563659667969	9.58789686355178	215.2
O00299	O00299	CLIC1	Chloride intracellular channel protein 1	CLIC1_HUMAN	26922.7	LHIVQVVCKK	UC_MSC_EXO-1_3	MSC-Exos	Rep3	823.20068359375	9.68510037003492	231
O00299	O00299	CLIC1	Chloride intracellular channel protein 1	CLIC1_HUMAN	26922.7	NSNPALNDNLEK	UC_MSC_EXO-1_1	MSC-Exos	Rep1	813.158752441406	9.66739322596392	235.4
O00299	O00299	CLIC1	Chloride intracellular channel protein 1	CLIC1_HUMAN	26922.7	NSNPALNDNLEK	UC_MSC_EXO-1_2	MSC-Exos	Rep2	769.563659667969	9.58789686355178	215.2
O00299	O00299	CLIC1	Chloride intracellular channel protein 1	CLIC1_HUMAN	26922.7	NSNPALNDNLEK	UC_MSC_EXO-1_3	MSC-Exos	Rep3	823.20068359375	9.68510037003492	231
O00299	O00299	CLIC1	Chloride intracellular channel protein 1	CLIC1_HUMAN	26922.7	IGNCPFSQR	UC_MSC_EXO-1_1	MSC-Exos	Rep1	813.158752441406	9.66739322596392	235.4
O00299	O00299	CLIC1	Chloride intracellular channel protein 1	CLIC1_HUMAN	26922.7	IGNCPFSQR	UC_MSC_EXO-1_2	MSC-Exos	Rep2	769.563659667969	9.58789686355178	215.2
O00299	O00299	CLIC1	Chloride intracellular channel protein 1	CLIC1_HUMAN	26922.7	IGNCPFSQR	UC_MSC_EXO-1_3	MSC-Exos	Rep3	823.20068359375	9.68510037003492	231
O00299	O00299	CLIC1	Chloride intracellular channel protein 1	CLIC1_HUMAN	26922.7	GFTIPEAFR	UC_MSC_EXO-1_1	MSC-Exos	Rep1	813.158752441406	9.66739322596392	235.4
O00299	O00299	CLIC1	Chloride intracellular channel protein 1	CLIC1_HUMAN	26922.7	GFTIPEAFR	UC_MSC_EXO-1_2	MSC-Exos	Rep2	769.563659667969	9.58789686355178	215.2
O00299	O00299	CLIC1	Chloride intracellular channel protein 1	CLIC1_HUMAN	26922.7	GFTIPEAFR	UC_MSC_EXO-1_3	MSC-Exos	Rep3	823.20068359375	9.68510037003492	231
O00299	O00299	CLIC1	Chloride intracellular channel protein 1	CLIC1_HUMAN	26922.7	LHIVQVVCK	UC_MSC_EXO-1_1	MSC-Exos	Rep1	813.158752441406	9.66739322596392	235.4
O00299	O00299	CLIC1	Chloride intracellular channel protein 1	CLIC1_HUMAN	26922.7	LHIVQVVCK	UC_MSC_EXO-1_2	MSC-Exos	Rep2	769.563659667969	9.58789686355178	215.2
O00299	O00299	CLIC1	Chloride intracellular channel protein 1	CLIC1_HUMAN	26922.7	LHIVQVVCK	UC_MSC_EXO-1_3	MSC-Exos	Rep3	823.20068359375	9.68510037003492	231
O00299	O00299	CLIC1	Chloride intracellular channel protein 1	CLIC1_HUMAN	26922.7	KFLDGNELTLADCNLLPK	UC_MSC_EXO-1_1	MSC-Exos	Rep1	813.158752441406	9.66739322596392	235.4
O00299	O00299	CLIC1	Chloride intracellular channel protein 1	CLIC1_HUMAN	26922.7	KFLDGNELTLADCNLLPK	UC_MSC_EXO-1_2	MSC-Exos	Rep2	769.563659667969	9.58789686355178	215.2
O00299	O00299	CLIC1	Chloride intracellular channel protein 1	CLIC1_HUMAN	26922.7	KFLDGNELTLADCNLLPK	UC_MSC_EXO-1_3	MSC-Exos	Rep3	823.20068359375	9.68510037003492	231
O00299	O00299	CLIC1	Chloride intracellular channel protein 1	CLIC1_HUMAN	26922.7	FLDGNELTLADCNLLPK	UC_MSC_EXO-1_1	MSC-Exos	Rep1	813.158752441406	9.66739322596392	235.4
O00299	O00299	CLIC1	Chloride intracellular channel protein 1	CLIC1_HUMAN	26922.7	FLDGNELTLADCNLLPK	UC_MSC_EXO-1_2	MSC-Exos	Rep2	769.563659667969	9.58789686355178	215.2
O00299	O00299	CLIC1	Chloride intracellular channel protein 1	CLIC1_HUMAN	26922.7	FLDGNELTLADCNLLPK	UC_MSC_EXO-1_3	MSC-Exos	Rep3	823.20068359375	9.68510037003492	231
O00299	O00299	CLIC1	Chloride intracellular channel protein 1	CLIC1_HUMAN	26922.7	LFMVLWLK	UC_MSC_EXO-1_1	MSC-Exos	Rep1	813.158752441406	9.66739322596392	235.4
O00299	O00299	CLIC1	Chloride intracellular channel protein 1	CLIC1_HUMAN	26922.7	LFMVLWLK	UC_MSC_EXO-1_2	MSC-Exos	Rep2	769.563659667969	9.58789686355178	215.2
O00299	O00299	CLIC1	Chloride intracellular channel protein 1	CLIC1_HUMAN	26922.7	LFMVLWLK	UC_MSC_EXO-1_3	MSC-Exos	Rep3	823.20068359375	9.68510037003492	231
O00299	O00299	CLIC1	Chloride intracellular channel protein 1	CLIC1_HUMAN	26922.7	YLSNAYAR	UC_MSC_EXO-1_1	MSC-Exos	Rep1	813.158752441406	9.66739322596392	235.4
O00299	O00299	CLIC1	Chloride intracellular channel protein 1	CLIC1_HUMAN	26922.7	YLSNAYAR	UC_MSC_EXO-1_2	MSC-Exos	Rep2	769.563659667969	9.58789686355178	215.2
O00299	O00299	CLIC1	Chloride intracellular channel protein 1	CLIC1_HUMAN	26922.7	YLSNAYAR	UC_MSC_EXO-1_3	MSC-Exos	Rep3	823.20068359375	9.68510037003492	231
O00299	O00299	CLIC1	Chloride intracellular channel protein 1	CLIC1_HUMAN	26922.7	VLDNYLTSPLPEEVDETSAEDEGVSQR	UC_MSC_EXO-1_1	MSC-Exos	Rep1	813.158752441406	9.66739322596392	235.4
O00299	O00299	CLIC1	Chloride intracellular channel protein 1	CLIC1_HUMAN	26922.7	VLDNYLTSPLPEEVDETSAEDEGVSQR	UC_MSC_EXO-1_2	MSC-Exos	Rep2	769.563659667969	9.58789686355178	215.2
O00299	O00299	CLIC1	Chloride intracellular channel protein 1	CLIC1_HUMAN	26922.7	VLDNYLTSPLPEEVDETSAEDEGVSQR	UC_MSC_EXO-1_3	MSC-Exos	Rep3	823.20068359375	9.68510037003492	231
O00299	O00299	CLIC1	Chloride intracellular channel protein 1	CLIC1_HUMAN	26922.7	GVTFNVTTVDTK	UC_MSC_EXO-1_1	MSC-Exos	Rep1	813.158752441406	9.66739322596392	235.4
O00299	O00299	CLIC1	Chloride intracellular channel protein 1	CLIC1_HUMAN	26922.7	GVTFNVTTVDTK	UC_MSC_EXO-1_2	MSC-Exos	Rep2	769.563659667969	9.58789686355178	215.2
O00299	O00299	CLIC1	Chloride intracellular channel protein 1	CLIC1_HUMAN	26922.7	GVTFNVTTVDTK	UC_MSC_EXO-1_3	MSC-Exos	Rep3	823.20068359375	9.68510037003492	231
O00299	O00299	CLIC1	Chloride intracellular channel protein 1	CLIC1_HUMAN	26922.7	LCPGGQLPFLLYGTEVHTDTNK	UC_MSC_EXO-1_1	MSC-Exos	Rep1	813.158752441406	9.66739322596392	235.4
O00299	O00299	CLIC1	Chloride intracellular channel protein 1	CLIC1_HUMAN	26922.7	LCPGGQLPFLLYGTEVHTDTNK	UC_MSC_EXO-1_2	MSC-Exos	Rep2	769.563659667969	9.58789686355178	215.2
O00299	O00299	CLIC1	Chloride intracellular channel protein 1	CLIC1_HUMAN	26922.7	LCPGGQLPFLLYGTEVHTDTNK	UC_MSC_EXO-1_3	MSC-Exos	Rep3	823.20068359375	9.68510037003492	231
O00299	O00299	CLIC1	Chloride intracellular channel protein 1	CLIC1_HUMAN	26922.7	EEFASTCPDDEEIELAYEQVAK	UC_MSC_EXO-1_1	MSC-Exos	Rep1	813.158752441406	9.66739322596392	235.4
O00299	O00299	CLIC1	Chloride intracellular channel protein 1	CLIC1_HUMAN	26922.7	EEFASTCPDDEEIELAYEQVAK	UC_MSC_EXO-1_2	MSC-Exos	Rep2	769.563659667969	9.58789686355178	215.2
O00299	O00299	CLIC1	Chloride intracellular channel protein 1	CLIC1_HUMAN	26922.7	EEFASTCPDDEEIELAYEQVAK	UC_MSC_EXO-1_3	MSC-Exos	Rep3	823.20068359375	9.68510037003492	231
O00300	O00300	TNFRSF11B	Tumor necrosis factor receptor superfamily member 11B	TR11B_HUMAN	46026	SLMESLPGKK	UC_MSC_EXO-1_1	MSC-Exos	Rep1	14.9939336776733	3.90630702071964	1.8
O00300	O00300	TNFRSF11B	Tumor necrosis factor receptor superfamily member 11B	TR11B_HUMAN	46026	SLMESLPGKK	UC_MSC_EXO-1_2	MSC-Exos	Rep2	34.3002891540527	5.1001488333659	3.5
O00300	O00300	TNFRSF11B	Tumor necrosis factor receptor superfamily member 11B	TR11B_HUMAN	46026	SLMESLPGKK	UC_MSC_EXO-1_3	MSC-Exos	Rep3	18.2393741607666	4.18898432270972	0.4
O00300	O00300	TNFRSF11B	Tumor necrosis factor receptor superfamily member 11B	TR11B_HUMAN	46026	SCPPGFGVVQAGTPER	UC_MSC_EXO-1_1	MSC-Exos	Rep1	14.9939336776733	3.90630702071964	1.8
O00300	O00300	TNFRSF11B	Tumor necrosis factor receptor superfamily member 11B	TR11B_HUMAN	46026	SCPPGFGVVQAGTPER	UC_MSC_EXO-1_2	MSC-Exos	Rep2	34.3002891540527	5.1001488333659	3.5
O00300	O00300	TNFRSF11B	Tumor necrosis factor receptor superfamily member 11B	TR11B_HUMAN	46026	SCPPGFGVVQAGTPER	UC_MSC_EXO-1_3	MSC-Exos	Rep3	18.2393741607666	4.18898432270972	0.4
O00300	O00300	TNFRSF11B	Tumor necrosis factor receptor superfamily member 11B	TR11B_HUMAN	46026	ACKPSDQILK	UC_MSC_EXO-1_1	MSC-Exos	Rep1	14.9939336776733	3.90630702071964	1.8
O00300	O00300	TNFRSF11B	Tumor necrosis factor receptor superfamily member 11B	TR11B_HUMAN	46026	ACKPSDQILK	UC_MSC_EXO-1_2	MSC-Exos	Rep2	34.3002891540527	5.1001488333659	3.5
O00300	O00300	TNFRSF11B	Tumor necrosis factor receptor superfamily member 11B	TR11B_HUMAN	46026	ACKPSDQILK	UC_MSC_EXO-1_3	MSC-Exos	Rep3	18.2393741607666	4.18898432270972	0.4
O00303	O00303	EIF3F	Eukaryotic translation initiation factor 3 subunit F	EIF3F_HUMAN	37563.8	LHPVILASIVDSYER	UC_MSC_EXO-1_1	MSC-Exos	Rep1	30.5379848480225	4.93253295906257	1.9
O00303	O00303	EIF3F	Eukaryotic translation initiation factor 3 subunit F	EIF3F_HUMAN	37563.8	LHPVILASIVDSYER	UC_MSC_EXO-1_2	MSC-Exos	Rep2	36.0242462158203	5.17089633813748	2.3
O00303	O00303	EIF3F	Eukaryotic translation initiation factor 3 subunit F	EIF3F_HUMAN	37563.8	LHPVILASIVDSYER	UC_MSC_EXO-1_3	MSC-Exos	Rep3	42.9948348999023	5.42609144977479	2.7
O00391	O00391	QSOX1	Sulfhydryl oxidase 1	QSOX1_HUMAN	82577.7	VLNTEANVVRK	UC_MSC_EXO-1_1	MSC-Exos	Rep1	181.427536010742	7.50324962607829	34.9
O00391	O00391	QSOX1	Sulfhydryl oxidase 1	QSOX1_HUMAN	82577.7	VLNTEANVVRK	UC_MSC_EXO-1_2	MSC-Exos	Rep2	240.227020263672	7.90825462145112	40.1
O00391	O00391	QSOX1	Sulfhydryl oxidase 1	QSOX1_HUMAN	82577.7	VLNTEANVVRK	UC_MSC_EXO-1_3	MSC-Exos	Rep3	188.223281860352	7.55630127983401	32.1
O00391	O00391	QSOX1	Sulfhydryl oxidase 1	QSOX1_HUMAN	82577.7	EVALDLSQHK	UC_MSC_EXO-1_1	MSC-Exos	Rep1	181.427536010742	7.50324962607829	34.9
O00391	O00391	QSOX1	Sulfhydryl oxidase 1	QSOX1_HUMAN	82577.7	EVALDLSQHK	UC_MSC_EXO-1_2	MSC-Exos	Rep2	240.227020263672	7.90825462145112	40.1
O00391	O00391	QSOX1	Sulfhydryl oxidase 1	QSOX1_HUMAN	82577.7	EVALDLSQHK	UC_MSC_EXO-1_3	MSC-Exos	Rep3	188.223281860352	7.55630127983401	32.1
O00391	O00391	QSOX1	Sulfhydryl oxidase 1	QSOX1_HUMAN	82577.7	DFNIPGFPTVR	UC_MSC_EXO-1_1	MSC-Exos	Rep1	181.427536010742	7.50324962607829	34.9
O00391	O00391	QSOX1	Sulfhydryl oxidase 1	QSOX1_HUMAN	82577.7	DFNIPGFPTVR	UC_MSC_EXO-1_2	MSC-Exos	Rep2	240.227020263672	7.90825462145112	40.1
O00391	O00391	QSOX1	Sulfhydryl oxidase 1	QSOX1_HUMAN	82577.7	DFNIPGFPTVR	UC_MSC_EXO-1_3	MSC-Exos	Rep3	188.223281860352	7.55630127983401	32.1
O00391	O00391	QSOX1	Sulfhydryl oxidase 1	QSOX1_HUMAN	82577.7	VGSPNAAVLWLWSSHNR	UC_MSC_EXO-1_1	MSC-Exos	Rep1	181.427536010742	7.50324962607829	34.9
O00391	O00391	QSOX1	Sulfhydryl oxidase 1	QSOX1_HUMAN	82577.7	VGSPNAAVLWLWSSHNR	UC_MSC_EXO-1_2	MSC-Exos	Rep2	240.227020263672	7.90825462145112	40.1
O00391	O00391	QSOX1	Sulfhydryl oxidase 1	QSOX1_HUMAN	82577.7	VGSPNAAVLWLWSSHNR	UC_MSC_EXO-1_3	MSC-Exos	Rep3	188.223281860352	7.55630127983401	32.1
O00391	O00391	QSOX1	Sulfhydryl oxidase 1	QSOX1_HUMAN	82577.7	VPVLMESR	UC_MSC_EXO-1_1	MSC-Exos	Rep1	181.427536010742	7.50324962607829	34.9
O00391	O00391	QSOX1	Sulfhydryl oxidase 1	QSOX1_HUMAN	82577.7	VPVLMESR	UC_MSC_EXO-1_2	MSC-Exos	Rep2	240.227020263672	7.90825462145112	40.1
O00391	O00391	QSOX1	Sulfhydryl oxidase 1	QSOX1_HUMAN	82577.7	VPVLMESR	UC_MSC_EXO-1_3	MSC-Exos	Rep3	188.223281860352	7.55630127983401	32.1
O00391	O00391	QSOX1	Sulfhydryl oxidase 1	QSOX1_HUMAN	82577.7	KFGVTDFPSCYLLFR	UC_MSC_EXO-1_1	MSC-Exos	Rep1	181.427536010742	7.50324962607829	34.9
O00391	O00391	QSOX1	Sulfhydryl oxidase 1	QSOX1_HUMAN	82577.7	KFGVTDFPSCYLLFR	UC_MSC_EXO-1_2	MSC-Exos	Rep2	240.227020263672	7.90825462145112	40.1
O00391	O00391	QSOX1	Sulfhydryl oxidase 1	QSOX1_HUMAN	82577.7	KFGVTDFPSCYLLFR	UC_MSC_EXO-1_3	MSC-Exos	Rep3	188.223281860352	7.55630127983401	32.1
O00391	O00391	QSOX1	Sulfhydryl oxidase 1	QSOX1_HUMAN	82577.7	AKEVLPAIR	UC_MSC_EXO-1_1	MSC-Exos	Rep1	181.427536010742	7.50324962607829	34.9
O00391	O00391	QSOX1	Sulfhydryl oxidase 1	QSOX1_HUMAN	82577.7	AKEVLPAIR	UC_MSC_EXO-1_2	MSC-Exos	Rep2	240.227020263672	7.90825462145112	40.1
O00391	O00391	QSOX1	Sulfhydryl oxidase 1	QSOX1_HUMAN	82577.7	AKEVLPAIR	UC_MSC_EXO-1_3	MSC-Exos	Rep3	188.223281860352	7.55630127983401	32.1
O00391	O00391	QSOX1	Sulfhydryl oxidase 1	QSOX1_HUMAN	82577.7	NGSGAVFPVAGADVQTLR	UC_MSC_EXO-1_1	MSC-Exos	Rep1	181.427536010742	7.50324962607829	34.9
O00391	O00391	QSOX1	Sulfhydryl oxidase 1	QSOX1_HUMAN	82577.7	NGSGAVFPVAGADVQTLR	UC_MSC_EXO-1_2	MSC-Exos	Rep2	240.227020263672	7.90825462145112	40.1
O00391	O00391	QSOX1	Sulfhydryl oxidase 1	QSOX1_HUMAN	82577.7	NGSGAVFPVAGADVQTLR	UC_MSC_EXO-1_3	MSC-Exos	Rep3	188.223281860352	7.55630127983401	32.1
O00391	O00391	QSOX1	Sulfhydryl oxidase 1	QSOX1_HUMAN	82577.7	FGVTDFPSCYLLFR	UC_MSC_EXO-1_1	MSC-Exos	Rep1	181.427536010742	7.50324962607829	34.9
O00391	O00391	QSOX1	Sulfhydryl oxidase 1	QSOX1_HUMAN	82577.7	FGVTDFPSCYLLFR	UC_MSC_EXO-1_2	MSC-Exos	Rep2	240.227020263672	7.90825462145112	40.1
O00391	O00391	QSOX1	Sulfhydryl oxidase 1	QSOX1_HUMAN	82577.7	FGVTDFPSCYLLFR	UC_MSC_EXO-1_3	MSC-Exos	Rep3	188.223281860352	7.55630127983401	32.1
O00391	O00391	QSOX1	Sulfhydryl oxidase 1	QSOX1_HUMAN	82577.7	AHFSPSNIILDFPAAGSAAR	UC_MSC_EXO-1_1	MSC-Exos	Rep1	181.427536010742	7.50324962607829	34.9
O00391	O00391	QSOX1	Sulfhydryl oxidase 1	QSOX1_HUMAN	82577.7	AHFSPSNIILDFPAAGSAAR	UC_MSC_EXO-1_2	MSC-Exos	Rep2	240.227020263672	7.90825462145112	40.1
O00391	O00391	QSOX1	Sulfhydryl oxidase 1	QSOX1_HUMAN	82577.7	AHFSPSNIILDFPAAGSAAR	UC_MSC_EXO-1_3	MSC-Exos	Rep3	188.223281860352	7.55630127983401	32.1
O00391	O00391	QSOX1	Sulfhydryl oxidase 1	QSOX1_HUMAN	82577.7	VLNTEANVVR	UC_MSC_EXO-1_1	MSC-Exos	Rep1	181.427536010742	7.50324962607829	34.9
O00391	O00391	QSOX1	Sulfhydryl oxidase 1	QSOX1_HUMAN	82577.7	VLNTEANVVR	UC_MSC_EXO-1_2	MSC-Exos	Rep2	240.227020263672	7.90825462145112	40.1
O00391	O00391	QSOX1	Sulfhydryl oxidase 1	QSOX1_HUMAN	82577.7	VLNTEANVVR	UC_MSC_EXO-1_3	MSC-Exos	Rep3	188.223281860352	7.55630127983401	32.1
O00391	O00391	QSOX1	Sulfhydryl oxidase 1	QSOX1_HUMAN	82577.7	NNEEYLALIFEK	UC_MSC_EXO-1_1	MSC-Exos	Rep1	181.427536010742	7.50324962607829	34.9
O00391	O00391	QSOX1	Sulfhydryl oxidase 1	QSOX1_HUMAN	82577.7	NNEEYLALIFEK	UC_MSC_EXO-1_2	MSC-Exos	Rep2	240.227020263672	7.90825462145112	40.1
O00391	O00391	QSOX1	Sulfhydryl oxidase 1	QSOX1_HUMAN	82577.7	NNEEYLALIFEK	UC_MSC_EXO-1_3	MSC-Exos	Rep3	188.223281860352	7.55630127983401	32.1
O00391	O00391	QSOX1	Sulfhydryl oxidase 1	QSOX1_HUMAN	82577.7	AWRPALYLAALDCAEETNSAVCR	UC_MSC_EXO-1_1	MSC-Exos	Rep1	181.427536010742	7.50324962607829	34.9
O00391	O00391	QSOX1	Sulfhydryl oxidase 1	QSOX1_HUMAN	82577.7	AWRPALYLAALDCAEETNSAVCR	UC_MSC_EXO-1_2	MSC-Exos	Rep2	240.227020263672	7.90825462145112	40.1
O00391	O00391	QSOX1	Sulfhydryl oxidase 1	QSOX1_HUMAN	82577.7	AWRPALYLAALDCAEETNSAVCR	UC_MSC_EXO-1_3	MSC-Exos	Rep3	188.223281860352	7.55630127983401	32.1
O00391	O00391	QSOX1	Sulfhydryl oxidase 1	QSOX1_HUMAN	82577.7	ELCSACHNER	UC_MSC_EXO-1_1	MSC-Exos	Rep1	181.427536010742	7.50324962607829	34.9
O00391	O00391	QSOX1	Sulfhydryl oxidase 1	QSOX1_HUMAN	82577.7	ELCSACHNER	UC_MSC_EXO-1_2	MSC-Exos	Rep2	240.227020263672	7.90825462145112	40.1
O00391	O00391	QSOX1	Sulfhydryl oxidase 1	QSOX1_HUMAN	82577.7	ELCSACHNER	UC_MSC_EXO-1_3	MSC-Exos	Rep3	188.223281860352	7.55630127983401	32.1
O00391	O00391	QSOX1	Sulfhydryl oxidase 1	QSOX1_HUMAN	82577.7	GYVHYFFGCR	UC_MSC_EXO-1_1	MSC-Exos	Rep1	181.427536010742	7.50324962607829	34.9
O00391	O00391	QSOX1	Sulfhydryl oxidase 1	QSOX1_HUMAN	82577.7	GYVHYFFGCR	UC_MSC_EXO-1_2	MSC-Exos	Rep2	240.227020263672	7.90825462145112	40.1
O00391	O00391	QSOX1	Sulfhydryl oxidase 1	QSOX1_HUMAN	82577.7	GYVHYFFGCR	UC_MSC_EXO-1_3	MSC-Exos	Rep3	188.223281860352	7.55630127983401	32.1
O00391	O00391	QSOX1	Sulfhydryl oxidase 1	QSOX1_HUMAN	82577.7	LAGAPSEDPQFPK	UC_MSC_EXO-1_1	MSC-Exos	Rep1	181.427536010742	7.50324962607829	34.9
O00391	O00391	QSOX1	Sulfhydryl oxidase 1	QSOX1_HUMAN	82577.7	LAGAPSEDPQFPK	UC_MSC_EXO-1_2	MSC-Exos	Rep2	240.227020263672	7.90825462145112	40.1
O00391	O00391	QSOX1	Sulfhydryl oxidase 1	QSOX1_HUMAN	82577.7	LAGAPSEDPQFPK	UC_MSC_EXO-1_3	MSC-Exos	Rep3	188.223281860352	7.55630127983401	32.1
O00410	O00410	IPO5	Importin-5	IPO5_HUMAN	123630	ITFLLQAIR	UC_MSC_EXO-1_1	MSC-Exos	Rep1	132.190002441406	7.04646925940691	2.1
O00410	O00410	IPO5	Importin-5	IPO5_HUMAN	123630	ITFLLQAIR	UC_MSC_EXO-1_2	MSC-Exos	Rep2	135.520370483398	7.08236591357925	2.3
O00410	O00410	IPO5	Importin-5	IPO5_HUMAN	123630	ITFLLQAIR	UC_MSC_EXO-1_3	MSC-Exos	Rep3	122.643432617188	6.93832617145426	2
O00410	O00410	IPO5	Importin-5	IPO5_HUMAN	123630	AAAAAEQQQFYLLLGNLLSPDNVVR	UC_MSC_EXO-1_1	MSC-Exos	Rep1	132.190002441406	7.04646925940691	2.1
O00410	O00410	IPO5	Importin-5	IPO5_HUMAN	123630	AAAAAEQQQFYLLLGNLLSPDNVVR	UC_MSC_EXO-1_2	MSC-Exos	Rep2	135.520370483398	7.08236591357925	2.3
O00410	O00410	IPO5	Importin-5	IPO5_HUMAN	123630	AAAAAEQQQFYLLLGNLLSPDNVVR	UC_MSC_EXO-1_3	MSC-Exos	Rep3	122.643432617188	6.93832617145426	2
O00429	O00429	DNM1L	Dynamin-1-like protein	DNM1L_HUMAN	81877.1	RPLILQLVHVSQEDKR	UC_MSC_EXO-1_1	MSC-Exos	Rep1	139.960708618164	7.12887806381868	24.7
O00429	O00429	DNM1L	Dynamin-1-like protein	DNM1L_HUMAN	81877.1	RPLILQLVHVSQEDKR	UC_MSC_EXO-1_2	MSC-Exos	Rep2	161.934921264648	7.33927032614181	27.1
O00429	O00429	DNM1L	Dynamin-1-like protein	DNM1L_HUMAN	81877.1	RPLILQLVHVSQEDKR	UC_MSC_EXO-1_3	MSC-Exos	Rep3	186.729309082031	7.54480458090963	29.3
O00429	O00429	DNM1L	Dynamin-1-like protein	DNM1L_HUMAN	81877.1	KYPSLANR	UC_MSC_EXO-1_1	MSC-Exos	Rep1	139.960708618164	7.12887806381868	24.7
O00429	O00429	DNM1L	Dynamin-1-like protein	DNM1L_HUMAN	81877.1	KYPSLANR	UC_MSC_EXO-1_2	MSC-Exos	Rep2	161.934921264648	7.33927032614181	27.1
O00429	O00429	DNM1L	Dynamin-1-like protein	DNM1L_HUMAN	81877.1	KYPSLANR	UC_MSC_EXO-1_3	MSC-Exos	Rep3	186.729309082031	7.54480458090963	29.3
O00429	O00429	DNM1L	Dynamin-1-like protein	DNM1L_HUMAN	81877.1	SQLDINNKK	UC_MSC_EXO-1_1	MSC-Exos	Rep1	139.960708618164	7.12887806381868	24.7
O00429	O00429	DNM1L	Dynamin-1-like protein	DNM1L_HUMAN	81877.1	SQLDINNKK	UC_MSC_EXO-1_2	MSC-Exos	Rep2	161.934921264648	7.33927032614181	27.1
O00429	O00429	DNM1L	Dynamin-1-like protein	DNM1L_HUMAN	81877.1	SQLDINNKK	UC_MSC_EXO-1_3	MSC-Exos	Rep3	186.729309082031	7.54480458090963	29.3
O00429	O00429	DNM1L	Dynamin-1-like protein	DNM1L_HUMAN	81877.1	LGIIGVVNR	UC_MSC_EXO-1_1	MSC-Exos	Rep1	139.960708618164	7.12887806381868	24.7
O00429	O00429	DNM1L	Dynamin-1-like protein	DNM1L_HUMAN	81877.1	LGIIGVVNR	UC_MSC_EXO-1_2	MSC-Exos	Rep2	161.934921264648	7.33927032614181	27.1
O00429	O00429	DNM1L	Dynamin-1-like protein	DNM1L_HUMAN	81877.1	LGIIGVVNR	UC_MSC_EXO-1_3	MSC-Exos	Rep3	186.729309082031	7.54480458090963	29.3
O00429	O00429	DNM1L	Dynamin-1-like protein	DNM1L_HUMAN	81877.1	CVELVHEEMQR	UC_MSC_EXO-1_1	MSC-Exos	Rep1	139.960708618164	7.12887806381868	24.7
O00429	O00429	DNM1L	Dynamin-1-like protein	DNM1L_HUMAN	81877.1	CVELVHEEMQR	UC_MSC_EXO-1_2	MSC-Exos	Rep2	161.934921264648	7.33927032614181	27.1
O00429	O00429	DNM1L	Dynamin-1-like protein	DNM1L_HUMAN	81877.1	CVELVHEEMQR	UC_MSC_EXO-1_3	MSC-Exos	Rep3	186.729309082031	7.54480458090963	29.3
O00429	O00429	DNM1L	Dynamin-1-like protein	DNM1L_HUMAN	81877.1	DCEVIER	UC_MSC_EXO-1_1	MSC-Exos	Rep1	139.960708618164	7.12887806381868	24.7
O00429	O00429	DNM1L	Dynamin-1-like protein	DNM1L_HUMAN	81877.1	DCEVIER	UC_MSC_EXO-1_2	MSC-Exos	Rep2	161.934921264648	7.33927032614181	27.1
O00429	O00429	DNM1L	Dynamin-1-like protein	DNM1L_HUMAN	81877.1	DCEVIER	UC_MSC_EXO-1_3	MSC-Exos	Rep3	186.729309082031	7.54480458090963	29.3
O00429	O00429	DNM1L	Dynamin-1-like protein	DNM1L_HUMAN	81877.1	GVSPEPIHLK	UC_MSC_EXO-1_1	MSC-Exos	Rep1	139.960708618164	7.12887806381868	24.7
O00429	O00429	DNM1L	Dynamin-1-like protein	DNM1L_HUMAN	81877.1	GVSPEPIHLK	UC_MSC_EXO-1_2	MSC-Exos	Rep2	161.934921264648	7.33927032614181	27.1
O00429	O00429	DNM1L	Dynamin-1-like protein	DNM1L_HUMAN	81877.1	GVSPEPIHLK	UC_MSC_EXO-1_3	MSC-Exos	Rep3	186.729309082031	7.54480458090963	29.3
O00429	O00429	DNM1L	Dynamin-1-like protein	DNM1L_HUMAN	81877.1	RLEEPSLR	UC_MSC_EXO-1_1	MSC-Exos	Rep1	139.960708618164	7.12887806381868	24.7
O00429	O00429	DNM1L	Dynamin-1-like protein	DNM1L_HUMAN	81877.1	RLEEPSLR	UC_MSC_EXO-1_2	MSC-Exos	Rep2	161.934921264648	7.33927032614181	27.1
O00429	O00429	DNM1L	Dynamin-1-like protein	DNM1L_HUMAN	81877.1	RLEEPSLR	UC_MSC_EXO-1_3	MSC-Exos	Rep3	186.729309082031	7.54480458090963	29.3
O00429	O00429	DNM1L	Dynamin-1-like protein	DNM1L_HUMAN	81877.1	MEALIPVINK	UC_MSC_EXO-1_1	MSC-Exos	Rep1	139.960708618164	7.12887806381868	24.7
O00429	O00429	DNM1L	Dynamin-1-like protein	DNM1L_HUMAN	81877.1	MEALIPVINK	UC_MSC_EXO-1_2	MSC-Exos	Rep2	161.934921264648	7.33927032614181	27.1
O00429	O00429	DNM1L	Dynamin-1-like protein	DNM1L_HUMAN	81877.1	MEALIPVINK	UC_MSC_EXO-1_3	MSC-Exos	Rep3	186.729309082031	7.54480458090963	29.3
O00429	O00429	DNM1L	Dynamin-1-like protein	DNM1L_HUMAN	81877.1	RPLILQLVHVSQEDK	UC_MSC_EXO-1_1	MSC-Exos	Rep1	139.960708618164	7.12887806381868	24.7
O00429	O00429	DNM1L	Dynamin-1-like protein	DNM1L_HUMAN	81877.1	RPLILQLVHVSQEDK	UC_MSC_EXO-1_2	MSC-Exos	Rep2	161.934921264648	7.33927032614181	27.1
O00429	O00429	DNM1L	Dynamin-1-like protein	DNM1L_HUMAN	81877.1	RPLILQLVHVSQEDK	UC_MSC_EXO-1_3	MSC-Exos	Rep3	186.729309082031	7.54480458090963	29.3
O00429	O00429	DNM1L	Dynamin-1-like protein	DNM1L_HUMAN	81877.1	SSLLDDLLTESEDMAQR	UC_MSC_EXO-1_1	MSC-Exos	Rep1	139.960708618164	7.12887806381868	24.7
O00429	O00429	DNM1L	Dynamin-1-like protein	DNM1L_HUMAN	81877.1	SSLLDDLLTESEDMAQR	UC_MSC_EXO-1_2	MSC-Exos	Rep2	161.934921264648	7.33927032614181	27.1
O00429	O00429	DNM1L	Dynamin-1-like protein	DNM1L_HUMAN	81877.1	SSLLDDLLTESEDMAQR	UC_MSC_EXO-1_3	MSC-Exos	Rep3	186.729309082031	7.54480458090963	29.3
O00429	O00429	DNM1L	Dynamin-1-like protein	DNM1L_HUMAN	81877.1	SVTDSIRDEYAFLQK	UC_MSC_EXO-1_1	MSC-Exos	Rep1	139.960708618164	7.12887806381868	24.7
O00429	O00429	DNM1L	Dynamin-1-like protein	DNM1L_HUMAN	81877.1	SVTDSIRDEYAFLQK	UC_MSC_EXO-1_2	MSC-Exos	Rep2	161.934921264648	7.33927032614181	27.1
O00429	O00429	DNM1L	Dynamin-1-like protein	DNM1L_HUMAN	81877.1	SVTDSIRDEYAFLQK	UC_MSC_EXO-1_3	MSC-Exos	Rep3	186.729309082031	7.54480458090963	29.3
O00429	O00429	DNM1L	Dynamin-1-like protein	DNM1L_HUMAN	81877.1	LHDAIVEVVTCLLR	UC_MSC_EXO-1_1	MSC-Exos	Rep1	139.960708618164	7.12887806381868	24.7
O00429	O00429	DNM1L	Dynamin-1-like protein	DNM1L_HUMAN	81877.1	LHDAIVEVVTCLLR	UC_MSC_EXO-1_2	MSC-Exos	Rep2	161.934921264648	7.33927032614181	27.1
O00429	O00429	DNM1L	Dynamin-1-like protein	DNM1L_HUMAN	81877.1	LHDAIVEVVTCLLR	UC_MSC_EXO-1_3	MSC-Exos	Rep3	186.729309082031	7.54480458090963	29.3
O00429	O00429	DNM1L	Dynamin-1-like protein	DNM1L_HUMAN	81877.1	SYFLIVRK	UC_MSC_EXO-1_1	MSC-Exos	Rep1	139.960708618164	7.12887806381868	24.7
O00429	O00429	DNM1L	Dynamin-1-like protein	DNM1L_HUMAN	81877.1	SYFLIVRK	UC_MSC_EXO-1_2	MSC-Exos	Rep2	161.934921264648	7.33927032614181	27.1
O00429	O00429	DNM1L	Dynamin-1-like protein	DNM1L_HUMAN	81877.1	SYFLIVRK	UC_MSC_EXO-1_3	MSC-Exos	Rep3	186.729309082031	7.54480458090963	29.3
O00429	O00429	DNM1L	Dynamin-1-like protein	DNM1L_HUMAN	81877.1	YIETSELCGGAR	UC_MSC_EXO-1_1	MSC-Exos	Rep1	139.960708618164	7.12887806381868	24.7
O00429	O00429	DNM1L	Dynamin-1-like protein	DNM1L_HUMAN	81877.1	YIETSELCGGAR	UC_MSC_EXO-1_2	MSC-Exos	Rep2	161.934921264648	7.33927032614181	27.1
O00429	O00429	DNM1L	Dynamin-1-like protein	DNM1L_HUMAN	81877.1	YIETSELCGGAR	UC_MSC_EXO-1_3	MSC-Exos	Rep3	186.729309082031	7.54480458090963	29.3
O00429	O00429	DNM1L	Dynamin-1-like protein	DNM1L_HUMAN	81877.1	VPVGDQPKDIELQIR	UC_MSC_EXO-1_1	MSC-Exos	Rep1	139.960708618164	7.12887806381868	24.7
O00429	O00429	DNM1L	Dynamin-1-like protein	DNM1L_HUMAN	81877.1	VPVGDQPKDIELQIR	UC_MSC_EXO-1_2	MSC-Exos	Rep2	161.934921264648	7.33927032614181	27.1
O00429	O00429	DNM1L	Dynamin-1-like protein	DNM1L_HUMAN	81877.1	VPVGDQPKDIELQIR	UC_MSC_EXO-1_3	MSC-Exos	Rep3	186.729309082031	7.54480458090963	29.3
O00429	O00429	DNM1L	Dynamin-1-like protein	DNM1L_HUMAN	81877.1	TLESVDPLGGLNTIDILTAIR	UC_MSC_EXO-1_1	MSC-Exos	Rep1	139.960708618164	7.12887806381868	24.7
O00429	O00429	DNM1L	Dynamin-1-like protein	DNM1L_HUMAN	81877.1	TLESVDPLGGLNTIDILTAIR	UC_MSC_EXO-1_2	MSC-Exos	Rep2	161.934921264648	7.33927032614181	27.1
O00429	O00429	DNM1L	Dynamin-1-like protein	DNM1L_HUMAN	81877.1	TLESVDPLGGLNTIDILTAIR	UC_MSC_EXO-1_3	MSC-Exos	Rep3	186.729309082031	7.54480458090963	29.3
O00429	O00429	DNM1L	Dynamin-1-like protein	DNM1L_HUMAN	81877.1	ISGNNKGVSPEPIHLK	UC_MSC_EXO-1_1	MSC-Exos	Rep1	139.960708618164	7.12887806381868	24.7
O00429	O00429	DNM1L	Dynamin-1-like protein	DNM1L_HUMAN	81877.1	ISGNNKGVSPEPIHLK	UC_MSC_EXO-1_2	MSC-Exos	Rep2	161.934921264648	7.33927032614181	27.1
O00429	O00429	DNM1L	Dynamin-1-like protein	DNM1L_HUMAN	81877.1	ISGNNKGVSPEPIHLK	UC_MSC_EXO-1_3	MSC-Exos	Rep3	186.729309082031	7.54480458090963	29.3
O00429	O00429	DNM1L	Dynamin-1-like protein	DNM1L_HUMAN	81877.1	LHDAIVEVVTCLLRK	UC_MSC_EXO-1_1	MSC-Exos	Rep1	139.960708618164	7.12887806381868	24.7
O00429	O00429	DNM1L	Dynamin-1-like protein	DNM1L_HUMAN	81877.1	LHDAIVEVVTCLLRK	UC_MSC_EXO-1_2	MSC-Exos	Rep2	161.934921264648	7.33927032614181	27.1
O00429	O00429	DNM1L	Dynamin-1-like protein	DNM1L_HUMAN	81877.1	LHDAIVEVVTCLLRK	UC_MSC_EXO-1_3	MSC-Exos	Rep3	186.729309082031	7.54480458090963	29.3
O00429	O00429	DNM1L	Dynamin-1-like protein	DNM1L_HUMAN	81877.1	TSKAEELLAEEK	UC_MSC_EXO-1_1	MSC-Exos	Rep1	139.960708618164	7.12887806381868	24.7
O00429	O00429	DNM1L	Dynamin-1-like protein	DNM1L_HUMAN	81877.1	TSKAEELLAEEK	UC_MSC_EXO-1_2	MSC-Exos	Rep2	161.934921264648	7.33927032614181	27.1
O00429	O00429	DNM1L	Dynamin-1-like protein	DNM1L_HUMAN	81877.1	TSKAEELLAEEK	UC_MSC_EXO-1_3	MSC-Exos	Rep3	186.729309082031	7.54480458090963	29.3
O00429	O00429	DNM1L	Dynamin-1-like protein	DNM1L_HUMAN	81877.1	SSVLESLVGRDLLPR	UC_MSC_EXO-1_1	MSC-Exos	Rep1	139.960708618164	7.12887806381868	24.7
O00429	O00429	DNM1L	Dynamin-1-like protein	DNM1L_HUMAN	81877.1	SSVLESLVGRDLLPR	UC_MSC_EXO-1_2	MSC-Exos	Rep2	161.934921264648	7.33927032614181	27.1
O00429	O00429	DNM1L	Dynamin-1-like protein	DNM1L_HUMAN	81877.1	SSVLESLVGRDLLPR	UC_MSC_EXO-1_3	MSC-Exos	Rep3	186.729309082031	7.54480458090963	29.3
O00429	O00429	DNM1L	Dynamin-1-like protein	DNM1L_HUMAN	81877.1	FATEYCNTIEGTAK	UC_MSC_EXO-1_1	MSC-Exos	Rep1	139.960708618164	7.12887806381868	24.7
O00429	O00429	DNM1L	Dynamin-1-like protein	DNM1L_HUMAN	81877.1	FATEYCNTIEGTAK	UC_MSC_EXO-1_2	MSC-Exos	Rep2	161.934921264648	7.33927032614181	27.1
O00429	O00429	DNM1L	Dynamin-1-like protein	DNM1L_HUMAN	81877.1	FATEYCNTIEGTAK	UC_MSC_EXO-1_3	MSC-Exos	Rep3	186.729309082031	7.54480458090963	29.3
O00429	O00429	DNM1L	Dynamin-1-like protein	DNM1L_HUMAN	81877.1	IIQHCSNYSTQELLR	UC_MSC_EXO-1_1	MSC-Exos	Rep1	139.960708618164	7.12887806381868	24.7
O00429	O00429	DNM1L	Dynamin-1-like protein	DNM1L_HUMAN	81877.1	IIQHCSNYSTQELLR	UC_MSC_EXO-1_2	MSC-Exos	Rep2	161.934921264648	7.33927032614181	27.1
O00429	O00429	DNM1L	Dynamin-1-like protein	DNM1L_HUMAN	81877.1	IIQHCSNYSTQELLR	UC_MSC_EXO-1_3	MSC-Exos	Rep3	186.729309082031	7.54480458090963	29.3
O00429	O00429	DNM1L	Dynamin-1-like protein	DNM1L_HUMAN	81877.1	GHAVNLLDVPVPVAR	UC_MSC_EXO-1_1	MSC-Exos	Rep1	139.960708618164	7.12887806381868	24.7
O00429	O00429	DNM1L	Dynamin-1-like protein	DNM1L_HUMAN	81877.1	GHAVNLLDVPVPVAR	UC_MSC_EXO-1_2	MSC-Exos	Rep2	161.934921264648	7.33927032614181	27.1
O00429	O00429	DNM1L	Dynamin-1-like protein	DNM1L_HUMAN	81877.1	GHAVNLLDVPVPVAR	UC_MSC_EXO-1_3	MSC-Exos	Rep3	186.729309082031	7.54480458090963	29.3
O00429	O00429	DNM1L	Dynamin-1-like protein	DNM1L_HUMAN	81877.1	IFSPNVVNLTLVDLPGMTK	UC_MSC_EXO-1_1	MSC-Exos	Rep1	139.960708618164	7.12887806381868	24.7
O00429	O00429	DNM1L	Dynamin-1-like protein	DNM1L_HUMAN	81877.1	IFSPNVVNLTLVDLPGMTK	UC_MSC_EXO-1_2	MSC-Exos	Rep2	161.934921264648	7.33927032614181	27.1
O00429	O00429	DNM1L	Dynamin-1-like protein	DNM1L_HUMAN	81877.1	IFSPNVVNLTLVDLPGMTK	UC_MSC_EXO-1_3	MSC-Exos	Rep3	186.729309082031	7.54480458090963	29.3
O00429	O00429	DNM1L	Dynamin-1-like protein	DNM1L_HUMAN	81877.1	SKPIPIMPASPQKGHAVNLLDVPVPVAR	UC_MSC_EXO-1_1	MSC-Exos	Rep1	139.960708618164	7.12887806381868	24.7
O00429	O00429	DNM1L	Dynamin-1-like protein	DNM1L_HUMAN	81877.1	SKPIPIMPASPQKGHAVNLLDVPVPVAR	UC_MSC_EXO-1_2	MSC-Exos	Rep2	161.934921264648	7.33927032614181	27.1
O00429	O00429	DNM1L	Dynamin-1-like protein	DNM1L_HUMAN	81877.1	SKPIPIMPASPQKGHAVNLLDVPVPVAR	UC_MSC_EXO-1_3	MSC-Exos	Rep3	186.729309082031	7.54480458090963	29.3
O00468	O00468	AGRN	Agrin	AGRIN_HUMAN	217320	VLPEGGAQCECPLGR	UC_MSC_EXO-1_1	MSC-Exos	Rep1	201.511856079102	7.65472091291175	25.5
O00468	O00468	AGRN	Agrin	AGRIN_HUMAN	217320	VLPEGGAQCECPLGR	UC_MSC_EXO-1_2	MSC-Exos	Rep2	220.254867553711	7.78303009231657	27
O00468	O00468	AGRN	Agrin	AGRIN_HUMAN	217320	VLPEGGAQCECPLGR	UC_MSC_EXO-1_3	MSC-Exos	Rep3	216.367156982422	7.75733771456529	26.5
O00468	O00468	AGRN	Agrin	AGRIN_HUMAN	217320	FGALCEAETGR	UC_MSC_EXO-1_1	MSC-Exos	Rep1	201.511856079102	7.65472091291175	25.5
O00468	O00468	AGRN	Agrin	AGRIN_HUMAN	217320	FGALCEAETGR	UC_MSC_EXO-1_2	MSC-Exos	Rep2	220.254867553711	7.78303009231657	27
O00468	O00468	AGRN	Agrin	AGRIN_HUMAN	217320	FGALCEAETGR	UC_MSC_EXO-1_3	MSC-Exos	Rep3	216.367156982422	7.75733771456529	26.5
O00468	O00468	AGRN	Agrin	AGRIN_HUMAN	217320	SADGLTASCLCPATCR	UC_MSC_EXO-1_1	MSC-Exos	Rep1	201.511856079102	7.65472091291175	25.5
O00468	O00468	AGRN	Agrin	AGRIN_HUMAN	217320	SADGLTASCLCPATCR	UC_MSC_EXO-1_2	MSC-Exos	Rep2	220.254867553711	7.78303009231657	27
O00468	O00468	AGRN	Agrin	AGRIN_HUMAN	217320	SADGLTASCLCPATCR	UC_MSC_EXO-1_3	MSC-Exos	Rep3	216.367156982422	7.75733771456529	26.5
O00468	O00468	AGRN	Agrin	AGRIN_HUMAN	217320	EAACLQQTQIEEAR	UC_MSC_EXO-1_1	MSC-Exos	Rep1	201.511856079102	7.65472091291175	25.5
O00468	O00468	AGRN	Agrin	AGRIN_HUMAN	217320	EAACLQQTQIEEAR	UC_MSC_EXO-1_2	MSC-Exos	Rep2	220.254867553711	7.78303009231657	27
O00468	O00468	AGRN	Agrin	AGRIN_HUMAN	217320	EAACLQQTQIEEAR	UC_MSC_EXO-1_3	MSC-Exos	Rep3	216.367156982422	7.75733771456529	26.5
O00468	O00468	AGRN	Agrin	AGRIN_HUMAN	217320	STVPVNTNR	UC_MSC_EXO-1_1	MSC-Exos	Rep1	201.511856079102	7.65472091291175	25.5
O00468	O00468	AGRN	Agrin	AGRIN_HUMAN	217320	STVPVNTNR	UC_MSC_EXO-1_2	MSC-Exos	Rep2	220.254867553711	7.78303009231657	27
O00468	O00468	AGRN	Agrin	AGRIN_HUMAN	217320	STVPVNTNR	UC_MSC_EXO-1_3	MSC-Exos	Rep3	216.367156982422	7.75733771456529	26.5
O00468	O00468	AGRN	Agrin	AGRIN_HUMAN	217320	FDTGSGPAVLTSAVPVEPGQWHR	UC_MSC_EXO-1_1	MSC-Exos	Rep1	201.511856079102	7.65472091291175	25.5
O00468	O00468	AGRN	Agrin	AGRIN_HUMAN	217320	FDTGSGPAVLTSAVPVEPGQWHR	UC_MSC_EXO-1_2	MSC-Exos	Rep2	220.254867553711	7.78303009231657	27
O00468	O00468	AGRN	Agrin	AGRIN_HUMAN	217320	FDTGSGPAVLTSAVPVEPGQWHR	UC_MSC_EXO-1_3	MSC-Exos	Rep3	216.367156982422	7.75733771456529	26.5
O00468	O00468	AGRN	Agrin	AGRIN_HUMAN	217320	CEHPPPGPVCGSDGVTYGSACELR	UC_MSC_EXO-1_1	MSC-Exos	Rep1	201.511856079102	7.65472091291175	25.5
O00468	O00468	AGRN	Agrin	AGRIN_HUMAN	217320	CEHPPPGPVCGSDGVTYGSACELR	UC_MSC_EXO-1_2	MSC-Exos	Rep2	220.254867553711	7.78303009231657	27
O00468	O00468	AGRN	Agrin	AGRIN_HUMAN	217320	CEHPPPGPVCGSDGVTYGSACELR	UC_MSC_EXO-1_3	MSC-Exos	Rep3	216.367156982422	7.75733771456529	26.5
O00468	O00468	AGRN	Agrin	AGRIN_HUMAN	217320	SFLAFPTLR	UC_MSC_EXO-1_1	MSC-Exos	Rep1	201.511856079102	7.65472091291175	25.5
O00468	O00468	AGRN	Agrin	AGRIN_HUMAN	217320	SFLAFPTLR	UC_MSC_EXO-1_2	MSC-Exos	Rep2	220.254867553711	7.78303009231657	27
O00468	O00468	AGRN	Agrin	AGRIN_HUMAN	217320	SFLAFPTLR	UC_MSC_EXO-1_3	MSC-Exos	Rep3	216.367156982422	7.75733771456529	26.5
O00468	O00468	AGRN	Agrin	AGRIN_HUMAN	217320	DQCPEPCR	UC_MSC_EXO-1_1	MSC-Exos	Rep1	201.511856079102	7.65472091291175	25.5
O00468	O00468	AGRN	Agrin	AGRIN_HUMAN	217320	DQCPEPCR	UC_MSC_EXO-1_2	MSC-Exos	Rep2	220.254867553711	7.78303009231657	27
O00468	O00468	AGRN	Agrin	AGRIN_HUMAN	217320	DQCPEPCR	UC_MSC_EXO-1_3	MSC-Exos	Rep3	216.367156982422	7.75733771456529	26.5
O00468	O00468	AGRN	Agrin	AGRIN_HUMAN	217320	FHCQCPPGR	UC_MSC_EXO-1_1	MSC-Exos	Rep1	201.511856079102	7.65472091291175	25.5
O00468	O00468	AGRN	Agrin	AGRIN_HUMAN	217320	FHCQCPPGR	UC_MSC_EXO-1_2	MSC-Exos	Rep2	220.254867553711	7.78303009231657	27
O00468	O00468	AGRN	Agrin	AGRIN_HUMAN	217320	FHCQCPPGR	UC_MSC_EXO-1_3	MSC-Exos	Rep3	216.367156982422	7.75733771456529	26.5
O00468	O00468	AGRN	Agrin	AGRIN_HUMAN	217320	AIVDVHFDPTTAFRAPDVAR	UC_MSC_EXO-1_1	MSC-Exos	Rep1	201.511856079102	7.65472091291175	25.5
O00468	O00468	AGRN	Agrin	AGRIN_HUMAN	217320	AIVDVHFDPTTAFRAPDVAR	UC_MSC_EXO-1_2	MSC-Exos	Rep2	220.254867553711	7.78303009231657	27
O00468	O00468	AGRN	Agrin	AGRIN_HUMAN	217320	AIVDVHFDPTTAFRAPDVAR	UC_MSC_EXO-1_3	MSC-Exos	Rep3	216.367156982422	7.75733771456529	26.5
O00468	O00468	AGRN	Agrin	AGRIN_HUMAN	217320	LLDVNNQR	UC_MSC_EXO-1_1	MSC-Exos	Rep1	201.511856079102	7.65472091291175	25.5
O00468	O00468	AGRN	Agrin	AGRIN_HUMAN	217320	LLDVNNQR	UC_MSC_EXO-1_2	MSC-Exos	Rep2	220.254867553711	7.78303009231657	27
O00468	O00468	AGRN	Agrin	AGRIN_HUMAN	217320	LLDVNNQR	UC_MSC_EXO-1_3	MSC-Exos	Rep3	216.367156982422	7.75733771456529	26.5
O00468	O00468	AGRN	Agrin	AGRIN_HUMAN	217320	AIVDVHFDPTTAFR	UC_MSC_EXO-1_1	MSC-Exos	Rep1	201.511856079102	7.65472091291175	25.5
O00468	O00468	AGRN	Agrin	AGRIN_HUMAN	217320	AIVDVHFDPTTAFR	UC_MSC_EXO-1_2	MSC-Exos	Rep2	220.254867553711	7.78303009231657	27
O00468	O00468	AGRN	Agrin	AGRIN_HUMAN	217320	AIVDVHFDPTTAFR	UC_MSC_EXO-1_3	MSC-Exos	Rep3	216.367156982422	7.75733771456529	26.5
O00468	O00468	AGRN	Agrin	AGRIN_HUMAN	217320	EAAYVCLCPGGFSGPHCEK	UC_MSC_EXO-1_1	MSC-Exos	Rep1	201.511856079102	7.65472091291175	25.5
O00468	O00468	AGRN	Agrin	AGRIN_HUMAN	217320	EAAYVCLCPGGFSGPHCEK	UC_MSC_EXO-1_2	MSC-Exos	Rep2	220.254867553711	7.78303009231657	27
O00468	O00468	AGRN	Agrin	AGRIN_HUMAN	217320	EAAYVCLCPGGFSGPHCEK	UC_MSC_EXO-1_3	MSC-Exos	Rep3	216.367156982422	7.75733771456529	26.5
O00468	O00468	AGRN	Agrin	AGRIN_HUMAN	217320	SIESTLDDLFR	UC_MSC_EXO-1_1	MSC-Exos	Rep1	201.511856079102	7.65472091291175	25.5
O00468	O00468	AGRN	Agrin	AGRIN_HUMAN	217320	SIESTLDDLFR	UC_MSC_EXO-1_2	MSC-Exos	Rep2	220.254867553711	7.78303009231657	27
O00468	O00468	AGRN	Agrin	AGRIN_HUMAN	217320	SIESTLDDLFR	UC_MSC_EXO-1_3	MSC-Exos	Rep3	216.367156982422	7.75733771456529	26.5
O00468	O00468	AGRN	Agrin	AGRIN_HUMAN	217320	QVDVTSFAGHPCTR	UC_MSC_EXO-1_1	MSC-Exos	Rep1	201.511856079102	7.65472091291175	25.5
O00468	O00468	AGRN	Agrin	AGRIN_HUMAN	217320	QVDVTSFAGHPCTR	UC_MSC_EXO-1_2	MSC-Exos	Rep2	220.254867553711	7.78303009231657	27
O00468	O00468	AGRN	Agrin	AGRIN_HUMAN	217320	QVDVTSFAGHPCTR	UC_MSC_EXO-1_3	MSC-Exos	Rep3	216.367156982422	7.75733771456529	26.5
O00468	O00468	AGRN	Agrin	AGRIN_HUMAN	217320	VTCDGAYRPVCAQDGR	UC_MSC_EXO-1_1	MSC-Exos	Rep1	201.511856079102	7.65472091291175	25.5
O00468	O00468	AGRN	Agrin	AGRIN_HUMAN	217320	VTCDGAYRPVCAQDGR	UC_MSC_EXO-1_2	MSC-Exos	Rep2	220.254867553711	7.78303009231657	27
O00468	O00468	AGRN	Agrin	AGRIN_HUMAN	217320	VTCDGAYRPVCAQDGR	UC_MSC_EXO-1_3	MSC-Exos	Rep3	216.367156982422	7.75733771456529	26.5
O00468	O00468	AGRN	Agrin	AGRIN_HUMAN	217320	VCGSDGVTYGNECQLK	UC_MSC_EXO-1_1	MSC-Exos	Rep1	201.511856079102	7.65472091291175	25.5
O00468	O00468	AGRN	Agrin	AGRIN_HUMAN	217320	VCGSDGVTYGNECQLK	UC_MSC_EXO-1_2	MSC-Exos	Rep2	220.254867553711	7.78303009231657	27
O00468	O00468	AGRN	Agrin	AGRIN_HUMAN	217320	VCGSDGVTYGNECQLK	UC_MSC_EXO-1_3	MSC-Exos	Rep3	216.367156982422	7.75733771456529	26.5
O00468	O00468	AGRN	Agrin	AGRIN_HUMAN	217320	HPLHLLEDAVTKPELRPCPTP	UC_MSC_EXO-1_1	MSC-Exos	Rep1	201.511856079102	7.65472091291175	25.5
O00468	O00468	AGRN	Agrin	AGRIN_HUMAN	217320	HPLHLLEDAVTKPELRPCPTP	UC_MSC_EXO-1_2	MSC-Exos	Rep2	220.254867553711	7.78303009231657	27
O00468	O00468	AGRN	Agrin	AGRIN_HUMAN	217320	HPLHLLEDAVTKPELRPCPTP	UC_MSC_EXO-1_3	MSC-Exos	Rep3	216.367156982422	7.75733771456529	26.5
O00468	O00468	AGRN	Agrin	AGRIN_HUMAN	217320	ASGHPCLNGASCVPR	UC_MSC_EXO-1_1	MSC-Exos	Rep1	201.511856079102	7.65472091291175	25.5
O00468	O00468	AGRN	Agrin	AGRIN_HUMAN	217320	ASGHPCLNGASCVPR	UC_MSC_EXO-1_2	MSC-Exos	Rep2	220.254867553711	7.78303009231657	27
O00468	O00468	AGRN	Agrin	AGRIN_HUMAN	217320	ASGHPCLNGASCVPR	UC_MSC_EXO-1_3	MSC-Exos	Rep3	216.367156982422	7.75733771456529	26.5
O00468	O00468	AGRN	Agrin	AGRIN_HUMAN	217320	VGPTCADEKSPCQPNPCHGAAPCR	UC_MSC_EXO-1_1	MSC-Exos	Rep1	201.511856079102	7.65472091291175	25.5
O00468	O00468	AGRN	Agrin	AGRIN_HUMAN	217320	VGPTCADEKSPCQPNPCHGAAPCR	UC_MSC_EXO-1_2	MSC-Exos	Rep2	220.254867553711	7.78303009231657	27
O00468	O00468	AGRN	Agrin	AGRIN_HUMAN	217320	VGPTCADEKSPCQPNPCHGAAPCR	UC_MSC_EXO-1_3	MSC-Exos	Rep3	216.367156982422	7.75733771456529	26.5
O00468	O00468	AGRN	Agrin	AGRIN_HUMAN	217320	HQGPCDQAPSPCLGVQCAFGATCAVK	UC_MSC_EXO-1_1	MSC-Exos	Rep1	201.511856079102	7.65472091291175	25.5
O00468	O00468	AGRN	Agrin	AGRIN_HUMAN	217320	HQGPCDQAPSPCLGVQCAFGATCAVK	UC_MSC_EXO-1_2	MSC-Exos	Rep2	220.254867553711	7.78303009231657	27
O00468	O00468	AGRN	Agrin	AGRIN_HUMAN	217320	HQGPCDQAPSPCLGVQCAFGATCAVK	UC_MSC_EXO-1_3	MSC-Exos	Rep3	216.367156982422	7.75733771456529	26.5
O00468	O00468	AGRN	Agrin	AGRIN_HUMAN	217320	KFDGPCDPCQGALPDPSR	UC_MSC_EXO-1_1	MSC-Exos	Rep1	201.511856079102	7.65472091291175	25.5
O00468	O00468	AGRN	Agrin	AGRIN_HUMAN	217320	KFDGPCDPCQGALPDPSR	UC_MSC_EXO-1_2	MSC-Exos	Rep2	220.254867553711	7.78303009231657	27
O00468	O00468	AGRN	Agrin	AGRIN_HUMAN	217320	KFDGPCDPCQGALPDPSR	UC_MSC_EXO-1_3	MSC-Exos	Rep3	216.367156982422	7.75733771456529	26.5
O00468	O00468	AGRN	Agrin	AGRIN_HUMAN	217320	AAAVSSGFDGAIQLVSLGGR	UC_MSC_EXO-1_1	MSC-Exos	Rep1	201.511856079102	7.65472091291175	25.5
O00468	O00468	AGRN	Agrin	AGRIN_HUMAN	217320	AAAVSSGFDGAIQLVSLGGR	UC_MSC_EXO-1_2	MSC-Exos	Rep2	220.254867553711	7.78303009231657	27
O00468	O00468	AGRN	Agrin	AGRIN_HUMAN	217320	AAAVSSGFDGAIQLVSLGGR	UC_MSC_EXO-1_3	MSC-Exos	Rep3	216.367156982422	7.75733771456529	26.5
O00468	O00468	AGRN	Agrin	AGRIN_HUMAN	217320	GSGVGECGDHPCLPNPCHGGAPCQNLEAGR	UC_MSC_EXO-1_1	MSC-Exos	Rep1	201.511856079102	7.65472091291175	25.5
O00468	O00468	AGRN	Agrin	AGRIN_HUMAN	217320	GSGVGECGDHPCLPNPCHGGAPCQNLEAGR	UC_MSC_EXO-1_2	MSC-Exos	Rep2	220.254867553711	7.78303009231657	27
O00468	O00468	AGRN	Agrin	AGRIN_HUMAN	217320	GSGVGECGDHPCLPNPCHGGAPCQNLEAGR	UC_MSC_EXO-1_3	MSC-Exos	Rep3	216.367156982422	7.75733771456529	26.5
O00468	O00468	AGRN	Agrin	AGRIN_HUMAN	217320	KSPCPSVVAPVCGSDASTYSNECELQR	UC_MSC_EXO-1_1	MSC-Exos	Rep1	201.511856079102	7.65472091291175	25.5
O00468	O00468	AGRN	Agrin	AGRIN_HUMAN	217320	KSPCPSVVAPVCGSDASTYSNECELQR	UC_MSC_EXO-1_2	MSC-Exos	Rep2	220.254867553711	7.78303009231657	27
O00468	O00468	AGRN	Agrin	AGRIN_HUMAN	217320	KSPCPSVVAPVCGSDASTYSNECELQR	UC_MSC_EXO-1_3	MSC-Exos	Rep3	216.367156982422	7.75733771456529	26.5
O00468	O00468	AGRN	Agrin	AGRIN_HUMAN	217320	ASCYNSALGCCSDGKTPSLDAEGSNCPATK	UC_MSC_EXO-1_1	MSC-Exos	Rep1	201.511856079102	7.65472091291175	25.5
O00468	O00468	AGRN	Agrin	AGRIN_HUMAN	217320	ASCYNSALGCCSDGKTPSLDAEGSNCPATK	UC_MSC_EXO-1_2	MSC-Exos	Rep2	220.254867553711	7.78303009231657	27
O00468	O00468	AGRN	Agrin	AGRIN_HUMAN	217320	ASCYNSALGCCSDGKTPSLDAEGSNCPATK	UC_MSC_EXO-1_3	MSC-Exos	Rep3	216.367156982422	7.75733771456529	26.5
O00468	O00468	AGRN	Agrin	AGRIN_HUMAN	217320	GKDFLALALLDGR	UC_MSC_EXO-1_1	MSC-Exos	Rep1	201.511856079102	7.65472091291175	25.5
O00468	O00468	AGRN	Agrin	AGRIN_HUMAN	217320	GKDFLALALLDGR	UC_MSC_EXO-1_2	MSC-Exos	Rep2	220.254867553711	7.78303009231657	27
O00468	O00468	AGRN	Agrin	AGRIN_HUMAN	217320	GKDFLALALLDGR	UC_MSC_EXO-1_3	MSC-Exos	Rep3	216.367156982422	7.75733771456529	26.5
O00468	O00468	AGRN	Agrin	AGRIN_HUMAN	217320	GAPEGTVCGSDGADYPGECQLLRR	UC_MSC_EXO-1_1	MSC-Exos	Rep1	201.511856079102	7.65472091291175	25.5
O00468	O00468	AGRN	Agrin	AGRIN_HUMAN	217320	GAPEGTVCGSDGADYPGECQLLRR	UC_MSC_EXO-1_2	MSC-Exos	Rep2	220.254867553711	7.78303009231657	27
O00468	O00468	AGRN	Agrin	AGRIN_HUMAN	217320	GAPEGTVCGSDGADYPGECQLLRR	UC_MSC_EXO-1_3	MSC-Exos	Rep3	216.367156982422	7.75733771456529	26.5
O00468	O00468	AGRN	Agrin	AGRIN_HUMAN	217320	CDRCEPGFWNFR	UC_MSC_EXO-1_1	MSC-Exos	Rep1	201.511856079102	7.65472091291175	25.5
O00468	O00468	AGRN	Agrin	AGRIN_HUMAN	217320	CDRCEPGFWNFR	UC_MSC_EXO-1_2	MSC-Exos	Rep2	220.254867553711	7.78303009231657	27
O00468	O00468	AGRN	Agrin	AGRIN_HUMAN	217320	CDRCEPGFWNFR	UC_MSC_EXO-1_3	MSC-Exos	Rep3	216.367156982422	7.75733771456529	26.5
O00468	O00468	AGRN	Agrin	AGRIN_HUMAN	217320	ALGPAGCEADASAPATCAEMR	UC_MSC_EXO-1_1	MSC-Exos	Rep1	201.511856079102	7.65472091291175	25.5
O00468	O00468	AGRN	Agrin	AGRIN_HUMAN	217320	ALGPAGCEADASAPATCAEMR	UC_MSC_EXO-1_2	MSC-Exos	Rep2	220.254867553711	7.78303009231657	27
O00468	O00468	AGRN	Agrin	AGRIN_HUMAN	217320	ALGPAGCEADASAPATCAEMR	UC_MSC_EXO-1_3	MSC-Exos	Rep3	216.367156982422	7.75733771456529	26.5
O00468	O00468	AGRN	Agrin	AGRIN_HUMAN	217320	IFFVNPAPPYLWPAHK	UC_MSC_EXO-1_1	MSC-Exos	Rep1	201.511856079102	7.65472091291175	25.5
O00468	O00468	AGRN	Agrin	AGRIN_HUMAN	217320	IFFVNPAPPYLWPAHK	UC_MSC_EXO-1_2	MSC-Exos	Rep2	220.254867553711	7.78303009231657	27
O00468	O00468	AGRN	Agrin	AGRIN_HUMAN	217320	IFFVNPAPPYLWPAHK	UC_MSC_EXO-1_3	MSC-Exos	Rep3	216.367156982422	7.75733771456529	26.5
O00468	O00468	AGRN	Agrin	AGRIN_HUMAN	217320	LLDVNNQRLELGIGPGAATR	UC_MSC_EXO-1_1	MSC-Exos	Rep1	201.511856079102	7.65472091291175	25.5
O00468	O00468	AGRN	Agrin	AGRIN_HUMAN	217320	LLDVNNQRLELGIGPGAATR	UC_MSC_EXO-1_2	MSC-Exos	Rep2	220.254867553711	7.78303009231657	27
O00468	O00468	AGRN	Agrin	AGRIN_HUMAN	217320	LLDVNNQRLELGIGPGAATR	UC_MSC_EXO-1_3	MSC-Exos	Rep3	216.367156982422	7.75733771456529	26.5
O00468	O00468	AGRN	Agrin	AGRIN_HUMAN	217320	QLLTPEHVLR	UC_MSC_EXO-1_1	MSC-Exos	Rep1	201.511856079102	7.65472091291175	25.5
O00468	O00468	AGRN	Agrin	AGRIN_HUMAN	217320	QLLTPEHVLR	UC_MSC_EXO-1_2	MSC-Exos	Rep2	220.254867553711	7.78303009231657	27
O00468	O00468	AGRN	Agrin	AGRIN_HUMAN	217320	QLLTPEHVLR	UC_MSC_EXO-1_3	MSC-Exos	Rep3	216.367156982422	7.75733771456529	26.5
O00468	O00468	AGRN	Agrin	AGRIN_HUMAN	217320	TDGKGDFVSLALRDR	UC_MSC_EXO-1_1	MSC-Exos	Rep1	201.511856079102	7.65472091291175	25.5
O00468	O00468	AGRN	Agrin	AGRIN_HUMAN	217320	TDGKGDFVSLALRDR	UC_MSC_EXO-1_2	MSC-Exos	Rep2	220.254867553711	7.78303009231657	27
O00468	O00468	AGRN	Agrin	AGRIN_HUMAN	217320	TDGKGDFVSLALRDR	UC_MSC_EXO-1_3	MSC-Exos	Rep3	216.367156982422	7.75733771456529	26.5
O00468	O00468	AGRN	Agrin	AGRIN_HUMAN	217320	SLGVRRPLQEHVR	UC_MSC_EXO-1_1	MSC-Exos	Rep1	201.511856079102	7.65472091291175	25.5
O00468	O00468	AGRN	Agrin	AGRIN_HUMAN	217320	SLGVRRPLQEHVR	UC_MSC_EXO-1_2	MSC-Exos	Rep2	220.254867553711	7.78303009231657	27
O00468	O00468	AGRN	Agrin	AGRIN_HUMAN	217320	SLGVRRPLQEHVR	UC_MSC_EXO-1_3	MSC-Exos	Rep3	216.367156982422	7.75733771456529	26.5
O00468	O00468	AGRN	Agrin	AGRIN_HUMAN	217320	DQCPEPCRFNAVCLSR	UC_MSC_EXO-1_1	MSC-Exos	Rep1	201.511856079102	7.65472091291175	25.5
O00468	O00468	AGRN	Agrin	AGRIN_HUMAN	217320	DQCPEPCRFNAVCLSR	UC_MSC_EXO-1_2	MSC-Exos	Rep2	220.254867553711	7.78303009231657	27
O00468	O00468	AGRN	Agrin	AGRIN_HUMAN	217320	DQCPEPCRFNAVCLSR	UC_MSC_EXO-1_3	MSC-Exos	Rep3	216.367156982422	7.75733771456529	26.5
O00468	O00468	AGRN	Agrin	AGRIN_HUMAN	217320	CSCDRVTCDGAYRPVCAQDGR	UC_MSC_EXO-1_1	MSC-Exos	Rep1	201.511856079102	7.65472091291175	25.5
O00468	O00468	AGRN	Agrin	AGRIN_HUMAN	217320	CSCDRVTCDGAYRPVCAQDGR	UC_MSC_EXO-1_2	MSC-Exos	Rep2	220.254867553711	7.78303009231657	27
O00468	O00468	AGRN	Agrin	AGRIN_HUMAN	217320	CSCDRVTCDGAYRPVCAQDGR	UC_MSC_EXO-1_3	MSC-Exos	Rep3	216.367156982422	7.75733771456529	26.5
O00468	O00468	AGRN	Agrin	AGRIN_HUMAN	217320	SGQCQGRDQCPEPCR	UC_MSC_EXO-1_1	MSC-Exos	Rep1	201.511856079102	7.65472091291175	25.5
O00468	O00468	AGRN	Agrin	AGRIN_HUMAN	217320	SGQCQGRDQCPEPCR	UC_MSC_EXO-1_2	MSC-Exos	Rep2	220.254867553711	7.78303009231657	27
O00468	O00468	AGRN	Agrin	AGRIN_HUMAN	217320	SGQCQGRDQCPEPCR	UC_MSC_EXO-1_3	MSC-Exos	Rep3	216.367156982422	7.75733771456529	26.5
O00468	O00468	AGRN	Agrin	AGRIN_HUMAN	217320	SPCQPNPCHGAAPCR	UC_MSC_EXO-1_1	MSC-Exos	Rep1	201.511856079102	7.65472091291175	25.5
O00468	O00468	AGRN	Agrin	AGRIN_HUMAN	217320	SPCQPNPCHGAAPCR	UC_MSC_EXO-1_2	MSC-Exos	Rep2	220.254867553711	7.78303009231657	27
O00468	O00468	AGRN	Agrin	AGRIN_HUMAN	217320	SPCQPNPCHGAAPCR	UC_MSC_EXO-1_3	MSC-Exos	Rep3	216.367156982422	7.75733771456529	26.5
O00468	O00468	AGRN	Agrin	AGRIN_HUMAN	217320	MALEVVFLAR	UC_MSC_EXO-1_1	MSC-Exos	Rep1	201.511856079102	7.65472091291175	25.5
O00468	O00468	AGRN	Agrin	AGRIN_HUMAN	217320	MALEVVFLAR	UC_MSC_EXO-1_2	MSC-Exos	Rep2	220.254867553711	7.78303009231657	27
O00468	O00468	AGRN	Agrin	AGRIN_HUMAN	217320	MALEVVFLAR	UC_MSC_EXO-1_3	MSC-Exos	Rep3	216.367156982422	7.75733771456529	26.5
O00468	O00468	AGRN	Agrin	AGRIN_HUMAN	217320	ASCYNSALGCCSDGK	UC_MSC_EXO-1_1	MSC-Exos	Rep1	201.511856079102	7.65472091291175	25.5
O00468	O00468	AGRN	Agrin	AGRIN_HUMAN	217320	ASCYNSALGCCSDGK	UC_MSC_EXO-1_2	MSC-Exos	Rep2	220.254867553711	7.78303009231657	27
O00468	O00468	AGRN	Agrin	AGRIN_HUMAN	217320	ASCYNSALGCCSDGK	UC_MSC_EXO-1_3	MSC-Exos	Rep3	216.367156982422	7.75733771456529	26.5
O00468	O00468	AGRN	Agrin	AGRIN_HUMAN	217320	AYGTGFVGCLR	UC_MSC_EXO-1_1	MSC-Exos	Rep1	201.511856079102	7.65472091291175	25.5
O00468	O00468	AGRN	Agrin	AGRIN_HUMAN	217320	AYGTGFVGCLR	UC_MSC_EXO-1_2	MSC-Exos	Rep2	220.254867553711	7.78303009231657	27
O00468	O00468	AGRN	Agrin	AGRIN_HUMAN	217320	AYGTGFVGCLR	UC_MSC_EXO-1_3	MSC-Exos	Rep3	216.367156982422	7.75733771456529	26.5
O00468	O00468	AGRN	Agrin	AGRIN_HUMAN	217320	SGCTPCSCDPQGAVRDDCEQMTGLCSCKPGVAGPK	UC_MSC_EXO-1_1	MSC-Exos	Rep1	201.511856079102	7.65472091291175	25.5
O00468	O00468	AGRN	Agrin	AGRIN_HUMAN	217320	SGCTPCSCDPQGAVRDDCEQMTGLCSCKPGVAGPK	UC_MSC_EXO-1_2	MSC-Exos	Rep2	220.254867553711	7.78303009231657	27
O00468	O00468	AGRN	Agrin	AGRIN_HUMAN	217320	SGCTPCSCDPQGAVRDDCEQMTGLCSCKPGVAGPK	UC_MSC_EXO-1_3	MSC-Exos	Rep3	216.367156982422	7.75733771456529	26.5
O00468	O00468	AGRN	Agrin	AGRIN_HUMAN	217320	SAGDVDTLAFDGR	UC_MSC_EXO-1_1	MSC-Exos	Rep1	201.511856079102	7.65472091291175	25.5
O00468	O00468	AGRN	Agrin	AGRIN_HUMAN	217320	SAGDVDTLAFDGR	UC_MSC_EXO-1_2	MSC-Exos	Rep2	220.254867553711	7.78303009231657	27
O00468	O00468	AGRN	Agrin	AGRIN_HUMAN	217320	SAGDVDTLAFDGR	UC_MSC_EXO-1_3	MSC-Exos	Rep3	216.367156982422	7.75733771456529	26.5
O00468	O00468	AGRN	Agrin	AGRIN_HUMAN	217320	SGCTPCSCDPQGAVR	UC_MSC_EXO-1_1	MSC-Exos	Rep1	201.511856079102	7.65472091291175	25.5
O00468	O00468	AGRN	Agrin	AGRIN_HUMAN	217320	SGCTPCSCDPQGAVR	UC_MSC_EXO-1_2	MSC-Exos	Rep2	220.254867553711	7.78303009231657	27
O00468	O00468	AGRN	Agrin	AGRIN_HUMAN	217320	SGCTPCSCDPQGAVR	UC_MSC_EXO-1_3	MSC-Exos	Rep3	216.367156982422	7.75733771456529	26.5
O00468	O00468	AGRN	Agrin	AGRIN_HUMAN	217320	TPSLDAEGSNCPATK	UC_MSC_EXO-1_1	MSC-Exos	Rep1	201.511856079102	7.65472091291175	25.5
O00468	O00468	AGRN	Agrin	AGRIN_HUMAN	217320	TPSLDAEGSNCPATK	UC_MSC_EXO-1_2	MSC-Exos	Rep2	220.254867553711	7.78303009231657	27
O00468	O00468	AGRN	Agrin	AGRIN_HUMAN	217320	TPSLDAEGSNCPATK	UC_MSC_EXO-1_3	MSC-Exos	Rep3	216.367156982422	7.75733771456529	26.5
O00468	O00468	AGRN	Agrin	AGRIN_HUMAN	217320	GPSGLLLYNGQK	UC_MSC_EXO-1_1	MSC-Exos	Rep1	201.511856079102	7.65472091291175	25.5
O00468	O00468	AGRN	Agrin	AGRIN_HUMAN	217320	GPSGLLLYNGQK	UC_MSC_EXO-1_2	MSC-Exos	Rep2	220.254867553711	7.78303009231657	27
O00468	O00468	AGRN	Agrin	AGRIN_HUMAN	217320	GPSGLLLYNGQK	UC_MSC_EXO-1_3	MSC-Exos	Rep3	216.367156982422	7.75733771456529	26.5
O00468	O00468	AGRN	Agrin	AGRIN_HUMAN	217320	VLGAPVPAFEGR	UC_MSC_EXO-1_1	MSC-Exos	Rep1	201.511856079102	7.65472091291175	25.5
O00468	O00468	AGRN	Agrin	AGRIN_HUMAN	217320	VLGAPVPAFEGR	UC_MSC_EXO-1_2	MSC-Exos	Rep2	220.254867553711	7.78303009231657	27
O00468	O00468	AGRN	Agrin	AGRIN_HUMAN	217320	VLGAPVPAFEGR	UC_MSC_EXO-1_3	MSC-Exos	Rep3	216.367156982422	7.75733771456529	26.5
O00468	O00468	AGRN	Agrin	AGRIN_HUMAN	217320	VVISGFGDPLICDNQVSTGDTR	UC_MSC_EXO-1_1	MSC-Exos	Rep1	201.511856079102	7.65472091291175	25.5
O00468	O00468	AGRN	Agrin	AGRIN_HUMAN	217320	VVISGFGDPLICDNQVSTGDTR	UC_MSC_EXO-1_2	MSC-Exos	Rep2	220.254867553711	7.78303009231657	27
O00468	O00468	AGRN	Agrin	AGRIN_HUMAN	217320	VVISGFGDPLICDNQVSTGDTR	UC_MSC_EXO-1_3	MSC-Exos	Rep3	216.367156982422	7.75733771456529	26.5
O00468	O00468	AGRN	Agrin	AGRIN_HUMAN	217320	FDGPCDPCQGALPDPSR	UC_MSC_EXO-1_1	MSC-Exos	Rep1	201.511856079102	7.65472091291175	25.5
O00468	O00468	AGRN	Agrin	AGRIN_HUMAN	217320	FDGPCDPCQGALPDPSR	UC_MSC_EXO-1_2	MSC-Exos	Rep2	220.254867553711	7.78303009231657	27
O00468	O00468	AGRN	Agrin	AGRIN_HUMAN	217320	FDGPCDPCQGALPDPSR	UC_MSC_EXO-1_3	MSC-Exos	Rep3	216.367156982422	7.75733771456529	26.5
O00469	O00469	PLOD2	Procollagen-lysine,2-oxoglutarate 5-dioxygenase 2	PLOD2_HUMAN	84685.6	IVGPEENLSQAEAR	UC_MSC_EXO-1_1	MSC-Exos	Rep1	198.049667358398	7.62971846788778	26
O00469	O00469	PLOD2	Procollagen-lysine,2-oxoglutarate 5-dioxygenase 2	PLOD2_HUMAN	84685.6	IVGPEENLSQAEAR	UC_MSC_EXO-1_2	MSC-Exos	Rep2	199.563903808594	7.64070698607281	26.3
O00469	O00469	PLOD2	Procollagen-lysine,2-oxoglutarate 5-dioxygenase 2	PLOD2_HUMAN	84685.6	IVGPEENLSQAEAR	UC_MSC_EXO-1_3	MSC-Exos	Rep3	190.583435058594	7.57427891973944	26
O00469	O00469	PLOD2	Procollagen-lysine,2-oxoglutarate 5-dioxygenase 2	PLOD2_HUMAN	84685.6	ILIEQNRK	UC_MSC_EXO-1_1	MSC-Exos	Rep1	198.049667358398	7.62971846788778	26
O00469	O00469	PLOD2	Procollagen-lysine,2-oxoglutarate 5-dioxygenase 2	PLOD2_HUMAN	84685.6	ILIEQNRK	UC_MSC_EXO-1_2	MSC-Exos	Rep2	199.563903808594	7.64070698607281	26.3
O00469	O00469	PLOD2	Procollagen-lysine,2-oxoglutarate 5-dioxygenase 2	PLOD2_HUMAN	84685.6	ILIEQNRK	UC_MSC_EXO-1_3	MSC-Exos	Rep3	190.583435058594	7.57427891973944	26
O00469	O00469	PLOD2	Procollagen-lysine,2-oxoglutarate 5-dioxygenase 2	PLOD2_HUMAN	84685.6	KIIAPLVTR	UC_MSC_EXO-1_1	MSC-Exos	Rep1	198.049667358398	7.62971846788778	26
O00469	O00469	PLOD2	Procollagen-lysine,2-oxoglutarate 5-dioxygenase 2	PLOD2_HUMAN	84685.6	KIIAPLVTR	UC_MSC_EXO-1_2	MSC-Exos	Rep2	199.563903808594	7.64070698607281	26.3
O00469	O00469	PLOD2	Procollagen-lysine,2-oxoglutarate 5-dioxygenase 2	PLOD2_HUMAN	84685.6	KIIAPLVTR	UC_MSC_EXO-1_3	MSC-Exos	Rep3	190.583435058594	7.57427891973944	26
O00469	O00469	PLOD2	Procollagen-lysine,2-oxoglutarate 5-dioxygenase 2	PLOD2_HUMAN	84685.6	LADKYPVVHIGKR	UC_MSC_EXO-1_1	MSC-Exos	Rep1	198.049667358398	7.62971846788778	26
O00469	O00469	PLOD2	Procollagen-lysine,2-oxoglutarate 5-dioxygenase 2	PLOD2_HUMAN	84685.6	LADKYPVVHIGKR	UC_MSC_EXO-1_2	MSC-Exos	Rep2	199.563903808594	7.64070698607281	26.3
O00469	O00469	PLOD2	Procollagen-lysine,2-oxoglutarate 5-dioxygenase 2	PLOD2_HUMAN	84685.6	LADKYPVVHIGKR	UC_MSC_EXO-1_3	MSC-Exos	Rep3	190.583435058594	7.57427891973944	26
O00469	O00469	PLOD2	Procollagen-lysine,2-oxoglutarate 5-dioxygenase 2	PLOD2_HUMAN	84685.6	VGVWNVPYMANVYLIK	UC_MSC_EXO-1_1	MSC-Exos	Rep1	198.049667358398	7.62971846788778	26
O00469	O00469	PLOD2	Procollagen-lysine,2-oxoglutarate 5-dioxygenase 2	PLOD2_HUMAN	84685.6	VGVWNVPYMANVYLIK	UC_MSC_EXO-1_2	MSC-Exos	Rep2	199.563903808594	7.64070698607281	26.3
O00469	O00469	PLOD2	Procollagen-lysine,2-oxoglutarate 5-dioxygenase 2	PLOD2_HUMAN	84685.6	VGVWNVPYMANVYLIK	UC_MSC_EXO-1_3	MSC-Exos	Rep3	190.583435058594	7.57427891973944	26
O00469	O00469	PLOD2	Procollagen-lysine,2-oxoglutarate 5-dioxygenase 2	PLOD2_HUMAN	84685.6	LTHLHEGLPVK	UC_MSC_EXO-1_1	MSC-Exos	Rep1	198.049667358398	7.62971846788778	26
O00469	O00469	PLOD2	Procollagen-lysine,2-oxoglutarate 5-dioxygenase 2	PLOD2_HUMAN	84685.6	LTHLHEGLPVK	UC_MSC_EXO-1_2	MSC-Exos	Rep2	199.563903808594	7.64070698607281	26.3
O00469	O00469	PLOD2	Procollagen-lysine,2-oxoglutarate 5-dioxygenase 2	PLOD2_HUMAN	84685.6	LTHLHEGLPVK	UC_MSC_EXO-1_3	MSC-Exos	Rep3	190.583435058594	7.57427891973944	26
O00469	O00469	PLOD2	Procollagen-lysine,2-oxoglutarate 5-dioxygenase 2	PLOD2_HUMAN	84685.6	VYIDPLKR	UC_MSC_EXO-1_1	MSC-Exos	Rep1	198.049667358398	7.62971846788778	26
O00469	O00469	PLOD2	Procollagen-lysine,2-oxoglutarate 5-dioxygenase 2	PLOD2_HUMAN	84685.6	VYIDPLKR	UC_MSC_EXO-1_2	MSC-Exos	Rep2	199.563903808594	7.64070698607281	26.3
O00469	O00469	PLOD2	Procollagen-lysine,2-oxoglutarate 5-dioxygenase 2	PLOD2_HUMAN	84685.6	VYIDPLKR	UC_MSC_EXO-1_3	MSC-Exos	Rep3	190.583435058594	7.57427891973944	26
O00469	O00469	PLOD2	Procollagen-lysine,2-oxoglutarate 5-dioxygenase 2	PLOD2_HUMAN	84685.6	ANHKVVFAADGILWPDKR	UC_MSC_EXO-1_1	MSC-Exos	Rep1	198.049667358398	7.62971846788778	26
O00469	O00469	PLOD2	Procollagen-lysine,2-oxoglutarate 5-dioxygenase 2	PLOD2_HUMAN	84685.6	ANHKVVFAADGILWPDKR	UC_MSC_EXO-1_2	MSC-Exos	Rep2	199.563903808594	7.64070698607281	26.3
O00469	O00469	PLOD2	Procollagen-lysine,2-oxoglutarate 5-dioxygenase 2	PLOD2_HUMAN	84685.6	ANHKVVFAADGILWPDKR	UC_MSC_EXO-1_3	MSC-Exos	Rep3	190.583435058594	7.57427891973944	26
O00469	O00469	PLOD2	Procollagen-lysine,2-oxoglutarate 5-dioxygenase 2	PLOD2_HUMAN	84685.6	VLGQGEEWRGGDGINSIGGGQK	UC_MSC_EXO-1_1	MSC-Exos	Rep1	198.049667358398	7.62971846788778	26
O00469	O00469	PLOD2	Procollagen-lysine,2-oxoglutarate 5-dioxygenase 2	PLOD2_HUMAN	84685.6	VLGQGEEWRGGDGINSIGGGQK	UC_MSC_EXO-1_2	MSC-Exos	Rep2	199.563903808594	7.64070698607281	26.3
O00469	O00469	PLOD2	Procollagen-lysine,2-oxoglutarate 5-dioxygenase 2	PLOD2_HUMAN	84685.6	VLGQGEEWRGGDGINSIGGGQK	UC_MSC_EXO-1_3	MSC-Exos	Rep3	190.583435058594	7.57427891973944	26
O00469	O00469	PLOD2	Procollagen-lysine,2-oxoglutarate 5-dioxygenase 2	PLOD2_HUMAN	84685.6	LFIHNKEVYHEK	UC_MSC_EXO-1_1	MSC-Exos	Rep1	198.049667358398	7.62971846788778	26
O00469	O00469	PLOD2	Procollagen-lysine,2-oxoglutarate 5-dioxygenase 2	PLOD2_HUMAN	84685.6	LFIHNKEVYHEK	UC_MSC_EXO-1_2	MSC-Exos	Rep2	199.563903808594	7.64070698607281	26.3
O00469	O00469	PLOD2	Procollagen-lysine,2-oxoglutarate 5-dioxygenase 2	PLOD2_HUMAN	84685.6	LFIHNKEVYHEK	UC_MSC_EXO-1_3	MSC-Exos	Rep3	190.583435058594	7.57427891973944	26
O00469	O00469	PLOD2	Procollagen-lysine,2-oxoglutarate 5-dioxygenase 2	PLOD2_HUMAN	84685.6	FLDILLTLDYPKEALK	UC_MSC_EXO-1_1	MSC-Exos	Rep1	198.049667358398	7.62971846788778	26
O00469	O00469	PLOD2	Procollagen-lysine,2-oxoglutarate 5-dioxygenase 2	PLOD2_HUMAN	84685.6	FLDILLTLDYPKEALK	UC_MSC_EXO-1_2	MSC-Exos	Rep2	199.563903808594	7.64070698607281	26.3
O00469	O00469	PLOD2	Procollagen-lysine,2-oxoglutarate 5-dioxygenase 2	PLOD2_HUMAN	84685.6	FLDILLTLDYPKEALK	UC_MSC_EXO-1_3	MSC-Exos	Rep3	190.583435058594	7.57427891973944	26
O00469	O00469	PLOD2	Procollagen-lysine,2-oxoglutarate 5-dioxygenase 2	PLOD2_HUMAN	84685.6	ISGGYENVPTDDIHMK	UC_MSC_EXO-1_1	MSC-Exos	Rep1	198.049667358398	7.62971846788778	26
O00469	O00469	PLOD2	Procollagen-lysine,2-oxoglutarate 5-dioxygenase 2	PLOD2_HUMAN	84685.6	ISGGYENVPTDDIHMK	UC_MSC_EXO-1_2	MSC-Exos	Rep2	199.563903808594	7.64070698607281	26.3
O00469	O00469	PLOD2	Procollagen-lysine,2-oxoglutarate 5-dioxygenase 2	PLOD2_HUMAN	84685.6	ISGGYENVPTDDIHMK	UC_MSC_EXO-1_3	MSC-Exos	Rep3	190.583435058594	7.57427891973944	26
O00469	O00469	PLOD2	Procollagen-lysine,2-oxoglutarate 5-dioxygenase 2	PLOD2_HUMAN	84685.6	IFQTLNGAVDEVVLKFENGK	UC_MSC_EXO-1_1	MSC-Exos	Rep1	198.049667358398	7.62971846788778	26
O00469	O00469	PLOD2	Procollagen-lysine,2-oxoglutarate 5-dioxygenase 2	PLOD2_HUMAN	84685.6	IFQTLNGAVDEVVLKFENGK	UC_MSC_EXO-1_2	MSC-Exos	Rep2	199.563903808594	7.64070698607281	26.3
O00469	O00469	PLOD2	Procollagen-lysine,2-oxoglutarate 5-dioxygenase 2	PLOD2_HUMAN	84685.6	IFQTLNGAVDEVVLKFENGK	UC_MSC_EXO-1_3	MSC-Exos	Rep3	190.583435058594	7.57427891973944	26
O00469	O00469	PLOD2	Procollagen-lysine,2-oxoglutarate 5-dioxygenase 2	PLOD2_HUMAN	84685.6	ACDELVEEMEHYGK	UC_MSC_EXO-1_1	MSC-Exos	Rep1	198.049667358398	7.62971846788778	26
O00469	O00469	PLOD2	Procollagen-lysine,2-oxoglutarate 5-dioxygenase 2	PLOD2_HUMAN	84685.6	ACDELVEEMEHYGK	UC_MSC_EXO-1_2	MSC-Exos	Rep2	199.563903808594	7.64070698607281	26.3
O00469	O00469	PLOD2	Procollagen-lysine,2-oxoglutarate 5-dioxygenase 2	PLOD2_HUMAN	84685.6	ACDELVEEMEHYGK	UC_MSC_EXO-1_3	MSC-Exos	Rep3	190.583435058594	7.57427891973944	26
O00469	O00469	PLOD2	Procollagen-lysine,2-oxoglutarate 5-dioxygenase 2	PLOD2_HUMAN	84685.6	DKLDPDMALCR	UC_MSC_EXO-1_1	MSC-Exos	Rep1	198.049667358398	7.62971846788778	26
O00469	O00469	PLOD2	Procollagen-lysine,2-oxoglutarate 5-dioxygenase 2	PLOD2_HUMAN	84685.6	DKLDPDMALCR	UC_MSC_EXO-1_2	MSC-Exos	Rep2	199.563903808594	7.64070698607281	26.3
O00469	O00469	PLOD2	Procollagen-lysine,2-oxoglutarate 5-dioxygenase 2	PLOD2_HUMAN	84685.6	DKLDPDMALCR	UC_MSC_EXO-1_3	MSC-Exos	Rep3	190.583435058594	7.57427891973944	26
O00469	O00469	PLOD2	Procollagen-lysine,2-oxoglutarate 5-dioxygenase 2	PLOD2_HUMAN	84685.6	EVYHEKDIK	UC_MSC_EXO-1_1	MSC-Exos	Rep1	198.049667358398	7.62971846788778	26
O00469	O00469	PLOD2	Procollagen-lysine,2-oxoglutarate 5-dioxygenase 2	PLOD2_HUMAN	84685.6	EVYHEKDIK	UC_MSC_EXO-1_2	MSC-Exos	Rep2	199.563903808594	7.64070698607281	26.3
O00469	O00469	PLOD2	Procollagen-lysine,2-oxoglutarate 5-dioxygenase 2	PLOD2_HUMAN	84685.6	EVYHEKDIK	UC_MSC_EXO-1_3	MSC-Exos	Rep3	190.583435058594	7.57427891973944	26
O00469	O00469	PLOD2	Procollagen-lysine,2-oxoglutarate 5-dioxygenase 2	PLOD2_HUMAN	84685.6	IFTENIVEQPCPDVFWFPIFSEK	UC_MSC_EXO-1_1	MSC-Exos	Rep1	198.049667358398	7.62971846788778	26
O00469	O00469	PLOD2	Procollagen-lysine,2-oxoglutarate 5-dioxygenase 2	PLOD2_HUMAN	84685.6	IFTENIVEQPCPDVFWFPIFSEK	UC_MSC_EXO-1_2	MSC-Exos	Rep2	199.563903808594	7.64070698607281	26.3
O00469	O00469	PLOD2	Procollagen-lysine,2-oxoglutarate 5-dioxygenase 2	PLOD2_HUMAN	84685.6	IFTENIVEQPCPDVFWFPIFSEK	UC_MSC_EXO-1_3	MSC-Exos	Rep3	190.583435058594	7.57427891973944	26
O00469	O00469	PLOD2	Procollagen-lysine,2-oxoglutarate 5-dioxygenase 2	PLOD2_HUMAN	84685.6	LWSNFWGALSPDGYYAR	UC_MSC_EXO-1_1	MSC-Exos	Rep1	198.049667358398	7.62971846788778	26
O00469	O00469	PLOD2	Procollagen-lysine,2-oxoglutarate 5-dioxygenase 2	PLOD2_HUMAN	84685.6	LWSNFWGALSPDGYYAR	UC_MSC_EXO-1_2	MSC-Exos	Rep2	199.563903808594	7.64070698607281	26.3
O00469	O00469	PLOD2	Procollagen-lysine,2-oxoglutarate 5-dioxygenase 2	PLOD2_HUMAN	84685.6	LWSNFWGALSPDGYYAR	UC_MSC_EXO-1_3	MSC-Exos	Rep3	190.583435058594	7.57427891973944	26
O00469	O00469	PLOD2	Procollagen-lysine,2-oxoglutarate 5-dioxygenase 2	PLOD2_HUMAN	84685.6	GFALLNFVVK	UC_MSC_EXO-1_1	MSC-Exos	Rep1	198.049667358398	7.62971846788778	26
O00469	O00469	PLOD2	Procollagen-lysine,2-oxoglutarate 5-dioxygenase 2	PLOD2_HUMAN	84685.6	GFALLNFVVK	UC_MSC_EXO-1_2	MSC-Exos	Rep2	199.563903808594	7.64070698607281	26.3
O00469	O00469	PLOD2	Procollagen-lysine,2-oxoglutarate 5-dioxygenase 2	PLOD2_HUMAN	84685.6	GFALLNFVVK	UC_MSC_EXO-1_3	MSC-Exos	Rep3	190.583435058594	7.57427891973944	26
O00533	O00533	CHL1	Neural cell adhesion molecule L1-like protein	NCHL1_HUMAN	135071	EKIDPLEVEEGDPIVLPCNPPK	UC_MSC_EXO-1_1	MSC-Exos	Rep1	119.708183288574	6.90337796850814	7.4
O00533	O00533	CHL1	Neural cell adhesion molecule L1-like protein	NCHL1_HUMAN	135071	EKIDPLEVEEGDPIVLPCNPPK	UC_MSC_EXO-1_2	MSC-Exos	Rep2	127.430519104004	6.99356702849218	8.7
O00533	O00533	CHL1	Neural cell adhesion molecule L1-like protein	NCHL1_HUMAN	135071	EKIDPLEVEEGDPIVLPCNPPK	UC_MSC_EXO-1_3	MSC-Exos	Rep3	127.899963378906	6.99887204091313	9.3
O00533	O00533	CHL1	Neural cell adhesion molecule L1-like protein	NCHL1_HUMAN	135071	KTTVILPLAPFVR	UC_MSC_EXO-1_1	MSC-Exos	Rep1	119.708183288574	6.90337796850814	7.4
O00533	O00533	CHL1	Neural cell adhesion molecule L1-like protein	NCHL1_HUMAN	135071	KTTVILPLAPFVR	UC_MSC_EXO-1_2	MSC-Exos	Rep2	127.430519104004	6.99356702849218	8.7
O00533	O00533	CHL1	Neural cell adhesion molecule L1-like protein	NCHL1_HUMAN	135071	KTTVILPLAPFVR	UC_MSC_EXO-1_3	MSC-Exos	Rep3	127.899963378906	6.99887204091313	9.3
O00533	O00533	CHL1	Neural cell adhesion molecule L1-like protein	NCHL1_HUMAN	135071	SQPSQPSDHHETPPAAPDRNPQNIR	UC_MSC_EXO-1_1	MSC-Exos	Rep1	119.708183288574	6.90337796850814	7.4
O00533	O00533	CHL1	Neural cell adhesion molecule L1-like protein	NCHL1_HUMAN	135071	SQPSQPSDHHETPPAAPDRNPQNIR	UC_MSC_EXO-1_2	MSC-Exos	Rep2	127.430519104004	6.99356702849218	8.7
O00533	O00533	CHL1	Neural cell adhesion molecule L1-like protein	NCHL1_HUMAN	135071	SQPSQPSDHHETPPAAPDRNPQNIR	UC_MSC_EXO-1_3	MSC-Exos	Rep3	127.899963378906	6.99887204091313	9.3
O00533	O00533	CHL1	Neural cell adhesion molecule L1-like protein	NCHL1_HUMAN	135071	ACTSQGCGKPITEESSTLGEGSK	UC_MSC_EXO-1_1	MSC-Exos	Rep1	119.708183288574	6.90337796850814	7.4
O00533	O00533	CHL1	Neural cell adhesion molecule L1-like protein	NCHL1_HUMAN	135071	ACTSQGCGKPITEESSTLGEGSK	UC_MSC_EXO-1_2	MSC-Exos	Rep2	127.430519104004	6.99356702849218	8.7
O00533	O00533	CHL1	Neural cell adhesion molecule L1-like protein	NCHL1_HUMAN	135071	ACTSQGCGKPITEESSTLGEGSK	UC_MSC_EXO-1_3	MSC-Exos	Rep3	127.899963378906	6.99887204091313	9.3
O00533	O00533	CHL1	Neural cell adhesion molecule L1-like protein	NCHL1_HUMAN	135071	VIAVNEVGR	UC_MSC_EXO-1_1	MSC-Exos	Rep1	119.708183288574	6.90337796850814	7.4
O00533	O00533	CHL1	Neural cell adhesion molecule L1-like protein	NCHL1_HUMAN	135071	VIAVNEVGR	UC_MSC_EXO-1_2	MSC-Exos	Rep2	127.430519104004	6.99356702849218	8.7
O00533	O00533	CHL1	Neural cell adhesion molecule L1-like protein	NCHL1_HUMAN	135071	VIAVNEVGR	UC_MSC_EXO-1_3	MSC-Exos	Rep3	127.899963378906	6.99887204091313	9.3
O00533	O00533	CHL1	Neural cell adhesion molecule L1-like protein	NCHL1_HUMAN	135071	TTVILPLAPFVR	UC_MSC_EXO-1_1	MSC-Exos	Rep1	119.708183288574	6.90337796850814	7.4
O00533	O00533	CHL1	Neural cell adhesion molecule L1-like protein	NCHL1_HUMAN	135071	TTVILPLAPFVR	UC_MSC_EXO-1_2	MSC-Exos	Rep2	127.430519104004	6.99356702849218	8.7
O00533	O00533	CHL1	Neural cell adhesion molecule L1-like protein	NCHL1_HUMAN	135071	TTVILPLAPFVR	UC_MSC_EXO-1_3	MSC-Exos	Rep3	127.899963378906	6.99887204091313	9.3
O00560	O00560	SDCBP	Syntenin-1	SDCB1_HUMAN	32444.4	EVILCKDQDGK	UC_MSC_EXO-1_1	MSC-Exos	Rep1	22.9152927398682	4.5182388109578	8.8
O00560	O00560	SDCBP	Syntenin-1	SDCB1_HUMAN	32444.4	EVILCKDQDGK	UC_MSC_EXO-1_2	MSC-Exos	Rep2	20.0073719024658	4.32245976726393	9.4
O00560	O00560	SDCBP	Syntenin-1	SDCB1_HUMAN	32444.4	EVILCKDQDGK	UC_MSC_EXO-1_3	MSC-Exos	Rep3	16.514965057373	4.04570201203681	9
O00560	O00560	SDCBP	Syntenin-1	SDCB1_HUMAN	32444.4	SIDNGIFVQLVQANSPASLVGLR	UC_MSC_EXO-1_1	MSC-Exos	Rep1	22.9152927398682	4.5182388109578	8.8
O00560	O00560	SDCBP	Syntenin-1	SDCB1_HUMAN	32444.4	SIDNGIFVQLVQANSPASLVGLR	UC_MSC_EXO-1_2	MSC-Exos	Rep2	20.0073719024658	4.32245976726393	9.4
O00560	O00560	SDCBP	Syntenin-1	SDCB1_HUMAN	32444.4	SIDNGIFVQLVQANSPASLVGLR	UC_MSC_EXO-1_3	MSC-Exos	Rep3	16.514965057373	4.04570201203681	9
O00560	O00560	SDCBP	Syntenin-1	SDCB1_HUMAN	32444.4	LKSIDNGIFVQLVQANSPASLVGLR	UC_MSC_EXO-1_1	MSC-Exos	Rep1	22.9152927398682	4.5182388109578	8.8
O00560	O00560	SDCBP	Syntenin-1	SDCB1_HUMAN	32444.4	LKSIDNGIFVQLVQANSPASLVGLR	UC_MSC_EXO-1_2	MSC-Exos	Rep2	20.0073719024658	4.32245976726393	9.4
O00560	O00560	SDCBP	Syntenin-1	SDCB1_HUMAN	32444.4	LKSIDNGIFVQLVQANSPASLVGLR	UC_MSC_EXO-1_3	MSC-Exos	Rep3	16.514965057373	4.04570201203681	9
O00560	O00560	SDCBP	Syntenin-1	SDCB1_HUMAN	32444.4	ITSIVKDSSAAR	UC_MSC_EXO-1_1	MSC-Exos	Rep1	22.9152927398682	4.5182388109578	8.8
O00560	O00560	SDCBP	Syntenin-1	SDCB1_HUMAN	32444.4	ITSIVKDSSAAR	UC_MSC_EXO-1_2	MSC-Exos	Rep2	20.0073719024658	4.32245976726393	9.4
O00560	O00560	SDCBP	Syntenin-1	SDCB1_HUMAN	32444.4	ITSIVKDSSAAR	UC_MSC_EXO-1_3	MSC-Exos	Rep3	16.514965057373	4.04570201203681	9
O00560	O00560	SDCBP	Syntenin-1	SDCB1_HUMAN	32444.4	PSSINYMVAPVTGNDVGIRR	UC_MSC_EXO-1_1	MSC-Exos	Rep1	22.9152927398682	4.5182388109578	8.8
O00560	O00560	SDCBP	Syntenin-1	SDCB1_HUMAN	32444.4	PSSINYMVAPVTGNDVGIRR	UC_MSC_EXO-1_2	MSC-Exos	Rep2	20.0073719024658	4.32245976726393	9.4
O00560	O00560	SDCBP	Syntenin-1	SDCB1_HUMAN	32444.4	PSSINYMVAPVTGNDVGIRR	UC_MSC_EXO-1_3	MSC-Exos	Rep3	16.514965057373	4.04570201203681	9
O00560	O00560	SDCBP	Syntenin-1	SDCB1_HUMAN	32444.4	LYPELSQYMGLSLNEEEIR	UC_MSC_EXO-1_1	MSC-Exos	Rep1	22.9152927398682	4.5182388109578	8.8
O00560	O00560	SDCBP	Syntenin-1	SDCB1_HUMAN	32444.4	LYPELSQYMGLSLNEEEIR	UC_MSC_EXO-1_2	MSC-Exos	Rep2	20.0073719024658	4.32245976726393	9.4
O00560	O00560	SDCBP	Syntenin-1	SDCB1_HUMAN	32444.4	LYPELSQYMGLSLNEEEIR	UC_MSC_EXO-1_3	MSC-Exos	Rep3	16.514965057373	4.04570201203681	9
O00560	O00560	SDCBP	Syntenin-1	SDCB1_HUMAN	32444.4	SLMDHTIPEV	UC_MSC_EXO-1_1	MSC-Exos	Rep1	22.9152927398682	4.5182388109578	8.8
O00560	O00560	SDCBP	Syntenin-1	SDCB1_HUMAN	32444.4	SLMDHTIPEV	UC_MSC_EXO-1_2	MSC-Exos	Rep2	20.0073719024658	4.32245976726393	9.4
O00560	O00560	SDCBP	Syntenin-1	SDCB1_HUMAN	32444.4	SLMDHTIPEV	UC_MSC_EXO-1_3	MSC-Exos	Rep3	16.514965057373	4.04570201203681	9
O00571	O00571	DDX3X	ATP-dependent RNA helicase DDX3X	DDX3X_HUMAN	73243.4	HVINFDLPSDIEEYVHR	UC_MSC_EXO-1_1	MSC-Exos	Rep1	178.992568969727	7.48375588378347	27.5
O00571	O00571	DDX3X	ATP-dependent RNA helicase DDX3X	DDX3X_HUMAN	73243.4	HVINFDLPSDIEEYVHR	UC_MSC_EXO-1_2	MSC-Exos	Rep2	175.336456298828	7.45398218503526	30.2
O00571	O00571	DDX3X	ATP-dependent RNA helicase DDX3X	DDX3X_HUMAN	73243.4	HVINFDLPSDIEEYVHR	UC_MSC_EXO-1_3	MSC-Exos	Rep3	144.370941162109	7.17363657701262	21.4
O00571	O00571	DDX3X	ATP-dependent RNA helicase DDX3X	DDX3X_HUMAN	73243.4	VGSTSENITQK	UC_MSC_EXO-1_1	MSC-Exos	Rep1	178.992568969727	7.48375588378347	27.5
O00571	O00571	DDX3X	ATP-dependent RNA helicase DDX3X	DDX3X_HUMAN	73243.4	VGSTSENITQK	UC_MSC_EXO-1_2	MSC-Exos	Rep2	175.336456298828	7.45398218503526	30.2
O00571	O00571	DDX3X	ATP-dependent RNA helicase DDX3X	DDX3X_HUMAN	73243.4	VGSTSENITQK	UC_MSC_EXO-1_3	MSC-Exos	Rep3	144.370941162109	7.17363657701262	21.4
O00571	O00571	DDX3X	ATP-dependent RNA helicase DDX3X	DDX3X_HUMAN	73243.4	GCHLLVATPGR	UC_MSC_EXO-1_1	MSC-Exos	Rep1	178.992568969727	7.48375588378347	27.5
O00571	O00571	DDX3X	ATP-dependent RNA helicase DDX3X	DDX3X_HUMAN	73243.4	GCHLLVATPGR	UC_MSC_EXO-1_2	MSC-Exos	Rep2	175.336456298828	7.45398218503526	30.2
O00571	O00571	DDX3X	ATP-dependent RNA helicase DDX3X	DDX3X_HUMAN	73243.4	GCHLLVATPGR	UC_MSC_EXO-1_3	MSC-Exos	Rep3	144.370941162109	7.17363657701262	21.4
O00571	O00571	DDX3X	ATP-dependent RNA helicase DDX3X	DDX3X_HUMAN	73243.4	DLLDLLVEAK	UC_MSC_EXO-1_1	MSC-Exos	Rep1	178.992568969727	7.48375588378347	27.5
O00571	O00571	DDX3X	ATP-dependent RNA helicase DDX3X	DDX3X_HUMAN	73243.4	DLLDLLVEAK	UC_MSC_EXO-1_2	MSC-Exos	Rep2	175.336456298828	7.45398218503526	30.2
O00571	O00571	DDX3X	ATP-dependent RNA helicase DDX3X	DDX3X_HUMAN	73243.4	DLLDLLVEAK	UC_MSC_EXO-1_3	MSC-Exos	Rep3	144.370941162109	7.17363657701262	21.4
O00571	O00571	DDX3X	ATP-dependent RNA helicase DDX3X	DDX3X_HUMAN	73243.4	NINITKDLLDLLVEAK	UC_MSC_EXO-1_1	MSC-Exos	Rep1	178.992568969727	7.48375588378347	27.5
O00571	O00571	DDX3X	ATP-dependent RNA helicase DDX3X	DDX3X_HUMAN	73243.4	NINITKDLLDLLVEAK	UC_MSC_EXO-1_2	MSC-Exos	Rep2	175.336456298828	7.45398218503526	30.2
O00571	O00571	DDX3X	ATP-dependent RNA helicase DDX3X	DDX3X_HUMAN	73243.4	NINITKDLLDLLVEAK	UC_MSC_EXO-1_3	MSC-Exos	Rep3	144.370941162109	7.17363657701262	21.4
O00571	O00571	DDX3X	ATP-dependent RNA helicase DDX3X	DDX3X_HUMAN	73243.4	SFLLDLLNATGK	UC_MSC_EXO-1_1	MSC-Exos	Rep1	178.992568969727	7.48375588378347	27.5
O00571	O00571	DDX3X	ATP-dependent RNA helicase DDX3X	DDX3X_HUMAN	73243.4	SFLLDLLNATGK	UC_MSC_EXO-1_2	MSC-Exos	Rep2	175.336456298828	7.45398218503526	30.2
O00571	O00571	DDX3X	ATP-dependent RNA helicase DDX3X	DDX3X_HUMAN	73243.4	SFLLDLLNATGK	UC_MSC_EXO-1_3	MSC-Exos	Rep3	144.370941162109	7.17363657701262	21.4
O00592	O00592	PODXL	Podocalyxin	PODXL_HUMAN	58635.2	CEDLETQTQSEK	UC_MSC_EXO-1_1	MSC-Exos	Rep1	43.6098022460938	5.44658054324711	5.5
O00592	O00592	PODXL	Podocalyxin	PODXL_HUMAN	58635.2	CEDLETQTQSEK	UC_MSC_EXO-1_2	MSC-Exos	Rep2	45.8216590881348	5.51795779086935	5.7
O00592	O00592	PODXL	Podocalyxin	PODXL_HUMAN	58635.2	CEDLETQTQSEK	UC_MSC_EXO-1_3	MSC-Exos	Rep3	61.350040435791	5.93899238965567	7.9
O00592	O00592	PODXL	Podocalyxin	PODXL_HUMAN	58635.2	LPAKDVYER	UC_MSC_EXO-1_1	MSC-Exos	Rep1	43.6098022460938	5.44658054324711	5.5
O00592	O00592	PODXL	Podocalyxin	PODXL_HUMAN	58635.2	LPAKDVYER	UC_MSC_EXO-1_2	MSC-Exos	Rep2	45.8216590881348	5.51795779086935	5.7
O00592	O00592	PODXL	Podocalyxin	PODXL_HUMAN	58635.2	LPAKDVYER	UC_MSC_EXO-1_3	MSC-Exos	Rep3	61.350040435791	5.93899238965567	7.9
O00592	O00592	PODXL	Podocalyxin	PODXL_HUMAN	58635.2	ATFNPAQDKCGIR	UC_MSC_EXO-1_1	MSC-Exos	Rep1	43.6098022460938	5.44658054324711	5.5
O00592	O00592	PODXL	Podocalyxin	PODXL_HUMAN	58635.2	ATFNPAQDKCGIR	UC_MSC_EXO-1_2	MSC-Exos	Rep2	45.8216590881348	5.51795779086935	5.7
O00592	O00592	PODXL	Podocalyxin	PODXL_HUMAN	58635.2	ATFNPAQDKCGIR	UC_MSC_EXO-1_3	MSC-Exos	Rep3	61.350040435791	5.93899238965567	7.9
O00592	O00592	PODXL	Podocalyxin	PODXL_HUMAN	58635.2	ATFNPAQDK	UC_MSC_EXO-1_1	MSC-Exos	Rep1	43.6098022460938	5.44658054324711	5.5
O00592	O00592	PODXL	Podocalyxin	PODXL_HUMAN	58635.2	ATFNPAQDK	UC_MSC_EXO-1_2	MSC-Exos	Rep2	45.8216590881348	5.51795779086935	5.7
O00592	O00592	PODXL	Podocalyxin	PODXL_HUMAN	58635.2	ATFNPAQDK	UC_MSC_EXO-1_3	MSC-Exos	Rep3	61.350040435791	5.93899238965567	7.9
O00592	O00592	PODXL	Podocalyxin	PODXL_HUMAN	58635.2	LASVPGSQTVVVKEITIHTK	UC_MSC_EXO-1_1	MSC-Exos	Rep1	43.6098022460938	5.44658054324711	5.5
O00592	O00592	PODXL	Podocalyxin	PODXL_HUMAN	58635.2	LASVPGSQTVVVKEITIHTK	UC_MSC_EXO-1_2	MSC-Exos	Rep2	45.8216590881348	5.51795779086935	5.7
O00592	O00592	PODXL	Podocalyxin	PODXL_HUMAN	58635.2	LASVPGSQTVVVKEITIHTK	UC_MSC_EXO-1_3	MSC-Exos	Rep3	61.350040435791	5.93899238965567	7.9
O00592	O00592	PODXL	Podocalyxin	PODXL_HUMAN	58635.2	LASVPGSQTVVVK	UC_MSC_EXO-1_1	MSC-Exos	Rep1	43.6098022460938	5.44658054324711	5.5
O00592	O00592	PODXL	Podocalyxin	PODXL_HUMAN	58635.2	LASVPGSQTVVVK	UC_MSC_EXO-1_2	MSC-Exos	Rep2	45.8216590881348	5.51795779086935	5.7
O00592	O00592	PODXL	Podocalyxin	PODXL_HUMAN	58635.2	LASVPGSQTVVVK	UC_MSC_EXO-1_3	MSC-Exos	Rep3	61.350040435791	5.93899238965567	7.9
O00622	O00622	CCN1	CCN family member 1	CCN1_HUMAN	42026.6	AQSEGRPCEYNSR	UC_MSC_EXO-1_1	MSC-Exos	Rep1	16.7307472229004	4.06442997485416	1.1
O00622	O00622	CCN1	CCN family member 1	CCN1_HUMAN	42026.6	AQSEGRPCEYNSR	UC_MSC_EXO-1_2	MSC-Exos	Rep2	25.3915863037109	4.66627862303578	1.6
O00622	O00622	CCN1	CCN family member 1	CCN1_HUMAN	42026.6	AQSEGRPCEYNSR	UC_MSC_EXO-1_3	MSC-Exos	Rep3	17.2189655303955	4.10592656694861	0.8
O00622	O00622	CCN1	CCN family member 1	CCN1_HUMAN	42026.6	VTNDNPECR	UC_MSC_EXO-1_1	MSC-Exos	Rep1	16.7307472229004	4.06442997485416	1.1
O00622	O00622	CCN1	CCN family member 1	CCN1_HUMAN	42026.6	VTNDNPECR	UC_MSC_EXO-1_2	MSC-Exos	Rep2	25.3915863037109	4.66627862303578	1.6
O00622	O00622	CCN1	CCN family member 1	CCN1_HUMAN	42026.6	VTNDNPECR	UC_MSC_EXO-1_3	MSC-Exos	Rep3	17.2189655303955	4.10592656694861	0.8
O00622	O00622	CCN1	CCN family member 1	CCN1_HUMAN	42026.6	ICEVRPCGQPVYSSLKK	UC_MSC_EXO-1_1	MSC-Exos	Rep1	16.7307472229004	4.06442997485416	1.1
O00622	O00622	CCN1	CCN family member 1	CCN1_HUMAN	42026.6	ICEVRPCGQPVYSSLKK	UC_MSC_EXO-1_2	MSC-Exos	Rep2	25.3915863037109	4.66627862303578	1.6
O00622	O00622	CCN1	CCN family member 1	CCN1_HUMAN	42026.6	ICEVRPCGQPVYSSLKK	UC_MSC_EXO-1_3	MSC-Exos	Rep3	17.2189655303955	4.10592656694861	0.8
O14579	O14579	COPE	Coatomer subunit epsilon	COPE_HUMAN	34482	FGVVLDEIKPSSAPELQAVR	UC_MSC_EXO-1_1	MSC-Exos	Rep1	26.006986618042	4.70082734141704	2.1
O14579	O14579	COPE	Coatomer subunit epsilon	COPE_HUMAN	34482	FGVVLDEIKPSSAPELQAVR	UC_MSC_EXO-1_2	MSC-Exos	Rep2	33.0389404296875	5.0460955146548	3.7
O14579	O14579	COPE	Coatomer subunit epsilon	COPE_HUMAN	34482	FGVVLDEIKPSSAPELQAVR	UC_MSC_EXO-1_3	MSC-Exos	Rep3	24.6497135162354	4.62349897430563	2.8
O14579	O14579	COPE	Coatomer subunit epsilon	COPE_HUMAN	34482	KFGVVLDEIKPSSAPELQAVR	UC_MSC_EXO-1_1	MSC-Exos	Rep1	26.006986618042	4.70082734141704	2.1
O14579	O14579	COPE	Coatomer subunit epsilon	COPE_HUMAN	34482	KFGVVLDEIKPSSAPELQAVR	UC_MSC_EXO-1_2	MSC-Exos	Rep2	33.0389404296875	5.0460955146548	3.7
O14579	O14579	COPE	Coatomer subunit epsilon	COPE_HUMAN	34482	KFGVVLDEIKPSSAPELQAVR	UC_MSC_EXO-1_3	MSC-Exos	Rep3	24.6497135162354	4.62349897430563	2.8
O14579	O14579	COPE	Coatomer subunit epsilon	COPE_HUMAN	34482	SHPFIKEYQAK	UC_MSC_EXO-1_1	MSC-Exos	Rep1	26.006986618042	4.70082734141704	2.1
O14579	O14579	COPE	Coatomer subunit epsilon	COPE_HUMAN	34482	SHPFIKEYQAK	UC_MSC_EXO-1_2	MSC-Exos	Rep2	33.0389404296875	5.0460955146548	3.7
O14579	O14579	COPE	Coatomer subunit epsilon	COPE_HUMAN	34482	SHPFIKEYQAK	UC_MSC_EXO-1_3	MSC-Exos	Rep3	24.6497135162354	4.62349897430563	2.8
O14672	O14672	ADAM10	Disintegrin and metalloproteinase domain-containing protein 10	ADA10_HUMAN	84142.1	RRPPQPIQQPQR	UC_MSC_EXO-1_1	MSC-Exos	Rep1	65.9685287475586	6.04370602468741	4.6
O14672	O14672	ADAM10	Disintegrin and metalloproteinase domain-containing protein 10	ADA10_HUMAN	84142.1	RRPPQPIQQPQR	UC_MSC_EXO-1_2	MSC-Exos	Rep2	66.5311813354492	6.05595874549698	4.8
O14672	O14672	ADAM10	Disintegrin and metalloproteinase domain-containing protein 10	ADA10_HUMAN	84142.1	RRPPQPIQQPQR	UC_MSC_EXO-1_3	MSC-Exos	Rep3	76.4901962280273	6.25720294387462	5.5
O14672	O14672	ADAM10	Disintegrin and metalloproteinase domain-containing protein 10	ADA10_HUMAN	84142.1	LPPPKPLPGTLKR	UC_MSC_EXO-1_1	MSC-Exos	Rep1	65.9685287475586	6.04370602468741	4.6
O14672	O14672	ADAM10	Disintegrin and metalloproteinase domain-containing protein 10	ADA10_HUMAN	84142.1	LPPPKPLPGTLKR	UC_MSC_EXO-1_2	MSC-Exos	Rep2	66.5311813354492	6.05595874549698	4.8
O14672	O14672	ADAM10	Disintegrin and metalloproteinase domain-containing protein 10	ADA10_HUMAN	84142.1	LPPPKPLPGTLKR	UC_MSC_EXO-1_3	MSC-Exos	Rep3	76.4901962280273	6.25720294387462	5.5
O14672	O14672	ADAM10	Disintegrin and metalloproteinase domain-containing protein 10	ADA10_HUMAN	84142.1	QCSPSQGPCCTAQCAFK	UC_MSC_EXO-1_1	MSC-Exos	Rep1	65.9685287475586	6.04370602468741	4.6
O14672	O14672	ADAM10	Disintegrin and metalloproteinase domain-containing protein 10	ADA10_HUMAN	84142.1	QCSPSQGPCCTAQCAFK	UC_MSC_EXO-1_2	MSC-Exos	Rep2	66.5311813354492	6.05595874549698	4.8
O14672	O14672	ADAM10	Disintegrin and metalloproteinase domain-containing protein 10	ADA10_HUMAN	84142.1	QCSPSQGPCCTAQCAFK	UC_MSC_EXO-1_3	MSC-Exos	Rep3	76.4901962280273	6.25720294387462	5.5
O14672	O14672	ADAM10	Disintegrin and metalloproteinase domain-containing protein 10	ADA10_HUMAN	84142.1	VSHITFAHEVGHNFGSPHDSGTECTPGESK	UC_MSC_EXO-1_1	MSC-Exos	Rep1	65.9685287475586	6.04370602468741	4.6
O14672	O14672	ADAM10	Disintegrin and metalloproteinase domain-containing protein 10	ADA10_HUMAN	84142.1	VSHITFAHEVGHNFGSPHDSGTECTPGESK	UC_MSC_EXO-1_2	MSC-Exos	Rep2	66.5311813354492	6.05595874549698	4.8
O14672	O14672	ADAM10	Disintegrin and metalloproteinase domain-containing protein 10	ADA10_HUMAN	84142.1	VSHITFAHEVGHNFGSPHDSGTECTPGESK	UC_MSC_EXO-1_3	MSC-Exos	Rep3	76.4901962280273	6.25720294387462	5.5
O14672	O14672	ADAM10	Disintegrin and metalloproteinase domain-containing protein 10	ADA10_HUMAN	84142.1	MDPSTCASTGSVQWSR	UC_MSC_EXO-1_1	MSC-Exos	Rep1	65.9685287475586	6.04370602468741	4.6
O14672	O14672	ADAM10	Disintegrin and metalloproteinase domain-containing protein 10	ADA10_HUMAN	84142.1	MDPSTCASTGSVQWSR	UC_MSC_EXO-1_2	MSC-Exos	Rep2	66.5311813354492	6.05595874549698	4.8
O14672	O14672	ADAM10	Disintegrin and metalloproteinase domain-containing protein 10	ADA10_HUMAN	84142.1	MDPSTCASTGSVQWSR	UC_MSC_EXO-1_3	MSC-Exos	Rep3	76.4901962280273	6.25720294387462	5.5
O14672	O14672	ADAM10	Disintegrin and metalloproteinase domain-containing protein 10	ADA10_HUMAN	84142.1	GYCDVFMR	UC_MSC_EXO-1_1	MSC-Exos	Rep1	65.9685287475586	6.04370602468741	4.6
O14672	O14672	ADAM10	Disintegrin and metalloproteinase domain-containing protein 10	ADA10_HUMAN	84142.1	GYCDVFMR	UC_MSC_EXO-1_2	MSC-Exos	Rep2	66.5311813354492	6.05595874549698	4.8
O14672	O14672	ADAM10	Disintegrin and metalloproteinase domain-containing protein 10	ADA10_HUMAN	84142.1	GYCDVFMR	UC_MSC_EXO-1_3	MSC-Exos	Rep3	76.4901962280273	6.25720294387462	5.5
O14773	O14773	TPP1	Tripeptidyl-peptidase 1	TPP1_HUMAN	61247.9	ILSGRPPLGFLNPR	UC_MSC_EXO-1_1	MSC-Exos	Rep1	69.0976486206055	6.11056471170768	4
O14773	O14773	TPP1	Tripeptidyl-peptidase 1	TPP1_HUMAN	61247.9	ILSGRPPLGFLNPR	UC_MSC_EXO-1_2	MSC-Exos	Rep2	69.6607894897461	6.12227491846499	3.9
O14773	O14773	TPP1	Tripeptidyl-peptidase 1	TPP1_HUMAN	61247.9	ILSGRPPLGFLNPR	UC_MSC_EXO-1_3	MSC-Exos	Rep3	43.8174133300781	5.4534324152261	2.6
O14773	O14773	TPP1	Tripeptidyl-peptidase 1	TPP1_HUMAN	61247.9	LYQQHGAGLFDVTR	UC_MSC_EXO-1_1	MSC-Exos	Rep1	69.0976486206055	6.11056471170768	4
O14773	O14773	TPP1	Tripeptidyl-peptidase 1	TPP1_HUMAN	61247.9	LYQQHGAGLFDVTR	UC_MSC_EXO-1_2	MSC-Exos	Rep2	69.6607894897461	6.12227491846499	3.9
O14773	O14773	TPP1	Tripeptidyl-peptidase 1	TPP1_HUMAN	61247.9	LYQQHGAGLFDVTR	UC_MSC_EXO-1_3	MSC-Exos	Rep3	43.8174133300781	5.4534324152261	2.6
O14786	O14786	NRP1	Neuropilin-1	NRP1_HUMAN	103134	YDRLEIWDGFPDVGPHIGR	UC_MSC_EXO-1_1	MSC-Exos	Rep1	43.1060447692871	5.42981828780239	2.2
O14786	O14786	NRP1	Neuropilin-1	NRP1_HUMAN	103134	YDRLEIWDGFPDVGPHIGR	UC_MSC_EXO-1_2	MSC-Exos	Rep2	53.1494216918945	5.73198208905626	4.8
O14786	O14786	NRP1	Neuropilin-1	NRP1_HUMAN	103134	YDRLEIWDGFPDVGPHIGR	UC_MSC_EXO-1_3	MSC-Exos	Rep3	51.0930442810059	5.67505499340172	2.9
O14786	O14786	NRP1	Neuropilin-1	NRP1_HUMAN	103134	EGNKPVLFQGNTNPTDVVVAVFPKPLITR	UC_MSC_EXO-1_1	MSC-Exos	Rep1	43.1060447692871	5.42981828780239	2.2
O14786	O14786	NRP1	Neuropilin-1	NRP1_HUMAN	103134	EGNKPVLFQGNTNPTDVVVAVFPKPLITR	UC_MSC_EXO-1_2	MSC-Exos	Rep2	53.1494216918945	5.73198208905626	4.8
O14786	O14786	NRP1	Neuropilin-1	NRP1_HUMAN	103134	EGNKPVLFQGNTNPTDVVVAVFPKPLITR	UC_MSC_EXO-1_3	MSC-Exos	Rep3	51.0930442810059	5.67505499340172	2.9
O14786	O14786	NRP1	Neuropilin-1	NRP1_HUMAN	103134	TGPIQDHTGDGNFIYSQADENQK	UC_MSC_EXO-1_1	MSC-Exos	Rep1	43.1060447692871	5.42981828780239	2.2
O14786	O14786	NRP1	Neuropilin-1	NRP1_HUMAN	103134	TGPIQDHTGDGNFIYSQADENQK	UC_MSC_EXO-1_2	MSC-Exos	Rep2	53.1494216918945	5.73198208905626	4.8
O14786	O14786	NRP1	Neuropilin-1	NRP1_HUMAN	103134	TGPIQDHTGDGNFIYSQADENQK	UC_MSC_EXO-1_3	MSC-Exos	Rep3	51.0930442810059	5.67505499340172	2.9
O14787;Q92973	O14787;Q92973	TNPO2;TNPO1	Transportin-2;Transportin-1	TNPO2_HUMAN;TNPO1_HUMAN	101388.17;102355.03	LKSEDEPTR	UC_MSC_EXO-1_1	MSC-Exos	Rep1	48.4172744750977	5.59744996373408	1.1
O14787;Q92973	O14787;Q92973	TNPO2;TNPO1	Transportin-2;Transportin-1	TNPO2_HUMAN;TNPO1_HUMAN	101388.17;102355.03	LKSEDEPTR	UC_MSC_EXO-1_2	MSC-Exos	Rep2	12.2734708786011	3.61747138881414	0.3
O14787;Q92973	O14787;Q92973	TNPO2;TNPO1	Transportin-2;Transportin-1	TNPO2_HUMAN;TNPO1_HUMAN	101388.17;102355.03	LKSEDEPTR	UC_MSC_EXO-1_3	MSC-Exos	Rep3	64.3051986694336	6.00686346994347	1.4
O14791	O14791	APOL1	Apolipoprotein L1	APOL1_HUMAN	43974.2	ANLQSVPHASASRPR	UC_MSC_EXO-1_1	MSC-Exos	Rep1	4334.47021484375	12.0816399539741	1673.2
O14791	O14791	APOL1	Apolipoprotein L1	APOL1_HUMAN	43974.2	ANLQSVPHASASRPR	UC_MSC_EXO-1_2	MSC-Exos	Rep2	4616.7470703125	12.1726609807918	1636.7
O14791	O14791	APOL1	Apolipoprotein L1	APOL1_HUMAN	43974.2	ANLQSVPHASASRPR	UC_MSC_EXO-1_3	MSC-Exos	Rep3	4415.40576171875	12.1083303077048	1596.6
O14791	O14791	APOL1	Apolipoprotein L1	APOL1_HUMAN	43974.2	VTEPISAESGEQVER	UC_MSC_EXO-1_1	MSC-Exos	Rep1	4334.47021484375	12.0816399539741	1673.2
O14791	O14791	APOL1	Apolipoprotein L1	APOL1_HUMAN	43974.2	VTEPISAESGEQVER	UC_MSC_EXO-1_2	MSC-Exos	Rep2	4616.7470703125	12.1726609807918	1636.7
O14791	O14791	APOL1	Apolipoprotein L1	APOL1_HUMAN	43974.2	VTEPISAESGEQVER	UC_MSC_EXO-1_3	MSC-Exos	Rep3	4415.40576171875	12.1083303077048	1596.6
O14791	O14791	APOL1	Apolipoprotein L1	APOL1_HUMAN	43974.2	NEADELRK	UC_MSC_EXO-1_1	MSC-Exos	Rep1	4334.47021484375	12.0816399539741	1673.2
O14791	O14791	APOL1	Apolipoprotein L1	APOL1_HUMAN	43974.2	NEADELRK	UC_MSC_EXO-1_2	MSC-Exos	Rep2	4616.7470703125	12.1726609807918	1636.7
O14791	O14791	APOL1	Apolipoprotein L1	APOL1_HUMAN	43974.2	NEADELRK	UC_MSC_EXO-1_3	MSC-Exos	Rep3	4415.40576171875	12.1083303077048	1596.6
O14791	O14791	APOL1	Apolipoprotein L1	APOL1_HUMAN	43974.2	SETAEELKK	UC_MSC_EXO-1_1	MSC-Exos	Rep1	4334.47021484375	12.0816399539741	1673.2
O14791	O14791	APOL1	Apolipoprotein L1	APOL1_HUMAN	43974.2	SETAEELKK	UC_MSC_EXO-1_2	MSC-Exos	Rep2	4616.7470703125	12.1726609807918	1636.7
O14791	O14791	APOL1	Apolipoprotein L1	APOL1_HUMAN	43974.2	SETAEELKK	UC_MSC_EXO-1_3	MSC-Exos	Rep3	4415.40576171875	12.1083303077048	1596.6
O14791	O14791	APOL1	Apolipoprotein L1	APOL1_HUMAN	43974.2	LNILNNNYK	UC_MSC_EXO-1_1	MSC-Exos	Rep1	4334.47021484375	12.0816399539741	1673.2
O14791	O14791	APOL1	Apolipoprotein L1	APOL1_HUMAN	43974.2	LNILNNNYK	UC_MSC_EXO-1_2	MSC-Exos	Rep2	4616.7470703125	12.1726609807918	1636.7
O14791	O14791	APOL1	Apolipoprotein L1	APOL1_HUMAN	43974.2	LNILNNNYK	UC_MSC_EXO-1_3	MSC-Exos	Rep3	4415.40576171875	12.1083303077048	1596.6
O14791	O14791	APOL1	Apolipoprotein L1	APOL1_HUMAN	43974.2	LKSELEDNIRR	UC_MSC_EXO-1_1	MSC-Exos	Rep1	4334.47021484375	12.0816399539741	1673.2
O14791	O14791	APOL1	Apolipoprotein L1	APOL1_HUMAN	43974.2	LKSELEDNIRR	UC_MSC_EXO-1_2	MSC-Exos	Rep2	4616.7470703125	12.1726609807918	1636.7
O14791	O14791	APOL1	Apolipoprotein L1	APOL1_HUMAN	43974.2	LKSELEDNIRR	UC_MSC_EXO-1_3	MSC-Exos	Rep3	4415.40576171875	12.1083303077048	1596.6
O14791	O14791	APOL1	Apolipoprotein L1	APOL1_HUMAN	43974.2	DKNWHDKGQQYR	UC_MSC_EXO-1_1	MSC-Exos	Rep1	4334.47021484375	12.0816399539741	1673.2
O14791	O14791	APOL1	Apolipoprotein L1	APOL1_HUMAN	43974.2	DKNWHDKGQQYR	UC_MSC_EXO-1_2	MSC-Exos	Rep2	4616.7470703125	12.1726609807918	1636.7
O14791	O14791	APOL1	Apolipoprotein L1	APOL1_HUMAN	43974.2	DKNWHDKGQQYR	UC_MSC_EXO-1_3	MSC-Exos	Rep3	4415.40576171875	12.1083303077048	1596.6
O14791	O14791	APOL1	Apolipoprotein L1	APOL1_HUMAN	43974.2	HLHEGAKSETAEELKK	UC_MSC_EXO-1_1	MSC-Exos	Rep1	4334.47021484375	12.0816399539741	1673.2
O14791	O14791	APOL1	Apolipoprotein L1	APOL1_HUMAN	43974.2	HLHEGAKSETAEELKK	UC_MSC_EXO-1_2	MSC-Exos	Rep2	4616.7470703125	12.1726609807918	1636.7
O14791	O14791	APOL1	Apolipoprotein L1	APOL1_HUMAN	43974.2	HLHEGAKSETAEELKK	UC_MSC_EXO-1_3	MSC-Exos	Rep3	4415.40576171875	12.1083303077048	1596.6
O14791	O14791	APOL1	Apolipoprotein L1	APOL1_HUMAN	43974.2	NWFLKEFPR	UC_MSC_EXO-1_1	MSC-Exos	Rep1	4334.47021484375	12.0816399539741	1673.2
O14791	O14791	APOL1	Apolipoprotein L1	APOL1_HUMAN	43974.2	NWFLKEFPR	UC_MSC_EXO-1_2	MSC-Exos	Rep2	4616.7470703125	12.1726609807918	1636.7
O14791	O14791	APOL1	Apolipoprotein L1	APOL1_HUMAN	43974.2	NWFLKEFPR	UC_MSC_EXO-1_3	MSC-Exos	Rep3	4415.40576171875	12.1083303077048	1596.6
O14791	O14791	APOL1	Apolipoprotein L1	APOL1_HUMAN	43974.2	LRALADGVQK	UC_MSC_EXO-1_1	MSC-Exos	Rep1	4334.47021484375	12.0816399539741	1673.2
O14791	O14791	APOL1	Apolipoprotein L1	APOL1_HUMAN	43974.2	LRALADGVQK	UC_MSC_EXO-1_2	MSC-Exos	Rep2	4616.7470703125	12.1726609807918	1636.7
O14791	O14791	APOL1	Apolipoprotein L1	APOL1_HUMAN	43974.2	LRALADGVQK	UC_MSC_EXO-1_3	MSC-Exos	Rep3	4415.40576171875	12.1083303077048	1596.6
O14791	O14791	APOL1	Apolipoprotein L1	APOL1_HUMAN	43974.2	LKSELEDNIR	UC_MSC_EXO-1_1	MSC-Exos	Rep1	4334.47021484375	12.0816399539741	1673.2
O14791	O14791	APOL1	Apolipoprotein L1	APOL1_HUMAN	43974.2	LKSELEDNIR	UC_MSC_EXO-1_2	MSC-Exos	Rep2	4616.7470703125	12.1726609807918	1636.7
O14791	O14791	APOL1	Apolipoprotein L1	APOL1_HUMAN	43974.2	LKSELEDNIR	UC_MSC_EXO-1_3	MSC-Exos	Rep3	4415.40576171875	12.1083303077048	1596.6
O14791	O14791	APOL1	Apolipoprotein L1	APOL1_HUMAN	43974.2	VAQELEEKLNILNNNYK	UC_MSC_EXO-1_1	MSC-Exos	Rep1	4334.47021484375	12.0816399539741	1673.2
O14791	O14791	APOL1	Apolipoprotein L1	APOL1_HUMAN	43974.2	VAQELEEKLNILNNNYK	UC_MSC_EXO-1_2	MSC-Exos	Rep2	4616.7470703125	12.1726609807918	1636.7
O14791	O14791	APOL1	Apolipoprotein L1	APOL1_HUMAN	43974.2	VAQELEEKLNILNNNYK	UC_MSC_EXO-1_3	MSC-Exos	Rep3	4415.40576171875	12.1083303077048	1596.6
O14791	O14791	APOL1	Apolipoprotein L1	APOL1_HUMAN	43974.2	ARANLQSVPHASASRPR	UC_MSC_EXO-1_1	MSC-Exos	Rep1	4334.47021484375	12.0816399539741	1673.2
O14791	O14791	APOL1	Apolipoprotein L1	APOL1_HUMAN	43974.2	ARANLQSVPHASASRPR	UC_MSC_EXO-1_2	MSC-Exos	Rep2	4616.7470703125	12.1726609807918	1636.7
O14791	O14791	APOL1	Apolipoprotein L1	APOL1_HUMAN	43974.2	ARANLQSVPHASASRPR	UC_MSC_EXO-1_3	MSC-Exos	Rep3	4415.40576171875	12.1083303077048	1596.6
O14791	O14791	APOL1	Apolipoprotein L1	APOL1_HUMAN	43974.2	VAQELEEK	UC_MSC_EXO-1_1	MSC-Exos	Rep1	4334.47021484375	12.0816399539741	1673.2
O14791	O14791	APOL1	Apolipoprotein L1	APOL1_HUMAN	43974.2	VAQELEEK	UC_MSC_EXO-1_2	MSC-Exos	Rep2	4616.7470703125	12.1726609807918	1636.7
O14791	O14791	APOL1	Apolipoprotein L1	APOL1_HUMAN	43974.2	VAQELEEK	UC_MSC_EXO-1_3	MSC-Exos	Rep3	4415.40576171875	12.1083303077048	1596.6
O14791	O14791	APOL1	Apolipoprotein L1	APOL1_HUMAN	43974.2	ANLQSVPHASASR	UC_MSC_EXO-1_1	MSC-Exos	Rep1	4334.47021484375	12.0816399539741	1673.2
O14791	O14791	APOL1	Apolipoprotein L1	APOL1_HUMAN	43974.2	ANLQSVPHASASR	UC_MSC_EXO-1_2	MSC-Exos	Rep2	4616.7470703125	12.1726609807918	1636.7
O14791	O14791	APOL1	Apolipoprotein L1	APOL1_HUMAN	43974.2	ANLQSVPHASASR	UC_MSC_EXO-1_3	MSC-Exos	Rep3	4415.40576171875	12.1083303077048	1596.6
O14791	O14791	APOL1	Apolipoprotein L1	APOL1_HUMAN	43974.2	GVKLTDVAPVSFFLVLDVVYLVYESK	UC_MSC_EXO-1_1	MSC-Exos	Rep1	4334.47021484375	12.0816399539741	1673.2
O14791	O14791	APOL1	Apolipoprotein L1	APOL1_HUMAN	43974.2	GVKLTDVAPVSFFLVLDVVYLVYESK	UC_MSC_EXO-1_2	MSC-Exos	Rep2	4616.7470703125	12.1726609807918	1636.7
O14791	O14791	APOL1	Apolipoprotein L1	APOL1_HUMAN	43974.2	GVKLTDVAPVSFFLVLDVVYLVYESK	UC_MSC_EXO-1_3	MSC-Exos	Rep3	4415.40576171875	12.1083303077048	1596.6
O14791	O14791	APOL1	Apolipoprotein L1	APOL1_HUMAN	43974.2	VSTQNLLLLLTDNEAWNGFVAAAELPRNEADELRK	UC_MSC_EXO-1_1	MSC-Exos	Rep1	4334.47021484375	12.0816399539741	1673.2
O14791	O14791	APOL1	Apolipoprotein L1	APOL1_HUMAN	43974.2	VSTQNLLLLLTDNEAWNGFVAAAELPRNEADELRK	UC_MSC_EXO-1_2	MSC-Exos	Rep2	4616.7470703125	12.1726609807918	1636.7
O14791	O14791	APOL1	Apolipoprotein L1	APOL1_HUMAN	43974.2	VSTQNLLLLLTDNEAWNGFVAAAELPRNEADELRK	UC_MSC_EXO-1_3	MSC-Exos	Rep3	4415.40576171875	12.1083303077048	1596.6
O14791	O14791	APOL1	Apolipoprotein L1	APOL1_HUMAN	43974.2	VTEPISAESGEQVERVNEPSILEMSR	UC_MSC_EXO-1_1	MSC-Exos	Rep1	4334.47021484375	12.0816399539741	1673.2
O14791	O14791	APOL1	Apolipoprotein L1	APOL1_HUMAN	43974.2	VTEPISAESGEQVERVNEPSILEMSR	UC_MSC_EXO-1_2	MSC-Exos	Rep2	4616.7470703125	12.1726609807918	1636.7
O14791	O14791	APOL1	Apolipoprotein L1	APOL1_HUMAN	43974.2	VTEPISAESGEQVERVNEPSILEMSR	UC_MSC_EXO-1_3	MSC-Exos	Rep3	4415.40576171875	12.1083303077048	1596.6
O14791	O14791	APOL1	Apolipoprotein L1	APOL1_HUMAN	43974.2	VNEPSILEMSR	UC_MSC_EXO-1_1	MSC-Exos	Rep1	4334.47021484375	12.0816399539741	1673.2
O14791	O14791	APOL1	Apolipoprotein L1	APOL1_HUMAN	43974.2	VNEPSILEMSR	UC_MSC_EXO-1_2	MSC-Exos	Rep2	4616.7470703125	12.1726609807918	1636.7
O14791	O14791	APOL1	Apolipoprotein L1	APOL1_HUMAN	43974.2	VNEPSILEMSR	UC_MSC_EXO-1_3	MSC-Exos	Rep3	4415.40576171875	12.1083303077048	1596.6
O14791	O14791	APOL1	Apolipoprotein L1	APOL1_HUMAN	43974.2	VQQNVPSGTDTGDPQSK	UC_MSC_EXO-1_1	MSC-Exos	Rep1	4334.47021484375	12.0816399539741	1673.2
O14791	O14791	APOL1	Apolipoprotein L1	APOL1_HUMAN	43974.2	VQQNVPSGTDTGDPQSK	UC_MSC_EXO-1_2	MSC-Exos	Rep2	4616.7470703125	12.1726609807918	1636.7
O14791	O14791	APOL1	Apolipoprotein L1	APOL1_HUMAN	43974.2	VQQNVPSGTDTGDPQSK	UC_MSC_EXO-1_3	MSC-Exos	Rep3	4415.40576171875	12.1083303077048	1596.6
O14791	O14791	APOL1	Apolipoprotein L1	APOL1_HUMAN	43974.2	WWTQAQAHDLVIK	UC_MSC_EXO-1_1	MSC-Exos	Rep1	4334.47021484375	12.0816399539741	1673.2
O14791	O14791	APOL1	Apolipoprotein L1	APOL1_HUMAN	43974.2	WWTQAQAHDLVIK	UC_MSC_EXO-1_2	MSC-Exos	Rep2	4616.7470703125	12.1726609807918	1636.7
O14791	O14791	APOL1	Apolipoprotein L1	APOL1_HUMAN	43974.2	WWTQAQAHDLVIK	UC_MSC_EXO-1_3	MSC-Exos	Rep3	4415.40576171875	12.1083303077048	1596.6
O14818	O14818	PSMA7	Proteasome subunit alpha type-7	PSA7_HUMAN	27886.8	AITVFSPDGHLFQVEYAQEAVKK	UC_MSC_EXO-1_1	MSC-Exos	Rep1	63.1656074523926	5.9810673453234	14.3
O14818	O14818	PSMA7	Proteasome subunit alpha type-7	PSA7_HUMAN	27886.8	AITVFSPDGHLFQVEYAQEAVKK	UC_MSC_EXO-1_2	MSC-Exos	Rep2	73.3182601928711	6.19610064671037	15.2
O14818	O14818	PSMA7	Proteasome subunit alpha type-7	PSA7_HUMAN	27886.8	AITVFSPDGHLFQVEYAQEAVKK	UC_MSC_EXO-1_3	MSC-Exos	Rep3	64.1783828735352	6.0040155328442	12.1
O14818	O14818	PSMA7	Proteasome subunit alpha type-7	PSA7_HUMAN	27886.8	GRDIVVLGVEK	UC_MSC_EXO-1_1	MSC-Exos	Rep1	63.1656074523926	5.9810673453234	14.3
O14818	O14818	PSMA7	Proteasome subunit alpha type-7	PSA7_HUMAN	27886.8	GRDIVVLGVEK	UC_MSC_EXO-1_2	MSC-Exos	Rep2	73.3182601928711	6.19610064671037	15.2
O14818	O14818	PSMA7	Proteasome subunit alpha type-7	PSA7_HUMAN	27886.8	GRDIVVLGVEK	UC_MSC_EXO-1_3	MSC-Exos	Rep3	64.1783828735352	6.0040155328442	12.1
O14818	O14818	PSMA7	Proteasome subunit alpha type-7	PSA7_HUMAN	27886.8	DIVVLGVEKK	UC_MSC_EXO-1_1	MSC-Exos	Rep1	63.1656074523926	5.9810673453234	14.3
O14818	O14818	PSMA7	Proteasome subunit alpha type-7	PSA7_HUMAN	27886.8	DIVVLGVEKK	UC_MSC_EXO-1_2	MSC-Exos	Rep2	73.3182601928711	6.19610064671037	15.2
O14818	O14818	PSMA7	Proteasome subunit alpha type-7	PSA7_HUMAN	27886.8	DIVVLGVEKK	UC_MSC_EXO-1_3	MSC-Exos	Rep3	64.1783828735352	6.0040155328442	12.1
O14818	O14818	PSMA7	Proteasome subunit alpha type-7	PSA7_HUMAN	27886.8	GRDIVVLGVEKK	UC_MSC_EXO-1_1	MSC-Exos	Rep1	63.1656074523926	5.9810673453234	14.3
O14818	O14818	PSMA7	Proteasome subunit alpha type-7	PSA7_HUMAN	27886.8	GRDIVVLGVEKK	UC_MSC_EXO-1_2	MSC-Exos	Rep2	73.3182601928711	6.19610064671037	15.2
O14818	O14818	PSMA7	Proteasome subunit alpha type-7	PSA7_HUMAN	27886.8	GRDIVVLGVEKK	UC_MSC_EXO-1_3	MSC-Exos	Rep3	64.1783828735352	6.0040155328442	12.1
O14950;P19105	O14950;P19105	MYL12B;MYL12A	Myosin regulatory light chain 12B;Myosin regulatory light chain 12A	ML12B_HUMAN;ML12A_HUMAN	19779.15;19794.13	ELLTTMGDRFTDEEVDELYR	UC_MSC_EXO-1_1	MSC-Exos	Rep1	12.6818714141846	3.66469574894105	1.4
O14950;P19105	O14950;P19105	MYL12B;MYL12A	Myosin regulatory light chain 12B;Myosin regulatory light chain 12A	ML12B_HUMAN;ML12A_HUMAN	19779.15;19794.13	ELLTTMGDRFTDEEVDELYR	UC_MSC_EXO-1_2	MSC-Exos	Rep2	4.68887233734131	2.22924099972586	0.5
O14950;P19105	O14950;P19105	MYL12B;MYL12A	Myosin regulatory light chain 12B;Myosin regulatory light chain 12A	ML12B_HUMAN;ML12A_HUMAN	19779.15;19794.13	ELLTTMGDRFTDEEVDELYR	UC_MSC_EXO-1_3	MSC-Exos	Rep3	4.79627847671509	2.26191542549785	0.5
O14950;P19105	O14950;P19105	MYL12B;MYL12A	Myosin regulatory light chain 12B;Myosin regulatory light chain 12A	ML12B_HUMAN;ML12A_HUMAN	19779.15;19794.13	GNFNYIEFTR	UC_MSC_EXO-1_1	MSC-Exos	Rep1	12.6818714141846	3.66469574894105	1.4
O14950;P19105	O14950;P19105	MYL12B;MYL12A	Myosin regulatory light chain 12B;Myosin regulatory light chain 12A	ML12B_HUMAN;ML12A_HUMAN	19779.15;19794.13	GNFNYIEFTR	UC_MSC_EXO-1_2	MSC-Exos	Rep2	4.68887233734131	2.22924099972586	0.5
O14950;P19105	O14950;P19105	MYL12B;MYL12A	Myosin regulatory light chain 12B;Myosin regulatory light chain 12A	ML12B_HUMAN;ML12A_HUMAN	19779.15;19794.13	GNFNYIEFTR	UC_MSC_EXO-1_3	MSC-Exos	Rep3	4.79627847671509	2.26191542549785	0.5
O14974	O14974	PPP1R12A	Protein phosphatase 1 regulatory subunit 12A	MYPT1_HUMAN	115281	SGGTALHVAAAK	UC_MSC_EXO-1_1	MSC-Exos	Rep1	2.96929287910461	1.57011940197817	0.1
O14974	O14974	PPP1R12A	Protein phosphatase 1 regulatory subunit 12A	MYPT1_HUMAN	115281	SGGTALHVAAAK	UC_MSC_EXO-1_3	MSC-Exos	Rep3	5.95498418807983	2.57409767739097	0.1
O14980	O14980	XPO1	Exportin-1	XPO1_HUMAN	123386	NVDILKDPETVK	UC_MSC_EXO-1_1	MSC-Exos	Rep1	32.6142768859863	5.02743173675929	2
O14980	O14980	XPO1	Exportin-1	XPO1_HUMAN	123386	NVDILKDPETVK	UC_MSC_EXO-1_2	MSC-Exos	Rep2	28.9776916503906	4.85687076993495	1.8
O14980	O14980	XPO1	Exportin-1	XPO1_HUMAN	123386	NVDILKDPETVK	UC_MSC_EXO-1_3	MSC-Exos	Rep3	28.5713272094727	4.83649614950435	1.7
O14980	O14980	XPO1	Exportin-1	XPO1_HUMAN	123386	LDINLLDNVVNCLYHGEGAQQR	UC_MSC_EXO-1_1	MSC-Exos	Rep1	32.6142768859863	5.02743173675929	2
O14980	O14980	XPO1	Exportin-1	XPO1_HUMAN	123386	LDINLLDNVVNCLYHGEGAQQR	UC_MSC_EXO-1_2	MSC-Exos	Rep2	28.9776916503906	4.85687076993495	1.8
O14980	O14980	XPO1	Exportin-1	XPO1_HUMAN	123386	LDINLLDNVVNCLYHGEGAQQR	UC_MSC_EXO-1_3	MSC-Exos	Rep3	28.5713272094727	4.83649614950435	1.7
O14980	O14980	XPO1	Exportin-1	XPO1_HUMAN	123386	FLVTVIKDLLGLCEQKR	UC_MSC_EXO-1_1	MSC-Exos	Rep1	32.6142768859863	5.02743173675929	2
O14980	O14980	XPO1	Exportin-1	XPO1_HUMAN	123386	FLVTVIKDLLGLCEQKR	UC_MSC_EXO-1_2	MSC-Exos	Rep2	28.9776916503906	4.85687076993495	1.8
O14980	O14980	XPO1	Exportin-1	XPO1_HUMAN	123386	FLVTVIKDLLGLCEQKR	UC_MSC_EXO-1_3	MSC-Exos	Rep3	28.5713272094727	4.83649614950435	1.7
O14980	O14980	XPO1	Exportin-1	XPO1_HUMAN	123386	IYLDMLNVYK	UC_MSC_EXO-1_1	MSC-Exos	Rep1	32.6142768859863	5.02743173675929	2
O14980	O14980	XPO1	Exportin-1	XPO1_HUMAN	123386	IYLDMLNVYK	UC_MSC_EXO-1_2	MSC-Exos	Rep2	28.9776916503906	4.85687076993495	1.8
O14980	O14980	XPO1	Exportin-1	XPO1_HUMAN	123386	IYLDMLNVYK	UC_MSC_EXO-1_3	MSC-Exos	Rep3	28.5713272094727	4.83649614950435	1.7
O14980	O14980	XPO1	Exportin-1	XPO1_HUMAN	123386	LLSEEVFDFSSGQITQVK	UC_MSC_EXO-1_1	MSC-Exos	Rep1	32.6142768859863	5.02743173675929	2
O14980	O14980	XPO1	Exportin-1	XPO1_HUMAN	123386	LLSEEVFDFSSGQITQVK	UC_MSC_EXO-1_2	MSC-Exos	Rep2	28.9776916503906	4.85687076993495	1.8
O14980	O14980	XPO1	Exportin-1	XPO1_HUMAN	123386	LLSEEVFDFSSGQITQVK	UC_MSC_EXO-1_3	MSC-Exos	Rep3	28.5713272094727	4.83649614950435	1.7
O15117	O15117	FYB1	FYN-binding protein 1	FYB1_HUMAN	85387.1	FKLTGPIQVIHLAK	UC_MSC_EXO-1_1	MSC-Exos	Rep1	41.0508460998535	5.35934005261476	1.4
O15117	O15117	FYB1	FYN-binding protein 1	FYB1_HUMAN	85387.1	FKLTGPIQVIHLAK	UC_MSC_EXO-1_2	MSC-Exos	Rep2	39.4318771362305	5.30129048579644	1.3
O15117	O15117	FYB1	FYN-binding protein 1	FYB1_HUMAN	85387.1	FKLTGPIQVIHLAK	UC_MSC_EXO-1_3	MSC-Exos	Rep3	45.5440826416016	5.50919171756062	1.5
O15143	O15143	ARPC1B	Actin-related protein 2/3 complex subunit 1B	ARC1B_HUMAN	40949.8	IVTCGTDR	UC_MSC_EXO-1_1	MSC-Exos	Rep1	277.441223144531	8.11603835381569	138.4
O15143	O15143	ARPC1B	Actin-related protein 2/3 complex subunit 1B	ARC1B_HUMAN	40949.8	IVTCGTDR	UC_MSC_EXO-1_2	MSC-Exos	Rep2	285.971710205078	8.15972862501084	150
O15143	O15143	ARPC1B	Actin-related protein 2/3 complex subunit 1B	ARC1B_HUMAN	40949.8	IVTCGTDR	UC_MSC_EXO-1_3	MSC-Exos	Rep3	226.331420898438	7.8222930732202	134.6
O15143	O15143	ARPC1B	Actin-related protein 2/3 complex subunit 1B	ARC1B_HUMAN	40949.8	IFSAYIKEVEERPAPTPWGSK	UC_MSC_EXO-1_1	MSC-Exos	Rep1	277.441223144531	8.11603835381569	138.4
O15143	O15143	ARPC1B	Actin-related protein 2/3 complex subunit 1B	ARC1B_HUMAN	40949.8	IFSAYIKEVEERPAPTPWGSK	UC_MSC_EXO-1_2	MSC-Exos	Rep2	285.971710205078	8.15972862501084	150
O15143	O15143	ARPC1B	Actin-related protein 2/3 complex subunit 1B	ARC1B_HUMAN	40949.8	IFSAYIKEVEERPAPTPWGSK	UC_MSC_EXO-1_3	MSC-Exos	Rep3	226.331420898438	7.8222930732202	134.6
O15143	O15143	ARPC1B	Actin-related protein 2/3 complex subunit 1B	ARC1B_HUMAN	40949.8	AYHSFLVEPISCHAWNKDR	UC_MSC_EXO-1_1	MSC-Exos	Rep1	277.441223144531	8.11603835381569	138.4
O15143	O15143	ARPC1B	Actin-related protein 2/3 complex subunit 1B	ARC1B_HUMAN	40949.8	AYHSFLVEPISCHAWNKDR	UC_MSC_EXO-1_2	MSC-Exos	Rep2	285.971710205078	8.15972862501084	150
O15143	O15143	ARPC1B	Actin-related protein 2/3 complex subunit 1B	ARC1B_HUMAN	40949.8	AYHSFLVEPISCHAWNKDR	UC_MSC_EXO-1_3	MSC-Exos	Rep3	226.331420898438	7.8222930732202	134.6
O15143	O15143	ARPC1B	Actin-related protein 2/3 complex subunit 1B	ARC1B_HUMAN	40949.8	TQIAICPNNHEVHIYEK	UC_MSC_EXO-1_1	MSC-Exos	Rep1	277.441223144531	8.11603835381569	138.4
O15143	O15143	ARPC1B	Actin-related protein 2/3 complex subunit 1B	ARC1B_HUMAN	40949.8	TQIAICPNNHEVHIYEK	UC_MSC_EXO-1_2	MSC-Exos	Rep2	285.971710205078	8.15972862501084	150
O15143	O15143	ARPC1B	Actin-related protein 2/3 complex subunit 1B	ARC1B_HUMAN	40949.8	TQIAICPNNHEVHIYEK	UC_MSC_EXO-1_3	MSC-Exos	Rep3	226.331420898438	7.8222930732202	134.6
O15143	O15143	ARPC1B	Actin-related protein 2/3 complex subunit 1B	ARC1B_HUMAN	40949.8	VAWVSHDSTVCLADADKK	UC_MSC_EXO-1_1	MSC-Exos	Rep1	277.441223144531	8.11603835381569	138.4
O15143	O15143	ARPC1B	Actin-related protein 2/3 complex subunit 1B	ARC1B_HUMAN	40949.8	VAWVSHDSTVCLADADKK	UC_MSC_EXO-1_2	MSC-Exos	Rep2	285.971710205078	8.15972862501084	150
O15143	O15143	ARPC1B	Actin-related protein 2/3 complex subunit 1B	ARC1B_HUMAN	40949.8	VAWVSHDSTVCLADADKK	UC_MSC_EXO-1_3	MSC-Exos	Rep3	226.331420898438	7.8222930732202	134.6
O15143	O15143	ARPC1B	Actin-related protein 2/3 complex subunit 1B	ARC1B_HUMAN	40949.8	AYHSFLVEPISCHAWNK	UC_MSC_EXO-1_1	MSC-Exos	Rep1	277.441223144531	8.11603835381569	138.4
O15143	O15143	ARPC1B	Actin-related protein 2/3 complex subunit 1B	ARC1B_HUMAN	40949.8	AYHSFLVEPISCHAWNK	UC_MSC_EXO-1_2	MSC-Exos	Rep2	285.971710205078	8.15972862501084	150
O15143	O15143	ARPC1B	Actin-related protein 2/3 complex subunit 1B	ARC1B_HUMAN	40949.8	AYHSFLVEPISCHAWNK	UC_MSC_EXO-1_3	MSC-Exos	Rep3	226.331420898438	7.8222930732202	134.6
O15143	O15143	ARPC1B	Actin-related protein 2/3 complex subunit 1B	ARC1B_HUMAN	40949.8	TWKPTLVILR	UC_MSC_EXO-1_1	MSC-Exos	Rep1	277.441223144531	8.11603835381569	138.4
O15143	O15143	ARPC1B	Actin-related protein 2/3 complex subunit 1B	ARC1B_HUMAN	40949.8	TWKPTLVILR	UC_MSC_EXO-1_2	MSC-Exos	Rep2	285.971710205078	8.15972862501084	150
O15143	O15143	ARPC1B	Actin-related protein 2/3 complex subunit 1B	ARC1B_HUMAN	40949.8	TWKPTLVILR	UC_MSC_EXO-1_3	MSC-Exos	Rep3	226.331420898438	7.8222930732202	134.6
O15143	O15143	ARPC1B	Actin-related protein 2/3 complex subunit 1B	ARC1B_HUMAN	40949.8	KASSEGGTAAGAGLDSLHK	UC_MSC_EXO-1_1	MSC-Exos	Rep1	277.441223144531	8.11603835381569	138.4
O15143	O15143	ARPC1B	Actin-related protein 2/3 complex subunit 1B	ARC1B_HUMAN	40949.8	KASSEGGTAAGAGLDSLHK	UC_MSC_EXO-1_2	MSC-Exos	Rep2	285.971710205078	8.15972862501084	150
O15143	O15143	ARPC1B	Actin-related protein 2/3 complex subunit 1B	ARC1B_HUMAN	40949.8	KASSEGGTAAGAGLDSLHK	UC_MSC_EXO-1_3	MSC-Exos	Rep3	226.331420898438	7.8222930732202	134.6
O15143	O15143	ARPC1B	Actin-related protein 2/3 complex subunit 1B	ARC1B_HUMAN	40949.8	DRTQIAICPNNHEVHIYEK	UC_MSC_EXO-1_1	MSC-Exos	Rep1	277.441223144531	8.11603835381569	138.4
O15143	O15143	ARPC1B	Actin-related protein 2/3 complex subunit 1B	ARC1B_HUMAN	40949.8	DRTQIAICPNNHEVHIYEK	UC_MSC_EXO-1_2	MSC-Exos	Rep2	285.971710205078	8.15972862501084	150
O15143	O15143	ARPC1B	Actin-related protein 2/3 complex subunit 1B	ARC1B_HUMAN	40949.8	DRTQIAICPNNHEVHIYEK	UC_MSC_EXO-1_3	MSC-Exos	Rep3	226.331420898438	7.8222930732202	134.6
O15143	O15143	ARPC1B	Actin-related protein 2/3 complex subunit 1B	ARC1B_HUMAN	40949.8	GRTWKPTLVILR	UC_MSC_EXO-1_1	MSC-Exos	Rep1	277.441223144531	8.11603835381569	138.4
O15143	O15143	ARPC1B	Actin-related protein 2/3 complex subunit 1B	ARC1B_HUMAN	40949.8	GRTWKPTLVILR	UC_MSC_EXO-1_2	MSC-Exos	Rep2	285.971710205078	8.15972862501084	150
O15143	O15143	ARPC1B	Actin-related protein 2/3 complex subunit 1B	ARC1B_HUMAN	40949.8	GRTWKPTLVILR	UC_MSC_EXO-1_3	MSC-Exos	Rep3	226.331420898438	7.8222930732202	134.6
O15143	O15143	ARPC1B	Actin-related protein 2/3 complex subunit 1B	ARC1B_HUMAN	40949.8	IVTCGTDRNAYVWTLK	UC_MSC_EXO-1_1	MSC-Exos	Rep1	277.441223144531	8.11603835381569	138.4
O15143	O15143	ARPC1B	Actin-related protein 2/3 complex subunit 1B	ARC1B_HUMAN	40949.8	IVTCGTDRNAYVWTLK	UC_MSC_EXO-1_2	MSC-Exos	Rep2	285.971710205078	8.15972862501084	150
O15143	O15143	ARPC1B	Actin-related protein 2/3 complex subunit 1B	ARC1B_HUMAN	40949.8	IVTCGTDRNAYVWTLK	UC_MSC_EXO-1_3	MSC-Exos	Rep3	226.331420898438	7.8222930732202	134.6
O15143	O15143	ARPC1B	Actin-related protein 2/3 complex subunit 1B	ARC1B_HUMAN	40949.8	NSVSQISVLSGGK	UC_MSC_EXO-1_1	MSC-Exos	Rep1	277.441223144531	8.11603835381569	138.4
O15143	O15143	ARPC1B	Actin-related protein 2/3 complex subunit 1B	ARC1B_HUMAN	40949.8	NSVSQISVLSGGK	UC_MSC_EXO-1_2	MSC-Exos	Rep2	285.971710205078	8.15972862501084	150
O15143	O15143	ARPC1B	Actin-related protein 2/3 complex subunit 1B	ARC1B_HUMAN	40949.8	NSVSQISVLSGGK	UC_MSC_EXO-1_3	MSC-Exos	Rep3	226.331420898438	7.8222930732202	134.6
O15143	O15143	ARPC1B	Actin-related protein 2/3 complex subunit 1B	ARC1B_HUMAN	40949.8	WAPNENKFAVGSGSR	UC_MSC_EXO-1_1	MSC-Exos	Rep1	277.441223144531	8.11603835381569	138.4
O15143	O15143	ARPC1B	Actin-related protein 2/3 complex subunit 1B	ARC1B_HUMAN	40949.8	WAPNENKFAVGSGSR	UC_MSC_EXO-1_2	MSC-Exos	Rep2	285.971710205078	8.15972862501084	150
O15143	O15143	ARPC1B	Actin-related protein 2/3 complex subunit 1B	ARC1B_HUMAN	40949.8	WAPNENKFAVGSGSR	UC_MSC_EXO-1_3	MSC-Exos	Rep3	226.331420898438	7.8222930732202	134.6
O15144	O15144	ARPC2	Actin-related protein 2/3 complex subunit 2	ARPC2_HUMAN	34333	ASHTAPQVLFSHR	UC_MSC_EXO-1_1	MSC-Exos	Rep1	91.0354919433594	6.50835721237381	24.4
O15144	O15144	ARPC2	Actin-related protein 2/3 complex subunit 2	ARPC2_HUMAN	34333	ASHTAPQVLFSHR	UC_MSC_EXO-1_2	MSC-Exos	Rep2	91.6858978271484	6.51862794539911	31.3
O15144	O15144	ARPC2	Actin-related protein 2/3 complex subunit 2	ARPC2_HUMAN	34333	ASHTAPQVLFSHR	UC_MSC_EXO-1_3	MSC-Exos	Rep3	91.4903869628906	6.51554826003768	28.3
O15144	O15144	ARPC2	Actin-related protein 2/3 complex subunit 2	ARPC2_HUMAN	34333	YFQFQEEGKEGENR	UC_MSC_EXO-1_1	MSC-Exos	Rep1	91.0354919433594	6.50835721237381	24.4
O15144	O15144	ARPC2	Actin-related protein 2/3 complex subunit 2	ARPC2_HUMAN	34333	YFQFQEEGKEGENR	UC_MSC_EXO-1_2	MSC-Exos	Rep2	91.6858978271484	6.51862794539911	31.3
O15144	O15144	ARPC2	Actin-related protein 2/3 complex subunit 2	ARPC2_HUMAN	34333	YFQFQEEGKEGENR	UC_MSC_EXO-1_3	MSC-Exos	Rep3	91.4903869628906	6.51554826003768	28.3
O15144	O15144	ARPC2	Actin-related protein 2/3 complex subunit 2	ARPC2_HUMAN	34333	DYLHYHIK	UC_MSC_EXO-1_1	MSC-Exos	Rep1	91.0354919433594	6.50835721237381	24.4
O15144	O15144	ARPC2	Actin-related protein 2/3 complex subunit 2	ARPC2_HUMAN	34333	DYLHYHIK	UC_MSC_EXO-1_2	MSC-Exos	Rep2	91.6858978271484	6.51862794539911	31.3
O15144	O15144	ARPC2	Actin-related protein 2/3 complex subunit 2	ARPC2_HUMAN	34333	DYLHYHIK	UC_MSC_EXO-1_3	MSC-Exos	Rep3	91.4903869628906	6.51554826003768	28.3
O15144	O15144	ARPC2	Actin-related protein 2/3 complex subunit 2	ARPC2_HUMAN	34333	ELQAHGADELLKR	UC_MSC_EXO-1_1	MSC-Exos	Rep1	91.0354919433594	6.50835721237381	24.4
O15144	O15144	ARPC2	Actin-related protein 2/3 complex subunit 2	ARPC2_HUMAN	34333	ELQAHGADELLKR	UC_MSC_EXO-1_2	MSC-Exos	Rep2	91.6858978271484	6.51862794539911	31.3
O15144	O15144	ARPC2	Actin-related protein 2/3 complex subunit 2	ARPC2_HUMAN	34333	ELQAHGADELLKR	UC_MSC_EXO-1_3	MSC-Exos	Rep3	91.4903869628906	6.51554826003768	28.3
O15144	O15144	ARPC2	Actin-related protein 2/3 complex subunit 2	ARPC2_HUMAN	34333	ASHTAPQVLFSHREPPLELK	UC_MSC_EXO-1_1	MSC-Exos	Rep1	91.0354919433594	6.50835721237381	24.4
O15144	O15144	ARPC2	Actin-related protein 2/3 complex subunit 2	ARPC2_HUMAN	34333	ASHTAPQVLFSHREPPLELK	UC_MSC_EXO-1_2	MSC-Exos	Rep2	91.6858978271484	6.51862794539911	31.3
O15144	O15144	ARPC2	Actin-related protein 2/3 complex subunit 2	ARPC2_HUMAN	34333	ASHTAPQVLFSHREPPLELK	UC_MSC_EXO-1_3	MSC-Exos	Rep3	91.4903869628906	6.51554826003768	28.3
O15144	O15144	ARPC2	Actin-related protein 2/3 complex subunit 2	ARPC2_HUMAN	34333	DNTINLIHTFRDYLHYHIK	UC_MSC_EXO-1_1	MSC-Exos	Rep1	91.0354919433594	6.50835721237381	24.4
O15144	O15144	ARPC2	Actin-related protein 2/3 complex subunit 2	ARPC2_HUMAN	34333	DNTINLIHTFRDYLHYHIK	UC_MSC_EXO-1_2	MSC-Exos	Rep2	91.6858978271484	6.51862794539911	31.3
O15144	O15144	ARPC2	Actin-related protein 2/3 complex subunit 2	ARPC2_HUMAN	34333	DNTINLIHTFRDYLHYHIK	UC_MSC_EXO-1_3	MSC-Exos	Rep3	91.4903869628906	6.51554826003768	28.3
O15144	O15144	ARPC2	Actin-related protein 2/3 complex subunit 2	ARPC2_HUMAN	34333	ASHTAPQVLFSHREPPLELKDTDAAVGDNIGYITFVLFPR	UC_MSC_EXO-1_1	MSC-Exos	Rep1	91.0354919433594	6.50835721237381	24.4
O15144	O15144	ARPC2	Actin-related protein 2/3 complex subunit 2	ARPC2_HUMAN	34333	ASHTAPQVLFSHREPPLELKDTDAAVGDNIGYITFVLFPR	UC_MSC_EXO-1_2	MSC-Exos	Rep2	91.6858978271484	6.51862794539911	31.3
O15144	O15144	ARPC2	Actin-related protein 2/3 complex subunit 2	ARPC2_HUMAN	34333	ASHTAPQVLFSHREPPLELKDTDAAVGDNIGYITFVLFPR	UC_MSC_EXO-1_3	MSC-Exos	Rep3	91.4903869628906	6.51554826003768	28.3
O15144	O15144	ARPC2	Actin-related protein 2/3 complex subunit 2	ARPC2_HUMAN	34333	DSIVHQAGMLKR	UC_MSC_EXO-1_1	MSC-Exos	Rep1	91.0354919433594	6.50835721237381	24.4
O15144	O15144	ARPC2	Actin-related protein 2/3 complex subunit 2	ARPC2_HUMAN	34333	DSIVHQAGMLKR	UC_MSC_EXO-1_2	MSC-Exos	Rep2	91.6858978271484	6.51862794539911	31.3
O15144	O15144	ARPC2	Actin-related protein 2/3 complex subunit 2	ARPC2_HUMAN	34333	DSIVHQAGMLKR	UC_MSC_EXO-1_3	MSC-Exos	Rep3	91.4903869628906	6.51554826003768	28.3
O15144	O15144	ARPC2	Actin-related protein 2/3 complex subunit 2	ARPC2_HUMAN	34333	NCFASVFEK	UC_MSC_EXO-1_1	MSC-Exos	Rep1	91.0354919433594	6.50835721237381	24.4
O15144	O15144	ARPC2	Actin-related protein 2/3 complex subunit 2	ARPC2_HUMAN	34333	NCFASVFEK	UC_MSC_EXO-1_2	MSC-Exos	Rep2	91.6858978271484	6.51862794539911	31.3
O15144	O15144	ARPC2	Actin-related protein 2/3 complex subunit 2	ARPC2_HUMAN	34333	NCFASVFEK	UC_MSC_EXO-1_3	MSC-Exos	Rep3	91.4903869628906	6.51554826003768	28.3
O15144	O15144	ARPC2	Actin-related protein 2/3 complex subunit 2	ARPC2_HUMAN	34333	IIEETLALK	UC_MSC_EXO-1_1	MSC-Exos	Rep1	91.0354919433594	6.50835721237381	24.4
O15144	O15144	ARPC2	Actin-related protein 2/3 complex subunit 2	ARPC2_HUMAN	34333	IIEETLALK	UC_MSC_EXO-1_2	MSC-Exos	Rep2	91.6858978271484	6.51862794539911	31.3
O15144	O15144	ARPC2	Actin-related protein 2/3 complex subunit 2	ARPC2_HUMAN	34333	IIEETLALK	UC_MSC_EXO-1_3	MSC-Exos	Rep3	91.4903869628906	6.51554826003768	28.3
O15145	O15145	ARPC3	Actin-related protein 2/3 complex subunit 3	ARPC3_HUMAN	20546.7	LIGNMALLPIR	UC_MSC_EXO-1_1	MSC-Exos	Rep1	120.488220214844	6.91274829499877	72.7
O15145	O15145	ARPC3	Actin-related protein 2/3 complex subunit 3	ARPC3_HUMAN	20546.7	LIGNMALLPIR	UC_MSC_EXO-1_2	MSC-Exos	Rep2	88.4064254760742	6.46607932497446	60.9
O15145	O15145	ARPC3	Actin-related protein 2/3 complex subunit 3	ARPC3_HUMAN	20546.7	LIGNMALLPIR	UC_MSC_EXO-1_3	MSC-Exos	Rep3	110.737663269043	6.79100217404543	69.4
O15145	O15145	ARPC3	Actin-related protein 2/3 complex subunit 3	ARPC3_HUMAN	20546.7	VFDPQNDKPSK	UC_MSC_EXO-1_1	MSC-Exos	Rep1	120.488220214844	6.91274829499877	72.7
O15145	O15145	ARPC3	Actin-related protein 2/3 complex subunit 3	ARPC3_HUMAN	20546.7	VFDPQNDKPSK	UC_MSC_EXO-1_2	MSC-Exos	Rep2	88.4064254760742	6.46607932497446	60.9
O15145	O15145	ARPC3	Actin-related protein 2/3 complex subunit 3	ARPC3_HUMAN	20546.7	VFDPQNDKPSK	UC_MSC_EXO-1_3	MSC-Exos	Rep3	110.737663269043	6.79100217404543	69.4
O15145	O15145	ARPC3	Actin-related protein 2/3 complex subunit 3	ARPC3_HUMAN	20546.7	PAYHSSLMDPDTK	UC_MSC_EXO-1_1	MSC-Exos	Rep1	120.488220214844	6.91274829499877	72.7
O15145	O15145	ARPC3	Actin-related protein 2/3 complex subunit 3	ARPC3_HUMAN	20546.7	PAYHSSLMDPDTK	UC_MSC_EXO-1_2	MSC-Exos	Rep2	88.4064254760742	6.46607932497446	60.9
O15145	O15145	ARPC3	Actin-related protein 2/3 complex subunit 3	ARPC3_HUMAN	20546.7	PAYHSSLMDPDTK	UC_MSC_EXO-1_3	MSC-Exos	Rep3	110.737663269043	6.79100217404543	69.4
O15145	O15145	ARPC3	Actin-related protein 2/3 complex subunit 3	ARPC3_HUMAN	20546.7	SQFKGPAPR	UC_MSC_EXO-1_1	MSC-Exos	Rep1	120.488220214844	6.91274829499877	72.7
O15145	O15145	ARPC3	Actin-related protein 2/3 complex subunit 3	ARPC3_HUMAN	20546.7	SQFKGPAPR	UC_MSC_EXO-1_2	MSC-Exos	Rep2	88.4064254760742	6.46607932497446	60.9
O15145	O15145	ARPC3	Actin-related protein 2/3 complex subunit 3	ARPC3_HUMAN	20546.7	SQFKGPAPR	UC_MSC_EXO-1_3	MSC-Exos	Rep3	110.737663269043	6.79100217404543	69.4
O15145	O15145	ARPC3	Actin-related protein 2/3 complex subunit 3	ARPC3_HUMAN	20546.7	WWTCFVK	UC_MSC_EXO-1_1	MSC-Exos	Rep1	120.488220214844	6.91274829499877	72.7
O15145	O15145	ARPC3	Actin-related protein 2/3 complex subunit 3	ARPC3_HUMAN	20546.7	WWTCFVK	UC_MSC_EXO-1_2	MSC-Exos	Rep2	88.4064254760742	6.46607932497446	60.9
O15145	O15145	ARPC3	Actin-related protein 2/3 complex subunit 3	ARPC3_HUMAN	20546.7	WWTCFVK	UC_MSC_EXO-1_3	MSC-Exos	Rep3	110.737663269043	6.79100217404543	69.4
O15145	O15145	ARPC3	Actin-related protein 2/3 complex subunit 3	ARPC3_HUMAN	20546.7	DTDIVDEAIYYFK	UC_MSC_EXO-1_1	MSC-Exos	Rep1	120.488220214844	6.91274829499877	72.7
O15145	O15145	ARPC3	Actin-related protein 2/3 complex subunit 3	ARPC3_HUMAN	20546.7	DTDIVDEAIYYFK	UC_MSC_EXO-1_2	MSC-Exos	Rep2	88.4064254760742	6.46607932497446	60.9
O15145	O15145	ARPC3	Actin-related protein 2/3 complex subunit 3	ARPC3_HUMAN	20546.7	DTDIVDEAIYYFK	UC_MSC_EXO-1_3	MSC-Exos	Rep3	110.737663269043	6.79100217404543	69.4
O15230	O15230	LAMA5	Laminin subunit alpha-5	LAMA5_HUMAN	399737	LVGGPVAGGDPNQTIR	UC_MSC_EXO-1_1	MSC-Exos	Rep1	14.5045652389526	3.85843514760995	0.3
O15230	O15230	LAMA5	Laminin subunit alpha-5	LAMA5_HUMAN	399737	LVGGPVAGGDPNQTIR	UC_MSC_EXO-1_2	MSC-Exos	Rep2	18.3778686523438	4.19989755667264	0.4
O15230	O15230	LAMA5	Laminin subunit alpha-5	LAMA5_HUMAN	399737	LVGGPVAGGDPNQTIR	UC_MSC_EXO-1_3	MSC-Exos	Rep3	20.391414642334	4.34988995982918	0.4
O15230	O15230	LAMA5	Laminin subunit alpha-5	LAMA5_HUMAN	399737	AHVEGPSCDR	UC_MSC_EXO-1_1	MSC-Exos	Rep1	14.5045652389526	3.85843514760995	0.3
O15230	O15230	LAMA5	Laminin subunit alpha-5	LAMA5_HUMAN	399737	AHVEGPSCDR	UC_MSC_EXO-1_2	MSC-Exos	Rep2	18.3778686523438	4.19989755667264	0.4
O15230	O15230	LAMA5	Laminin subunit alpha-5	LAMA5_HUMAN	399737	AHVEGPSCDR	UC_MSC_EXO-1_3	MSC-Exos	Rep3	20.391414642334	4.34988995982918	0.4
O15230	O15230	LAMA5	Laminin subunit alpha-5	LAMA5_HUMAN	399737	HVPEAVPEAFPELYWQAPPSYLGDR	UC_MSC_EXO-1_1	MSC-Exos	Rep1	14.5045652389526	3.85843514760995	0.3
O15230	O15230	LAMA5	Laminin subunit alpha-5	LAMA5_HUMAN	399737	HVPEAVPEAFPELYWQAPPSYLGDR	UC_MSC_EXO-1_2	MSC-Exos	Rep2	18.3778686523438	4.19989755667264	0.4
O15230	O15230	LAMA5	Laminin subunit alpha-5	LAMA5_HUMAN	399737	HVPEAVPEAFPELYWQAPPSYLGDR	UC_MSC_EXO-1_3	MSC-Exos	Rep3	20.391414642334	4.34988995982918	0.4
O15230	O15230	LAMA5	Laminin subunit alpha-5	LAMA5_HUMAN	399737	FFLHGVTLVPIEEFSPEFVEPR	UC_MSC_EXO-1_1	MSC-Exos	Rep1	14.5045652389526	3.85843514760995	0.3
O15230	O15230	LAMA5	Laminin subunit alpha-5	LAMA5_HUMAN	399737	FFLHGVTLVPIEEFSPEFVEPR	UC_MSC_EXO-1_2	MSC-Exos	Rep2	18.3778686523438	4.19989755667264	0.4
O15230	O15230	LAMA5	Laminin subunit alpha-5	LAMA5_HUMAN	399737	FFLHGVTLVPIEEFSPEFVEPR	UC_MSC_EXO-1_3	MSC-Exos	Rep3	20.391414642334	4.34988995982918	0.4
O15230	O15230	LAMA5	Laminin subunit alpha-5	LAMA5_HUMAN	399737	LQCTCQHNTCGGTCDR	UC_MSC_EXO-1_1	MSC-Exos	Rep1	14.5045652389526	3.85843514760995	0.3
O15230	O15230	LAMA5	Laminin subunit alpha-5	LAMA5_HUMAN	399737	LQCTCQHNTCGGTCDR	UC_MSC_EXO-1_2	MSC-Exos	Rep2	18.3778686523438	4.19989755667264	0.4
O15230	O15230	LAMA5	Laminin subunit alpha-5	LAMA5_HUMAN	399737	LQCTCQHNTCGGTCDR	UC_MSC_EXO-1_3	MSC-Exos	Rep3	20.391414642334	4.34988995982918	0.4
O15230	O15230	LAMA5	Laminin subunit alpha-5	LAMA5_HUMAN	399737	AVAAEAQDTATR	UC_MSC_EXO-1_1	MSC-Exos	Rep1	14.5045652389526	3.85843514760995	0.3
O15230	O15230	LAMA5	Laminin subunit alpha-5	LAMA5_HUMAN	399737	AVAAEAQDTATR	UC_MSC_EXO-1_2	MSC-Exos	Rep2	18.3778686523438	4.19989755667264	0.4
O15230	O15230	LAMA5	Laminin subunit alpha-5	LAMA5_HUMAN	399737	AVAAEAQDTATR	UC_MSC_EXO-1_3	MSC-Exos	Rep3	20.391414642334	4.34988995982918	0.4
O15230	O15230	LAMA5	Laminin subunit alpha-5	LAMA5_HUMAN	399737	QEVGVAVHTPQR	UC_MSC_EXO-1_1	MSC-Exos	Rep1	14.5045652389526	3.85843514760995	0.3
O15230	O15230	LAMA5	Laminin subunit alpha-5	LAMA5_HUMAN	399737	QEVGVAVHTPQR	UC_MSC_EXO-1_2	MSC-Exos	Rep2	18.3778686523438	4.19989755667264	0.4
O15230	O15230	LAMA5	Laminin subunit alpha-5	LAMA5_HUMAN	399737	QEVGVAVHTPQR	UC_MSC_EXO-1_3	MSC-Exos	Rep3	20.391414642334	4.34988995982918	0.4
O15372	O15372	EIF3H	Eukaryotic translation initiation factor 3 subunit H	EIF3H_HUMAN	39930.3	EGTGSTATSSSSTAGAAGK	UC_MSC_EXO-1_1	MSC-Exos	Rep1	1.81661367416382	0.861251644873282	0.1
O15372	O15372	EIF3H	Eukaryotic translation initiation factor 3 subunit H	EIF3H_HUMAN	39930.3	EGTGSTATSSSSTAGAAGK	UC_MSC_EXO-1_2	MSC-Exos	Rep2	9.30316066741943	3.21772094251472	0.5
O15372	O15372	EIF3H	Eukaryotic translation initiation factor 3 subunit H	EIF3H_HUMAN	39930.3	EGTGSTATSSSSTAGAAGK	UC_MSC_EXO-1_3	MSC-Exos	Rep3	9.74631881713867	3.2848574160847	0.5
O15372	O15372	EIF3H	Eukaryotic translation initiation factor 3 subunit H	EIF3H_HUMAN	39930.3	EGTGSTATSSSSTAGAAGKGK	UC_MSC_EXO-1_1	MSC-Exos	Rep1	1.81661367416382	0.861251644873282	0.1
O15372	O15372	EIF3H	Eukaryotic translation initiation factor 3 subunit H	EIF3H_HUMAN	39930.3	EGTGSTATSSSSTAGAAGKGK	UC_MSC_EXO-1_2	MSC-Exos	Rep2	9.30316066741943	3.21772094251472	0.5
O15372	O15372	EIF3H	Eukaryotic translation initiation factor 3 subunit H	EIF3H_HUMAN	39930.3	EGTGSTATSSSSTAGAAGKGK	UC_MSC_EXO-1_3	MSC-Exos	Rep3	9.74631881713867	3.2848574160847	0.5
O15460	O15460	P4HA2	Prolyl 4-hydroxylase subunit alpha-2	P4HA2_HUMAN	60901.9	KGTAVFWYNLLR	UC_MSC_EXO-1_1	MSC-Exos	Rep1	42.669979095459	5.41514949863274	19
O15460	O15460	P4HA2	Prolyl 4-hydroxylase subunit alpha-2	P4HA2_HUMAN	60901.9	KGTAVFWYNLLR	UC_MSC_EXO-1_2	MSC-Exos	Rep2	50.3435821533203	5.6537359687356	1.3
O15460	O15460	P4HA2	Prolyl 4-hydroxylase subunit alpha-2	P4HA2_HUMAN	60901.9	KGTAVFWYNLLR	UC_MSC_EXO-1_3	MSC-Exos	Rep3	42.544849395752	5.41091258047704	22.1
O15460	O15460	P4HA2	Prolyl 4-hydroxylase subunit alpha-2	P4HA2_HUMAN	60901.9	HAACPVLVGCK	UC_MSC_EXO-1_1	MSC-Exos	Rep1	42.669979095459	5.41514949863274	19
O15460	O15460	P4HA2	Prolyl 4-hydroxylase subunit alpha-2	P4HA2_HUMAN	60901.9	HAACPVLVGCK	UC_MSC_EXO-1_2	MSC-Exos	Rep2	50.3435821533203	5.6537359687356	1.3
O15460	O15460	P4HA2	Prolyl 4-hydroxylase subunit alpha-2	P4HA2_HUMAN	60901.9	HAACPVLVGCK	UC_MSC_EXO-1_3	MSC-Exos	Rep3	42.544849395752	5.41091258047704	22.1
O15460	O15460	P4HA2	Prolyl 4-hydroxylase subunit alpha-2	P4HA2_HUMAN	60901.9	APQLLIAPFKEEDEWDSPHIVR	UC_MSC_EXO-1_1	MSC-Exos	Rep1	42.669979095459	5.41514949863274	19
O15460	O15460	P4HA2	Prolyl 4-hydroxylase subunit alpha-2	P4HA2_HUMAN	60901.9	APQLLIAPFKEEDEWDSPHIVR	UC_MSC_EXO-1_2	MSC-Exos	Rep2	50.3435821533203	5.6537359687356	1.3
O15460	O15460	P4HA2	Prolyl 4-hydroxylase subunit alpha-2	P4HA2_HUMAN	60901.9	APQLLIAPFKEEDEWDSPHIVR	UC_MSC_EXO-1_3	MSC-Exos	Rep3	42.544849395752	5.41091258047704	22.1
O15460	O15460	P4HA2	Prolyl 4-hydroxylase subunit alpha-2	P4HA2_HUMAN	60901.9	QLDAGEEATTTK	UC_MSC_EXO-1_1	MSC-Exos	Rep1	42.669979095459	5.41514949863274	19
O15460	O15460	P4HA2	Prolyl 4-hydroxylase subunit alpha-2	P4HA2_HUMAN	60901.9	QLDAGEEATTTK	UC_MSC_EXO-1_2	MSC-Exos	Rep2	50.3435821533203	5.6537359687356	1.3
O15460	O15460	P4HA2	Prolyl 4-hydroxylase subunit alpha-2	P4HA2_HUMAN	60901.9	QLDAGEEATTTK	UC_MSC_EXO-1_3	MSC-Exos	Rep3	42.544849395752	5.41091258047704	22.1
O15460	O15460	P4HA2	Prolyl 4-hydroxylase subunit alpha-2	P4HA2_HUMAN	60901.9	LLSLDPSHER	UC_MSC_EXO-1_1	MSC-Exos	Rep1	42.669979095459	5.41514949863274	19
O15460	O15460	P4HA2	Prolyl 4-hydroxylase subunit alpha-2	P4HA2_HUMAN	60901.9	LLSLDPSHER	UC_MSC_EXO-1_2	MSC-Exos	Rep2	50.3435821533203	5.6537359687356	1.3
O15460	O15460	P4HA2	Prolyl 4-hydroxylase subunit alpha-2	P4HA2_HUMAN	60901.9	LLSLDPSHER	UC_MSC_EXO-1_3	MSC-Exos	Rep3	42.544849395752	5.41091258047704	22.1
O15511	O15511	ARPC5	Actin-related protein 2/3 complex subunit 5	ARPC5_HUMAN	16320.4	ALAAGGVGSIVR	UC_MSC_EXO-1_1	MSC-Exos	Rep1	81.5043792724609	6.34880567306452	8.2
O15511	O15511	ARPC5	Actin-related protein 2/3 complex subunit 5	ARPC5_HUMAN	16320.4	ALAAGGVGSIVR	UC_MSC_EXO-1_2	MSC-Exos	Rep2	50.5103225708008	5.65850635007577	5.1
O15511	O15511	ARPC5	Actin-related protein 2/3 complex subunit 5	ARPC5_HUMAN	16320.4	ALAAGGVGSIVR	UC_MSC_EXO-1_3	MSC-Exos	Rep3	37.5450172424316	5.2305495491881	3.8
O43182	O43182	ARHGAP6	Rho GTPase-activating protein 6	RHG06_HUMAN	105947	SSDKEFSVQSSAR	UC_MSC_EXO-1_1	MSC-Exos	Rep1	18.7202529907227	4.22652802692378	0.8
O43182	O43182	ARHGAP6	Rho GTPase-activating protein 6	RHG06_HUMAN	105947	SSDKEFSVQSSAR	UC_MSC_EXO-1_2	MSC-Exos	Rep2	11.9945936203003	3.58431237449378	0.7
O43182	O43182	ARHGAP6	Rho GTPase-activating protein 6	RHG06_HUMAN	105947	SSDKEFSVQSSAR	UC_MSC_EXO-1_3	MSC-Exos	Rep3	18.4185104370117	4.20308448573944	0.4
O43182	O43182	ARHGAP6	Rho GTPase-activating protein 6	RHG06_HUMAN	105947	LVDSCCQHLEK	UC_MSC_EXO-1_1	MSC-Exos	Rep1	18.7202529907227	4.22652802692378	0.8
O43182	O43182	ARHGAP6	Rho GTPase-activating protein 6	RHG06_HUMAN	105947	LVDSCCQHLEK	UC_MSC_EXO-1_2	MSC-Exos	Rep2	11.9945936203003	3.58431237449378	0.7
O43182	O43182	ARHGAP6	Rho GTPase-activating protein 6	RHG06_HUMAN	105947	LVDSCCQHLEK	UC_MSC_EXO-1_3	MSC-Exos	Rep3	18.4185104370117	4.20308448573944	0.4
O43182	O43182	ARHGAP6	Rho GTPase-activating protein 6	RHG06_HUMAN	105947	HGLQTVGIFR	UC_MSC_EXO-1_1	MSC-Exos	Rep1	18.7202529907227	4.22652802692378	0.8
O43182	O43182	ARHGAP6	Rho GTPase-activating protein 6	RHG06_HUMAN	105947	HGLQTVGIFR	UC_MSC_EXO-1_2	MSC-Exos	Rep2	11.9945936203003	3.58431237449378	0.7
O43182	O43182	ARHGAP6	Rho GTPase-activating protein 6	RHG06_HUMAN	105947	HGLQTVGIFR	UC_MSC_EXO-1_3	MSC-Exos	Rep3	18.4185104370117	4.20308448573944	0.4
O43242	O43242	PSMD3	26S proteasome non-ATPase regulatory subunit 3	PSMD3_HUMAN	60977.6	VYEFLDKLDVVR	UC_MSC_EXO-1_2	MSC-Exos	Rep2	7.09963703155518	2.82775	0.2
O43242	O43242	PSMD3	26S proteasome non-ATPase regulatory subunit 3	PSMD3_HUMAN	60977.6	VYEFLDKLDVVR	UC_MSC_EXO-1_3	MSC-Exos	Rep3	2.86548066139221	1.51877715980015	0.1
O43294	O43294	TGFB1I1	Transforming growth factor beta-1-induced transcript 1 protein	TGFI1_HUMAN	49814.2	DFLQLFAPR	UC_MSC_EXO-1_1	MSC-Exos	Rep1	81.0365600585938	6.34050102900001	17
O43294	O43294	TGFB1I1	Transforming growth factor beta-1-induced transcript 1 protein	TGFI1_HUMAN	49814.2	DFLQLFAPR	UC_MSC_EXO-1_2	MSC-Exos	Rep2	99.1516799926758	6.63156531208751	14.6
O43294	O43294	TGFB1I1	Transforming growth factor beta-1-induced transcript 1 protein	TGFI1_HUMAN	49814.2	DFLQLFAPR	UC_MSC_EXO-1_3	MSC-Exos	Rep3	76.9907989501953	6.26661413677167	14.1
O43294	O43294	TGFB1I1	Transforming growth factor beta-1-induced transcript 1 protein	TGFI1_HUMAN	49814.2	FHPDHFTCTFCLRPLTK	UC_MSC_EXO-1_1	MSC-Exos	Rep1	81.0365600585938	6.34050102900001	17
O43294	O43294	TGFB1I1	Transforming growth factor beta-1-induced transcript 1 protein	TGFI1_HUMAN	49814.2	FHPDHFTCTFCLRPLTK	UC_MSC_EXO-1_2	MSC-Exos	Rep2	99.1516799926758	6.63156531208751	14.6
O43294	O43294	TGFB1I1	Transforming growth factor beta-1-induced transcript 1 protein	TGFI1_HUMAN	49814.2	FHPDHFTCTFCLRPLTK	UC_MSC_EXO-1_3	MSC-Exos	Rep3	76.9907989501953	6.26661413677167	14.1
O43294	O43294	TGFB1I1	Transforming growth factor beta-1-induced transcript 1 protein	TGFI1_HUMAN	49814.2	AGKPYCQPCFLK	UC_MSC_EXO-1_1	MSC-Exos	Rep1	81.0365600585938	6.34050102900001	17
O43294	O43294	TGFB1I1	Transforming growth factor beta-1-induced transcript 1 protein	TGFI1_HUMAN	49814.2	AGKPYCQPCFLK	UC_MSC_EXO-1_2	MSC-Exos	Rep2	99.1516799926758	6.63156531208751	14.6
O43294	O43294	TGFB1I1	Transforming growth factor beta-1-induced transcript 1 protein	TGFI1_HUMAN	49814.2	AGKPYCQPCFLK	UC_MSC_EXO-1_3	MSC-Exos	Rep3	76.9907989501953	6.26661413677167	14.1
O43294	O43294	TGFB1I1	Transforming growth factor beta-1-induced transcript 1 protein	TGFI1_HUMAN	49814.2	RFHPDHFTCTFCLRPLTK	UC_MSC_EXO-1_1	MSC-Exos	Rep1	81.0365600585938	6.34050102900001	17
O43294	O43294	TGFB1I1	Transforming growth factor beta-1-induced transcript 1 protein	TGFI1_HUMAN	49814.2	RFHPDHFTCTFCLRPLTK	UC_MSC_EXO-1_2	MSC-Exos	Rep2	99.1516799926758	6.63156531208751	14.6
O43294	O43294	TGFB1I1	Transforming growth factor beta-1-induced transcript 1 protein	TGFI1_HUMAN	49814.2	RFHPDHFTCTFCLRPLTK	UC_MSC_EXO-1_3	MSC-Exos	Rep3	76.9907989501953	6.26661413677167	14.1
O43294	O43294	TGFB1I1	Transforming growth factor beta-1-induced transcript 1 protein	TGFI1_HUMAN	49814.2	CGFCNQPIR	UC_MSC_EXO-1_1	MSC-Exos	Rep1	81.0365600585938	6.34050102900001	17
O43294	O43294	TGFB1I1	Transforming growth factor beta-1-induced transcript 1 protein	TGFI1_HUMAN	49814.2	CGFCNQPIR	UC_MSC_EXO-1_2	MSC-Exos	Rep2	99.1516799926758	6.63156531208751	14.6
O43294	O43294	TGFB1I1	Transforming growth factor beta-1-induced transcript 1 protein	TGFI1_HUMAN	49814.2	CGFCNQPIR	UC_MSC_EXO-1_3	MSC-Exos	Rep3	76.9907989501953	6.26661413677167	14.1
O43294	O43294	TGFB1I1	Transforming growth factor beta-1-induced transcript 1 protein	TGFI1_HUMAN	49814.2	ECFAPFSGGSFFEHEGRPLCENHFHAR	UC_MSC_EXO-1_1	MSC-Exos	Rep1	81.0365600585938	6.34050102900001	17
O43294	O43294	TGFB1I1	Transforming growth factor beta-1-induced transcript 1 protein	TGFI1_HUMAN	49814.2	ECFAPFSGGSFFEHEGRPLCENHFHAR	UC_MSC_EXO-1_2	MSC-Exos	Rep2	99.1516799926758	6.63156531208751	14.6
O43294	O43294	TGFB1I1	Transforming growth factor beta-1-induced transcript 1 protein	TGFI1_HUMAN	49814.2	ECFAPFSGGSFFEHEGRPLCENHFHAR	UC_MSC_EXO-1_3	MSC-Exos	Rep3	76.9907989501953	6.26661413677167	14.1
O43294	O43294	TGFB1I1	Transforming growth factor beta-1-induced transcript 1 protein	TGFI1_HUMAN	49814.2	RGSLCATCGLPVTGR	UC_MSC_EXO-1_1	MSC-Exos	Rep1	81.0365600585938	6.34050102900001	17
O43294	O43294	TGFB1I1	Transforming growth factor beta-1-induced transcript 1 protein	TGFI1_HUMAN	49814.2	RGSLCATCGLPVTGR	UC_MSC_EXO-1_2	MSC-Exos	Rep2	99.1516799926758	6.63156531208751	14.6
O43294	O43294	TGFB1I1	Transforming growth factor beta-1-induced transcript 1 protein	TGFI1_HUMAN	49814.2	RGSLCATCGLPVTGR	UC_MSC_EXO-1_3	MSC-Exos	Rep3	76.9907989501953	6.26661413677167	14.1
O43294	O43294	TGFB1I1	Transforming growth factor beta-1-induced transcript 1 protein	TGFI1_HUMAN	49814.2	SPKPAAPAAPPFSSSSGVLGTGLCELDR	UC_MSC_EXO-1_1	MSC-Exos	Rep1	81.0365600585938	6.34050102900001	17
O43294	O43294	TGFB1I1	Transforming growth factor beta-1-induced transcript 1 protein	TGFI1_HUMAN	49814.2	SPKPAAPAAPPFSSSSGVLGTGLCELDR	UC_MSC_EXO-1_2	MSC-Exos	Rep2	99.1516799926758	6.63156531208751	14.6
O43294	O43294	TGFB1I1	Transforming growth factor beta-1-induced transcript 1 protein	TGFI1_HUMAN	49814.2	SPKPAAPAAPPFSSSSGVLGTGLCELDR	UC_MSC_EXO-1_3	MSC-Exos	Rep3	76.9907989501953	6.26661413677167	14.1
O43396	O43396	TXNL1	Thioredoxin-like protein 1	TXNL1_HUMAN	32251.3	VGVKPVGSDPDFQPELSGAGSR	UC_MSC_EXO-1_1	MSC-Exos	Rep1	97.7512359619141	6.61104303878921	11
O43396	O43396	TXNL1	Thioredoxin-like protein 1	TXNL1_HUMAN	32251.3	VGVKPVGSDPDFQPELSGAGSR	UC_MSC_EXO-1_2	MSC-Exos	Rep2	87.5427474975586	6.45191575803842	13.7
O43396	O43396	TXNL1	Thioredoxin-like protein 1	TXNL1_HUMAN	32251.3	VGVKPVGSDPDFQPELSGAGSR	UC_MSC_EXO-1_3	MSC-Exos	Rep3	78.6066589355469	6.29657962628184	12.9
O43396	O43396	TXNL1	Thioredoxin-like protein 1	TXNL1_HUMAN	32251.3	IDQYQGADAVGLEEK	UC_MSC_EXO-1_1	MSC-Exos	Rep1	97.7512359619141	6.61104303878921	11
O43396	O43396	TXNL1	Thioredoxin-like protein 1	TXNL1_HUMAN	32251.3	IDQYQGADAVGLEEK	UC_MSC_EXO-1_2	MSC-Exos	Rep2	87.5427474975586	6.45191575803842	13.7
O43396	O43396	TXNL1	Thioredoxin-like protein 1	TXNL1_HUMAN	32251.3	IDQYQGADAVGLEEK	UC_MSC_EXO-1_3	MSC-Exos	Rep3	78.6066589355469	6.29657962628184	12.9
O43396	O43396	TXNL1	Thioredoxin-like protein 1	TXNL1_HUMAN	32251.3	AGCECLNESDEHGFDNCLR	UC_MSC_EXO-1_1	MSC-Exos	Rep1	97.7512359619141	6.61104303878921	11
O43396	O43396	TXNL1	Thioredoxin-like protein 1	TXNL1_HUMAN	32251.3	AGCECLNESDEHGFDNCLR	UC_MSC_EXO-1_2	MSC-Exos	Rep2	87.5427474975586	6.45191575803842	13.7
O43396	O43396	TXNL1	Thioredoxin-like protein 1	TXNL1_HUMAN	32251.3	AGCECLNESDEHGFDNCLR	UC_MSC_EXO-1_3	MSC-Exos	Rep3	78.6066589355469	6.29657962628184	12.9
O43396	O43396	TXNL1	Thioredoxin-like protein 1	TXNL1_HUMAN	32251.3	IKQHLENDPGSNEDTDIPK	UC_MSC_EXO-1_1	MSC-Exos	Rep1	97.7512359619141	6.61104303878921	11
O43396	O43396	TXNL1	Thioredoxin-like protein 1	TXNL1_HUMAN	32251.3	IKQHLENDPGSNEDTDIPK	UC_MSC_EXO-1_2	MSC-Exos	Rep2	87.5427474975586	6.45191575803842	13.7
O43396	O43396	TXNL1	Thioredoxin-like protein 1	TXNL1_HUMAN	32251.3	IKQHLENDPGSNEDTDIPK	UC_MSC_EXO-1_3	MSC-Exos	Rep3	78.6066589355469	6.29657962628184	12.9
O43488	O43488	AKR7A2	Aflatoxin B1 aldehyde reductase member 2	ARK72_HUMAN	39589	SQLETSLKR	UC_MSC_EXO-1_1	MSC-Exos	Rep1	202.793899536133	7.66387044349002	55.7
O43488	O43488	AKR7A2	Aflatoxin B1 aldehyde reductase member 2	ARK72_HUMAN	39589	SQLETSLKR	UC_MSC_EXO-1_2	MSC-Exos	Rep2	198.261474609375	7.63126055574423	42.3
O43488	O43488	AKR7A2	Aflatoxin B1 aldehyde reductase member 2	ARK72_HUMAN	39589	SQLETSLKR	UC_MSC_EXO-1_3	MSC-Exos	Rep3	177.867477416992	7.47465893164133	53.6
O43488	O43488	AKR7A2	Aflatoxin B1 aldehyde reductase member 2	ARK72_HUMAN	39589	LQCPQVDLFYLHAPDHGTPVEETLHACQR	UC_MSC_EXO-1_1	MSC-Exos	Rep1	202.793899536133	7.66387044349002	55.7
O43488	O43488	AKR7A2	Aflatoxin B1 aldehyde reductase member 2	ARK72_HUMAN	39589	LQCPQVDLFYLHAPDHGTPVEETLHACQR	UC_MSC_EXO-1_2	MSC-Exos	Rep2	198.261474609375	7.63126055574423	42.3
O43488	O43488	AKR7A2	Aflatoxin B1 aldehyde reductase member 2	ARK72_HUMAN	39589	LQCPQVDLFYLHAPDHGTPVEETLHACQR	UC_MSC_EXO-1_3	MSC-Exos	Rep3	177.867477416992	7.47465893164133	53.6
O43488	O43488	AKR7A2	Aflatoxin B1 aldehyde reductase member 2	ARK72_HUMAN	39589	ALQAAYGASAPSVTSAALR	UC_MSC_EXO-1_1	MSC-Exos	Rep1	202.793899536133	7.66387044349002	55.7
O43488	O43488	AKR7A2	Aflatoxin B1 aldehyde reductase member 2	ARK72_HUMAN	39589	ALQAAYGASAPSVTSAALR	UC_MSC_EXO-1_2	MSC-Exos	Rep2	198.261474609375	7.63126055574423	42.3
O43488	O43488	AKR7A2	Aflatoxin B1 aldehyde reductase member 2	ARK72_HUMAN	39589	ALQAAYGASAPSVTSAALR	UC_MSC_EXO-1_3	MSC-Exos	Rep3	177.867477416992	7.47465893164133	53.6
O43488	O43488	AKR7A2	Aflatoxin B1 aldehyde reductase member 2	ARK72_HUMAN	39589	EHHFEAIALVEK	UC_MSC_EXO-1_1	MSC-Exos	Rep1	202.793899536133	7.66387044349002	55.7
O43488	O43488	AKR7A2	Aflatoxin B1 aldehyde reductase member 2	ARK72_HUMAN	39589	EHHFEAIALVEK	UC_MSC_EXO-1_2	MSC-Exos	Rep2	198.261474609375	7.63126055574423	42.3
O43488	O43488	AKR7A2	Aflatoxin B1 aldehyde reductase member 2	ARK72_HUMAN	39589	EHHFEAIALVEK	UC_MSC_EXO-1_3	MSC-Exos	Rep3	177.867477416992	7.47465893164133	53.6
O43488	O43488	AKR7A2	Aflatoxin B1 aldehyde reductase member 2	ARK72_HUMAN	39589	QVETELFPCLR	UC_MSC_EXO-1_1	MSC-Exos	Rep1	202.793899536133	7.66387044349002	55.7
O43488	O43488	AKR7A2	Aflatoxin B1 aldehyde reductase member 2	ARK72_HUMAN	39589	QVETELFPCLR	UC_MSC_EXO-1_2	MSC-Exos	Rep2	198.261474609375	7.63126055574423	42.3
O43488	O43488	AKR7A2	Aflatoxin B1 aldehyde reductase member 2	ARK72_HUMAN	39589	QVETELFPCLR	UC_MSC_EXO-1_3	MSC-Exos	Rep3	177.867477416992	7.47465893164133	53.6
O43488	O43488	AKR7A2	Aflatoxin B1 aldehyde reductase member 2	ARK72_HUMAN	39589	FYAYNPLAGGLLTGK	UC_MSC_EXO-1_1	MSC-Exos	Rep1	202.793899536133	7.66387044349002	55.7
O43488	O43488	AKR7A2	Aflatoxin B1 aldehyde reductase member 2	ARK72_HUMAN	39589	FYAYNPLAGGLLTGK	UC_MSC_EXO-1_2	MSC-Exos	Rep2	198.261474609375	7.63126055574423	42.3
O43488	O43488	AKR7A2	Aflatoxin B1 aldehyde reductase member 2	ARK72_HUMAN	39589	FYAYNPLAGGLLTGK	UC_MSC_EXO-1_3	MSC-Exos	Rep3	177.867477416992	7.47465893164133	53.6
O43488	O43488	AKR7A2	Aflatoxin B1 aldehyde reductase member 2	ARK72_HUMAN	39589	RMDAPASAAAVR	UC_MSC_EXO-1_1	MSC-Exos	Rep1	202.793899536133	7.66387044349002	55.7
O43488	O43488	AKR7A2	Aflatoxin B1 aldehyde reductase member 2	ARK72_HUMAN	39589	RMDAPASAAAVR	UC_MSC_EXO-1_2	MSC-Exos	Rep2	198.261474609375	7.63126055574423	42.3
O43488	O43488	AKR7A2	Aflatoxin B1 aldehyde reductase member 2	ARK72_HUMAN	39589	RMDAPASAAAVR	UC_MSC_EXO-1_3	MSC-Exos	Rep3	177.867477416992	7.47465893164133	53.6
O43593	O43593	HR	Lysine-specific demethylase hairless	HAIR_HUMAN	127495	TAPENGIVR	UC_MSC_EXO-1_1	MSC-Exos	Rep1	3810.6	11.8958030521257	62.5
O43593	O43593	HR	Lysine-specific demethylase hairless	HAIR_HUMAN	127495	TAPENGIVR	UC_MSC_EXO-1_2	MSC-Exos	Rep2	2229.65551757812	11.1226051152239	36.6
O43593	O43593	HR	Lysine-specific demethylase hairless	HAIR_HUMAN	127495	TAPENGIVR	UC_MSC_EXO-1_3	MSC-Exos	Rep3	2402.17	11.2301248369963	39.4
O43707	O43707	ACTN4	Alpha-actinin-4	ACTN4_HUMAN	104854	VLAGDKNFITAEELRR	UC_MSC_EXO-1_1	MSC-Exos	Rep1	415.963104248047	8.70031175737424	52.9
O43707	O43707	ACTN4	Alpha-actinin-4	ACTN4_HUMAN	104854	VLAGDKNFITAEELRR	UC_MSC_EXO-1_2	MSC-Exos	Rep2	522.182006835938	9.02840893640328	65.2
O43707	O43707	ACTN4	Alpha-actinin-4	ACTN4_HUMAN	104854	VLAGDKNFITAEELRR	UC_MSC_EXO-1_3	MSC-Exos	Rep3	510.575775146484	8.99598127882191	67.2
O43707	O43707	ACTN4	Alpha-actinin-4	ACTN4_HUMAN	104854	AGTQIENIDEDFRDGLK	UC_MSC_EXO-1_1	MSC-Exos	Rep1	415.963104248047	8.70031175737424	52.9
O43707	O43707	ACTN4	Alpha-actinin-4	ACTN4_HUMAN	104854	AGTQIENIDEDFRDGLK	UC_MSC_EXO-1_2	MSC-Exos	Rep2	522.182006835938	9.02840893640328	65.2
O43707	O43707	ACTN4	Alpha-actinin-4	ACTN4_HUMAN	104854	AGTQIENIDEDFRDGLK	UC_MSC_EXO-1_3	MSC-Exos	Rep3	510.575775146484	8.99598127882191	67.2
O43707	O43707	ACTN4	Alpha-actinin-4	ACTN4_HUMAN	104854	QLEAIDQLHLEYAKR	UC_MSC_EXO-1_1	MSC-Exos	Rep1	415.963104248047	8.70031175737424	52.9
O43707	O43707	ACTN4	Alpha-actinin-4	ACTN4_HUMAN	104854	QLEAIDQLHLEYAKR	UC_MSC_EXO-1_2	MSC-Exos	Rep2	522.182006835938	9.02840893640328	65.2
O43707	O43707	ACTN4	Alpha-actinin-4	ACTN4_HUMAN	104854	QLEAIDQLHLEYAKR	UC_MSC_EXO-1_3	MSC-Exos	Rep3	510.575775146484	8.99598127882191	67.2
O43707	O43707	ACTN4	Alpha-actinin-4	ACTN4_HUMAN	104854	ACLISLGYDVENDRQGEAEFNR	UC_MSC_EXO-1_1	MSC-Exos	Rep1	415.963104248047	8.70031175737424	52.9
O43707	O43707	ACTN4	Alpha-actinin-4	ACTN4_HUMAN	104854	ACLISLGYDVENDRQGEAEFNR	UC_MSC_EXO-1_2	MSC-Exos	Rep2	522.182006835938	9.02840893640328	65.2
O43707	O43707	ACTN4	Alpha-actinin-4	ACTN4_HUMAN	104854	ACLISLGYDVENDRQGEAEFNR	UC_MSC_EXO-1_3	MSC-Exos	Rep3	510.575775146484	8.99598127882191	67.2
O43707	O43707	ACTN4	Alpha-actinin-4	ACTN4_HUMAN	104854	MAPYQGPDAVPGALDYK	UC_MSC_EXO-1_1	MSC-Exos	Rep1	415.963104248047	8.70031175737424	52.9
O43707	O43707	ACTN4	Alpha-actinin-4	ACTN4_HUMAN	104854	MAPYQGPDAVPGALDYK	UC_MSC_EXO-1_2	MSC-Exos	Rep2	522.182006835938	9.02840893640328	65.2
O43707	O43707	ACTN4	Alpha-actinin-4	ACTN4_HUMAN	104854	MAPYQGPDAVPGALDYK	UC_MSC_EXO-1_3	MSC-Exos	Rep3	510.575775146484	8.99598127882191	67.2
O43707	O43707	ACTN4	Alpha-actinin-4	ACTN4_HUMAN	104854	HRDYETATLSDIK	UC_MSC_EXO-1_1	MSC-Exos	Rep1	415.963104248047	8.70031175737424	52.9
O43707	O43707	ACTN4	Alpha-actinin-4	ACTN4_HUMAN	104854	HRDYETATLSDIK	UC_MSC_EXO-1_2	MSC-Exos	Rep2	522.182006835938	9.02840893640328	65.2
O43707	O43707	ACTN4	Alpha-actinin-4	ACTN4_HUMAN	104854	HRDYETATLSDIK	UC_MSC_EXO-1_3	MSC-Exos	Rep3	510.575775146484	8.99598127882191	67.2
O43707	O43707	ACTN4	Alpha-actinin-4	ACTN4_HUMAN	104854	STLPDADRER	UC_MSC_EXO-1_1	MSC-Exos	Rep1	415.963104248047	8.70031175737424	52.9
O43707	O43707	ACTN4	Alpha-actinin-4	ACTN4_HUMAN	104854	STLPDADRER	UC_MSC_EXO-1_2	MSC-Exos	Rep2	522.182006835938	9.02840893640328	65.2
O43707	O43707	ACTN4	Alpha-actinin-4	ACTN4_HUMAN	104854	STLPDADRER	UC_MSC_EXO-1_3	MSC-Exos	Rep3	510.575775146484	8.99598127882191	67.2
O43707	O43707	ACTN4	Alpha-actinin-4	ACTN4_HUMAN	104854	DGLAFNALIHR	UC_MSC_EXO-1_1	MSC-Exos	Rep1	415.963104248047	8.70031175737424	52.9
O43707	O43707	ACTN4	Alpha-actinin-4	ACTN4_HUMAN	104854	DGLAFNALIHR	UC_MSC_EXO-1_2	MSC-Exos	Rep2	522.182006835938	9.02840893640328	65.2
O43707	O43707	ACTN4	Alpha-actinin-4	ACTN4_HUMAN	104854	DGLAFNALIHR	UC_MSC_EXO-1_3	MSC-Exos	Rep3	510.575775146484	8.99598127882191	67.2
O43707	O43707	ACTN4	Alpha-actinin-4	ACTN4_HUMAN	104854	HRPELIEYDKLR	UC_MSC_EXO-1_1	MSC-Exos	Rep1	415.963104248047	8.70031175737424	52.9
O43707	O43707	ACTN4	Alpha-actinin-4	ACTN4_HUMAN	104854	HRPELIEYDKLR	UC_MSC_EXO-1_2	MSC-Exos	Rep2	522.182006835938	9.02840893640328	65.2
O43707	O43707	ACTN4	Alpha-actinin-4	ACTN4_HUMAN	104854	HRPELIEYDKLR	UC_MSC_EXO-1_3	MSC-Exos	Rep3	510.575775146484	8.99598127882191	67.2
O43707	O43707	ACTN4	Alpha-actinin-4	ACTN4_HUMAN	104854	ISIEMNGTLEDQLSHLK	UC_MSC_EXO-1_1	MSC-Exos	Rep1	415.963104248047	8.70031175737424	52.9
O43707	O43707	ACTN4	Alpha-actinin-4	ACTN4_HUMAN	104854	ISIEMNGTLEDQLSHLK	UC_MSC_EXO-1_2	MSC-Exos	Rep2	522.182006835938	9.02840893640328	65.2
O43707	O43707	ACTN4	Alpha-actinin-4	ACTN4_HUMAN	104854	ISIEMNGTLEDQLSHLK	UC_MSC_EXO-1_3	MSC-Exos	Rep3	510.575775146484	8.99598127882191	67.2
O43707	O43707	ACTN4	Alpha-actinin-4	ACTN4_HUMAN	104854	LSGSNPYTTVTPQIINSK	UC_MSC_EXO-1_1	MSC-Exos	Rep1	415.963104248047	8.70031175737424	52.9
O43707	O43707	ACTN4	Alpha-actinin-4	ACTN4_HUMAN	104854	LSGSNPYTTVTPQIINSK	UC_MSC_EXO-1_2	MSC-Exos	Rep2	522.182006835938	9.02840893640328	65.2
O43707	O43707	ACTN4	Alpha-actinin-4	ACTN4_HUMAN	104854	LSGSNPYTTVTPQIINSK	UC_MSC_EXO-1_3	MSC-Exos	Rep3	510.575775146484	8.99598127882191	67.2
O43707	O43707	ACTN4	Alpha-actinin-4	ACTN4_HUMAN	104854	LMLLLEVISGERLPKPER	UC_MSC_EXO-1_1	MSC-Exos	Rep1	415.963104248047	8.70031175737424	52.9
O43707	O43707	ACTN4	Alpha-actinin-4	ACTN4_HUMAN	104854	LMLLLEVISGERLPKPER	UC_MSC_EXO-1_2	MSC-Exos	Rep2	522.182006835938	9.02840893640328	65.2
O43707	O43707	ACTN4	Alpha-actinin-4	ACTN4_HUMAN	104854	LMLLLEVISGERLPKPER	UC_MSC_EXO-1_3	MSC-Exos	Rep3	510.575775146484	8.99598127882191	67.2
O43707	O43707	ACTN4	Alpha-actinin-4	ACTN4_HUMAN	104854	ASFNHFDKDHGGALGPEEFK	UC_MSC_EXO-1_1	MSC-Exos	Rep1	415.963104248047	8.70031175737424	52.9
O43707	O43707	ACTN4	Alpha-actinin-4	ACTN4_HUMAN	104854	ASFNHFDKDHGGALGPEEFK	UC_MSC_EXO-1_2	MSC-Exos	Rep2	522.182006835938	9.02840893640328	65.2
O43707	O43707	ACTN4	Alpha-actinin-4	ACTN4_HUMAN	104854	ASFNHFDKDHGGALGPEEFK	UC_MSC_EXO-1_3	MSC-Exos	Rep3	510.575775146484	8.99598127882191	67.2
O43707	O43707	ACTN4	Alpha-actinin-4	ACTN4_HUMAN	104854	SIVDYKPNLDLLEQQHQLIQEALIFDNK	UC_MSC_EXO-1_1	MSC-Exos	Rep1	415.963104248047	8.70031175737424	52.9
O43707	O43707	ACTN4	Alpha-actinin-4	ACTN4_HUMAN	104854	SIVDYKPNLDLLEQQHQLIQEALIFDNK	UC_MSC_EXO-1_2	MSC-Exos	Rep2	522.182006835938	9.02840893640328	65.2
O43707	O43707	ACTN4	Alpha-actinin-4	ACTN4_HUMAN	104854	SIVDYKPNLDLLEQQHQLIQEALIFDNK	UC_MSC_EXO-1_3	MSC-Exos	Rep3	510.575775146484	8.99598127882191	67.2
O43707	O43707	ACTN4	Alpha-actinin-4	ACTN4_HUMAN	104854	SIVDYKPNLDLLEQQHQLIQEALIFDNKHTNYTMEHIR	UC_MSC_EXO-1_1	MSC-Exos	Rep1	415.963104248047	8.70031175737424	52.9
O43707	O43707	ACTN4	Alpha-actinin-4	ACTN4_HUMAN	104854	SIVDYKPNLDLLEQQHQLIQEALIFDNKHTNYTMEHIR	UC_MSC_EXO-1_2	MSC-Exos	Rep2	522.182006835938	9.02840893640328	65.2
O43707	O43707	ACTN4	Alpha-actinin-4	ACTN4_HUMAN	104854	SIVDYKPNLDLLEQQHQLIQEALIFDNKHTNYTMEHIR	UC_MSC_EXO-1_3	MSC-Exos	Rep3	510.575775146484	8.99598127882191	67.2
O43707	O43707	ACTN4	Alpha-actinin-4	ACTN4_HUMAN	104854	ICDQWDALGSLTHSRR	UC_MSC_EXO-1_1	MSC-Exos	Rep1	415.963104248047	8.70031175737424	52.9
O43707	O43707	ACTN4	Alpha-actinin-4	ACTN4_HUMAN	104854	ICDQWDALGSLTHSRR	UC_MSC_EXO-1_2	MSC-Exos	Rep2	522.182006835938	9.02840893640328	65.2
O43707	O43707	ACTN4	Alpha-actinin-4	ACTN4_HUMAN	104854	ICDQWDALGSLTHSRR	UC_MSC_EXO-1_3	MSC-Exos	Rep3	510.575775146484	8.99598127882191	67.2
O43707	O43707	ACTN4	Alpha-actinin-4	ACTN4_HUMAN	104854	GISQEQMQEFR	UC_MSC_EXO-1_1	MSC-Exos	Rep1	415.963104248047	8.70031175737424	52.9
O43707	O43707	ACTN4	Alpha-actinin-4	ACTN4_HUMAN	104854	GISQEQMQEFR	UC_MSC_EXO-1_2	MSC-Exos	Rep2	522.182006835938	9.02840893640328	65.2
O43707	O43707	ACTN4	Alpha-actinin-4	ACTN4_HUMAN	104854	GISQEQMQEFR	UC_MSC_EXO-1_3	MSC-Exos	Rep3	510.575775146484	8.99598127882191	67.2
O43707	O43707	ACTN4	Alpha-actinin-4	ACTN4_HUMAN	104854	LSGSNPYTTVTPQIINSKWEK	UC_MSC_EXO-1_1	MSC-Exos	Rep1	415.963104248047	8.70031175737424	52.9
O43707	O43707	ACTN4	Alpha-actinin-4	ACTN4_HUMAN	104854	LSGSNPYTTVTPQIINSKWEK	UC_MSC_EXO-1_2	MSC-Exos	Rep2	522.182006835938	9.02840893640328	65.2
O43707	O43707	ACTN4	Alpha-actinin-4	ACTN4_HUMAN	104854	LSGSNPYTTVTPQIINSKWEK	UC_MSC_EXO-1_3	MSC-Exos	Rep3	510.575775146484	8.99598127882191	67.2
O43707	O43707	ACTN4	Alpha-actinin-4	ACTN4_HUMAN	104854	EAILAIHKEAQR	UC_MSC_EXO-1_1	MSC-Exos	Rep1	415.963104248047	8.70031175737424	52.9
O43707	O43707	ACTN4	Alpha-actinin-4	ACTN4_HUMAN	104854	EAILAIHKEAQR	UC_MSC_EXO-1_2	MSC-Exos	Rep2	522.182006835938	9.02840893640328	65.2
O43707	O43707	ACTN4	Alpha-actinin-4	ACTN4_HUMAN	104854	EAILAIHKEAQR	UC_MSC_EXO-1_3	MSC-Exos	Rep3	510.575775146484	8.99598127882191	67.2
O43707	O43707	ACTN4	Alpha-actinin-4	ACTN4_HUMAN	104854	LSNRPAFMPSEGK	UC_MSC_EXO-1_1	MSC-Exos	Rep1	415.963104248047	8.70031175737424	52.9
O43707	O43707	ACTN4	Alpha-actinin-4	ACTN4_HUMAN	104854	LSNRPAFMPSEGK	UC_MSC_EXO-1_2	MSC-Exos	Rep2	522.182006835938	9.02840893640328	65.2
O43707	O43707	ACTN4	Alpha-actinin-4	ACTN4_HUMAN	104854	LSNRPAFMPSEGK	UC_MSC_EXO-1_3	MSC-Exos	Rep3	510.575775146484	8.99598127882191	67.2
O43707	O43707	ACTN4	Alpha-actinin-4	ACTN4_HUMAN	104854	VEQIAAIAQELNELDYYDSHNVNTR	UC_MSC_EXO-1_1	MSC-Exos	Rep1	415.963104248047	8.70031175737424	52.9
O43707	O43707	ACTN4	Alpha-actinin-4	ACTN4_HUMAN	104854	VEQIAAIAQELNELDYYDSHNVNTR	UC_MSC_EXO-1_2	MSC-Exos	Rep2	522.182006835938	9.02840893640328	65.2
O43707	O43707	ACTN4	Alpha-actinin-4	ACTN4_HUMAN	104854	VEQIAAIAQELNELDYYDSHNVNTR	UC_MSC_EXO-1_3	MSC-Exos	Rep3	510.575775146484	8.99598127882191	67.2
O43707	O43707	ACTN4	Alpha-actinin-4	ACTN4_HUMAN	104854	TIPWLEDR	UC_MSC_EXO-1_1	MSC-Exos	Rep1	415.963104248047	8.70031175737424	52.9
O43707	O43707	ACTN4	Alpha-actinin-4	ACTN4_HUMAN	104854	TIPWLEDR	UC_MSC_EXO-1_2	MSC-Exos	Rep2	522.182006835938	9.02840893640328	65.2
O43707	O43707	ACTN4	Alpha-actinin-4	ACTN4_HUMAN	104854	TIPWLEDR	UC_MSC_EXO-1_3	MSC-Exos	Rep3	510.575775146484	8.99598127882191	67.2
O43707	O43707	ACTN4	Alpha-actinin-4	ACTN4_HUMAN	104854	TIPWLEDRVPQK	UC_MSC_EXO-1_1	MSC-Exos	Rep1	415.963104248047	8.70031175737424	52.9
O43707	O43707	ACTN4	Alpha-actinin-4	ACTN4_HUMAN	104854	TIPWLEDRVPQK	UC_MSC_EXO-1_2	MSC-Exos	Rep2	522.182006835938	9.02840893640328	65.2
O43707	O43707	ACTN4	Alpha-actinin-4	ACTN4_HUMAN	104854	TIPWLEDRVPQK	UC_MSC_EXO-1_3	MSC-Exos	Rep3	510.575775146484	8.99598127882191	67.2
O43776	O43776	NARS1	Asparagine--tRNA ligase, cytoplasmic	SYNC_HUMAN	62942.9	FLTWILNR	UC_MSC_EXO-1_1	MSC-Exos	Rep1	100.623542785645	6.65282408027009	3.9
O43776	O43776	NARS1	Asparagine--tRNA ligase, cytoplasmic	SYNC_HUMAN	62942.9	FLTWILNR	UC_MSC_EXO-1_2	MSC-Exos	Rep2	130.980575561523	7.03320906551526	5
O43776	O43776	NARS1	Asparagine--tRNA ligase, cytoplasmic	SYNC_HUMAN	62942.9	FLTWILNR	UC_MSC_EXO-1_3	MSC-Exos	Rep3	108.177787780762	6.75726048978719	4.2
O43854	O43854	EDIL3	EGF-like repeat and discoidin I-like domain-containing protein 3	EDIL3_HUMAN	53764.9	VTGVITQGAKR	UC_MSC_EXO-1_1	MSC-Exos	Rep1	22.1072273254395	4.46644618948182	5.1
O43854	O43854	EDIL3	EGF-like repeat and discoidin I-like domain-containing protein 3	EDIL3_HUMAN	53764.9	VTGVITQGAKR	UC_MSC_EXO-1_2	MSC-Exos	Rep2	35.8906402587891	5.16553575473516	3.8
O43854	O43854	EDIL3	EGF-like repeat and discoidin I-like domain-containing protein 3	EDIL3_HUMAN	53764.9	VTGVITQGAKR	UC_MSC_EXO-1_3	MSC-Exos	Rep3	42.7160797119141	5.4167073439797	5.1
O43854	O43854	EDIL3	EGF-like repeat and discoidin I-like domain-containing protein 3	EDIL3_HUMAN	53764.9	GNIDNNTPYANSFTPPIK	UC_MSC_EXO-1_1	MSC-Exos	Rep1	22.1072273254395	4.46644618948182	5.1
O43854	O43854	EDIL3	EGF-like repeat and discoidin I-like domain-containing protein 3	EDIL3_HUMAN	53764.9	GNIDNNTPYANSFTPPIK	UC_MSC_EXO-1_2	MSC-Exos	Rep2	35.8906402587891	5.16553575473516	3.8
O43854	O43854	EDIL3	EGF-like repeat and discoidin I-like domain-containing protein 3	EDIL3_HUMAN	53764.9	GNIDNNTPYANSFTPPIK	UC_MSC_EXO-1_3	MSC-Exos	Rep3	42.7160797119141	5.4167073439797	5.1
O43854	O43854	EDIL3	EGF-like repeat and discoidin I-like domain-containing protein 3	EDIL3_HUMAN	53764.9	VNAWTSGHNDQSQWLQVDLLVPTK	UC_MSC_EXO-1_1	MSC-Exos	Rep1	22.1072273254395	4.46644618948182	5.1
O43854	O43854	EDIL3	EGF-like repeat and discoidin I-like domain-containing protein 3	EDIL3_HUMAN	53764.9	VNAWTSGHNDQSQWLQVDLLVPTK	UC_MSC_EXO-1_2	MSC-Exos	Rep2	35.8906402587891	5.16553575473516	3.8
O43854	O43854	EDIL3	EGF-like repeat and discoidin I-like domain-containing protein 3	EDIL3_HUMAN	53764.9	VNAWTSGHNDQSQWLQVDLLVPTK	UC_MSC_EXO-1_3	MSC-Exos	Rep3	42.7160797119141	5.4167073439797	5.1
O43854	O43854	EDIL3	EGF-like repeat and discoidin I-like domain-containing protein 3	EDIL3_HUMAN	53764.9	DKVFQGNFDNDTHRK	UC_MSC_EXO-1_1	MSC-Exos	Rep1	22.1072273254395	4.46644618948182	5.1
O43854	O43854	EDIL3	EGF-like repeat and discoidin I-like domain-containing protein 3	EDIL3_HUMAN	53764.9	DKVFQGNFDNDTHRK	UC_MSC_EXO-1_2	MSC-Exos	Rep2	35.8906402587891	5.16553575473516	3.8
O43854	O43854	EDIL3	EGF-like repeat and discoidin I-like domain-containing protein 3	EDIL3_HUMAN	53764.9	DKVFQGNFDNDTHRK	UC_MSC_EXO-1_3	MSC-Exos	Rep3	42.7160797119141	5.4167073439797	5.1
O43854	O43854	EDIL3	EGF-like repeat and discoidin I-like domain-containing protein 3	EDIL3_HUMAN	53764.9	VFQGNFDNDTHRK	UC_MSC_EXO-1_1	MSC-Exos	Rep1	22.1072273254395	4.46644618948182	5.1
O43854	O43854	EDIL3	EGF-like repeat and discoidin I-like domain-containing protein 3	EDIL3_HUMAN	53764.9	VFQGNFDNDTHRK	UC_MSC_EXO-1_2	MSC-Exos	Rep2	35.8906402587891	5.16553575473516	3.8
O43854	O43854	EDIL3	EGF-like repeat and discoidin I-like domain-containing protein 3	EDIL3_HUMAN	53764.9	VFQGNFDNDTHRK	UC_MSC_EXO-1_3	MSC-Exos	Rep3	42.7160797119141	5.4167073439797	5.1
O43866	O43866	CD5L	CD5 antigen-like	CD5L_HUMAN	38087.8	GVWGSVCDDNWGEKEDQVVCK	UC_MSC_EXO-1_1	MSC-Exos	Rep1	11947.3837890625	13.5444071142601	6348.3
O43866	O43866	CD5L	CD5 antigen-like	CD5L_HUMAN	38087.8	GVWGSVCDDNWGEKEDQVVCK	UC_MSC_EXO-1_2	MSC-Exos	Rep2	11976.1396484375	13.5478753287817	6304.6
O43866	O43866	CD5L	CD5 antigen-like	CD5L_HUMAN	38087.8	GVWGSVCDDNWGEKEDQVVCK	UC_MSC_EXO-1_3	MSC-Exos	Rep3	11906	13.5393983390148	6341.8
O43866	O43866	CD5L	CD5 antigen-like	CD5L_HUMAN	38087.8	ELGCGAASGTPSGILYEPPAEKEQK	UC_MSC_EXO-1_1	MSC-Exos	Rep1	11947.3837890625	13.5444071142601	6348.3
O43866	O43866	CD5L	CD5 antigen-like	CD5L_HUMAN	38087.8	ELGCGAASGTPSGILYEPPAEKEQK	UC_MSC_EXO-1_2	MSC-Exos	Rep2	11976.1396484375	13.5478753287817	6304.6
O43866	O43866	CD5L	CD5 antigen-like	CD5L_HUMAN	38087.8	ELGCGAASGTPSGILYEPPAEKEQK	UC_MSC_EXO-1_3	MSC-Exos	Rep3	11906	13.5393983390148	6341.8
O43866	O43866	CD5L	CD5 antigen-like	CD5L_HUMAN	38087.8	IWLDNVR	UC_MSC_EXO-1_1	MSC-Exos	Rep1	11947.3837890625	13.5444071142601	6348.3
O43866	O43866	CD5L	CD5 antigen-like	CD5L_HUMAN	38087.8	IWLDNVR	UC_MSC_EXO-1_2	MSC-Exos	Rep2	11976.1396484375	13.5478753287817	6304.6
O43866	O43866	CD5L	CD5 antigen-like	CD5L_HUMAN	38087.8	IWLDNVR	UC_MSC_EXO-1_3	MSC-Exos	Rep3	11906	13.5393983390148	6341.8
O43866	O43866	CD5L	CD5 antigen-like	CD5L_HUMAN	38087.8	GQWGTVCDDGWDIKDVAVLCR	UC_MSC_EXO-1_1	MSC-Exos	Rep1	11947.3837890625	13.5444071142601	6348.3
O43866	O43866	CD5L	CD5 antigen-like	CD5L_HUMAN	38087.8	GQWGTVCDDGWDIKDVAVLCR	UC_MSC_EXO-1_2	MSC-Exos	Rep2	11976.1396484375	13.5478753287817	6304.6
O43866	O43866	CD5L	CD5 antigen-like	CD5L_HUMAN	38087.8	GQWGTVCDDGWDIKDVAVLCR	UC_MSC_EXO-1_3	MSC-Exos	Rep3	11906	13.5393983390148	6341.8
O43866	O43866	CD5L	CD5 antigen-like	CD5L_HUMAN	38087.8	EATLQDCPSGPWGK	UC_MSC_EXO-1_1	MSC-Exos	Rep1	11947.3837890625	13.5444071142601	6348.3
O43866	O43866	CD5L	CD5 antigen-like	CD5L_HUMAN	38087.8	EATLQDCPSGPWGK	UC_MSC_EXO-1_2	MSC-Exos	Rep2	11976.1396484375	13.5478753287817	6304.6
O43866	O43866	CD5L	CD5 antigen-like	CD5L_HUMAN	38087.8	EATLQDCPSGPWGK	UC_MSC_EXO-1_3	MSC-Exos	Rep3	11906	13.5393983390148	6341.8
O43866	O43866	CD5L	CD5 antigen-like	CD5L_HUMAN	38087.8	FWGFHDCTHQEDVAVICSG	UC_MSC_EXO-1_1	MSC-Exos	Rep1	11947.3837890625	13.5444071142601	6348.3
O43866	O43866	CD5L	CD5 antigen-like	CD5L_HUMAN	38087.8	FWGFHDCTHQEDVAVICSG	UC_MSC_EXO-1_2	MSC-Exos	Rep2	11976.1396484375	13.5478753287817	6304.6
O43866	O43866	CD5L	CD5 antigen-like	CD5L_HUMAN	38087.8	FWGFHDCTHQEDVAVICSG	UC_MSC_EXO-1_3	MSC-Exos	Rep3	11906	13.5393983390148	6341.8
O43866	O43866	CD5L	CD5 antigen-like	CD5L_HUMAN	38087.8	CSGEEQSLEQCQHR	UC_MSC_EXO-1_1	MSC-Exos	Rep1	11947.3837890625	13.5444071142601	6348.3
O43866	O43866	CD5L	CD5 antigen-like	CD5L_HUMAN	38087.8	CSGEEQSLEQCQHR	UC_MSC_EXO-1_2	MSC-Exos	Rep2	11976.1396484375	13.5478753287817	6304.6
O43866	O43866	CD5L	CD5 antigen-like	CD5L_HUMAN	38087.8	CSGEEQSLEQCQHR	UC_MSC_EXO-1_3	MSC-Exos	Rep3	11906	13.5393983390148	6341.8
O43866	O43866	CD5L	CD5 antigen-like	CD5L_HUMAN	38087.8	ELGCGAASGTPSGILYEPPAEK	UC_MSC_EXO-1_1	MSC-Exos	Rep1	11947.3837890625	13.5444071142601	6348.3
O43866	O43866	CD5L	CD5 antigen-like	CD5L_HUMAN	38087.8	ELGCGAASGTPSGILYEPPAEK	UC_MSC_EXO-1_2	MSC-Exos	Rep2	11976.1396484375	13.5478753287817	6304.6
O43866	O43866	CD5L	CD5 antigen-like	CD5L_HUMAN	38087.8	ELGCGAASGTPSGILYEPPAEK	UC_MSC_EXO-1_3	MSC-Exos	Rep3	11906	13.5393983390148	6341.8
O43866	O43866	CD5L	CD5 antigen-like	CD5L_HUMAN	38087.8	KCYGPGVGR	UC_MSC_EXO-1_1	MSC-Exos	Rep1	11947.3837890625	13.5444071142601	6348.3
O43866	O43866	CD5L	CD5 antigen-like	CD5L_HUMAN	38087.8	KCYGPGVGR	UC_MSC_EXO-1_2	MSC-Exos	Rep2	11976.1396484375	13.5478753287817	6304.6
O43866	O43866	CD5L	CD5 antigen-like	CD5L_HUMAN	38087.8	KCYGPGVGR	UC_MSC_EXO-1_3	MSC-Exos	Rep3	11906	13.5393983390148	6341.8
O43866	O43866	CD5L	CD5 antigen-like	CD5L_HUMAN	38087.8	VLIQSVSCTGTEDTLAQCEQEEVYDCSHDEDAGASCENPESSFSPVPEGVR	UC_MSC_EXO-1_1	MSC-Exos	Rep1	11947.3837890625	13.5444071142601	6348.3
O43866	O43866	CD5L	CD5 antigen-like	CD5L_HUMAN	38087.8	VLIQSVSCTGTEDTLAQCEQEEVYDCSHDEDAGASCENPESSFSPVPEGVR	UC_MSC_EXO-1_2	MSC-Exos	Rep2	11976.1396484375	13.5478753287817	6304.6
O43866	O43866	CD5L	CD5 antigen-like	CD5L_HUMAN	38087.8	VLIQSVSCTGTEDTLAQCEQEEVYDCSHDEDAGASCENPESSFSPVPEGVR	UC_MSC_EXO-1_3	MSC-Exos	Rep3	11906	13.5393983390148	6341.8
O43866	O43866	CD5L	CD5 antigen-like	CD5L_HUMAN	38087.8	LVGGDNLCSGRLEVLHK	UC_MSC_EXO-1_1	MSC-Exos	Rep1	11947.3837890625	13.5444071142601	6348.3
O43866	O43866	CD5L	CD5 antigen-like	CD5L_HUMAN	38087.8	LVGGDNLCSGRLEVLHK	UC_MSC_EXO-1_2	MSC-Exos	Rep2	11976.1396484375	13.5478753287817	6304.6
O43866	O43866	CD5L	CD5 antigen-like	CD5L_HUMAN	38087.8	LVGGDNLCSGRLEVLHK	UC_MSC_EXO-1_3	MSC-Exos	Rep3	11906	13.5393983390148	6341.8
O43866	O43866	CD5L	CD5 antigen-like	CD5L_HUMAN	38087.8	LVGGDNLCSGR	UC_MSC_EXO-1_1	MSC-Exos	Rep1	11947.3837890625	13.5444071142601	6348.3
O43866	O43866	CD5L	CD5 antigen-like	CD5L_HUMAN	38087.8	LVGGDNLCSGR	UC_MSC_EXO-1_2	MSC-Exos	Rep2	11976.1396484375	13.5478753287817	6304.6
O43866	O43866	CD5L	CD5 antigen-like	CD5L_HUMAN	38087.8	LVGGDNLCSGR	UC_MSC_EXO-1_3	MSC-Exos	Rep3	11906	13.5393983390148	6341.8
O43866	O43866	CD5L	CD5 antigen-like	CD5L_HUMAN	38087.8	KPIWLSQMSCSGR	UC_MSC_EXO-1_1	MSC-Exos	Rep1	11947.3837890625	13.5444071142601	6348.3
O43866	O43866	CD5L	CD5 antigen-like	CD5L_HUMAN	38087.8	KPIWLSQMSCSGR	UC_MSC_EXO-1_2	MSC-Exos	Rep2	11976.1396484375	13.5478753287817	6304.6
O43866	O43866	CD5L	CD5 antigen-like	CD5L_HUMAN	38087.8	KPIWLSQMSCSGR	UC_MSC_EXO-1_3	MSC-Exos	Rep3	11906	13.5393983390148	6341.8
O43866	O43866	CD5L	CD5 antigen-like	CD5L_HUMAN	38087.8	CEGRVEVEQK	UC_MSC_EXO-1_1	MSC-Exos	Rep1	11947.3837890625	13.5444071142601	6348.3
O43866	O43866	CD5L	CD5 antigen-like	CD5L_HUMAN	38087.8	CEGRVEVEQK	UC_MSC_EXO-1_2	MSC-Exos	Rep2	11976.1396484375	13.5478753287817	6304.6
O43866	O43866	CD5L	CD5 antigen-like	CD5L_HUMAN	38087.8	CEGRVEVEQK	UC_MSC_EXO-1_3	MSC-Exos	Rep3	11906	13.5393983390148	6341.8
O43866	O43866	CD5L	CD5 antigen-like	CD5L_HUMAN	38087.8	NTCNHDEDTWVECEDPFDLR	UC_MSC_EXO-1_1	MSC-Exos	Rep1	11947.3837890625	13.5444071142601	6348.3
O43866	O43866	CD5L	CD5 antigen-like	CD5L_HUMAN	38087.8	NTCNHDEDTWVECEDPFDLR	UC_MSC_EXO-1_2	MSC-Exos	Rep2	11976.1396484375	13.5478753287817	6304.6
O43866	O43866	CD5L	CD5 antigen-like	CD5L_HUMAN	38087.8	NTCNHDEDTWVECEDPFDLR	UC_MSC_EXO-1_3	MSC-Exos	Rep3	11906	13.5393983390148	6341.8
O43866	O43866	CD5L	CD5 antigen-like	CD5L_HUMAN	38087.8	HQNQWYTVCQTGWSLR	UC_MSC_EXO-1_1	MSC-Exos	Rep1	11947.3837890625	13.5444071142601	6348.3
O43866	O43866	CD5L	CD5 antigen-like	CD5L_HUMAN	38087.8	HQNQWYTVCQTGWSLR	UC_MSC_EXO-1_2	MSC-Exos	Rep2	11976.1396484375	13.5478753287817	6304.6
O43866	O43866	CD5L	CD5 antigen-like	CD5L_HUMAN	38087.8	HQNQWYTVCQTGWSLR	UC_MSC_EXO-1_3	MSC-Exos	Rep3	11906	13.5393983390148	6341.8
O43866	O43866	CD5L	CD5 antigen-like	CD5L_HUMAN	38087.8	SLSPSFRDR	UC_MSC_EXO-1_1	MSC-Exos	Rep1	11947.3837890625	13.5444071142601	6348.3
O43866	O43866	CD5L	CD5 antigen-like	CD5L_HUMAN	38087.8	SLSPSFRDR	UC_MSC_EXO-1_2	MSC-Exos	Rep2	11976.1396484375	13.5478753287817	6304.6
O43866	O43866	CD5L	CD5 antigen-like	CD5L_HUMAN	38087.8	SLSPSFRDR	UC_MSC_EXO-1_3	MSC-Exos	Rep3	11906	13.5393983390148	6341.8
O43866	O43866	CD5L	CD5 antigen-like	CD5L_HUMAN	38087.8	LADGPGHCK	UC_MSC_EXO-1_1	MSC-Exos	Rep1	11947.3837890625	13.5444071142601	6348.3
O43866	O43866	CD5L	CD5 antigen-like	CD5L_HUMAN	38087.8	LADGPGHCK	UC_MSC_EXO-1_2	MSC-Exos	Rep2	11976.1396484375	13.5478753287817	6304.6
O43866	O43866	CD5L	CD5 antigen-like	CD5L_HUMAN	38087.8	LADGPGHCK	UC_MSC_EXO-1_3	MSC-Exos	Rep3	11906	13.5393983390148	6341.8
O43866	O43866	CD5L	CD5 antigen-like	CD5L_HUMAN	38087.8	LADGPGHCKGRVEVK	UC_MSC_EXO-1_1	MSC-Exos	Rep1	11947.3837890625	13.5444071142601	6348.3
O43866	O43866	CD5L	CD5 antigen-like	CD5L_HUMAN	38087.8	LADGPGHCKGRVEVK	UC_MSC_EXO-1_2	MSC-Exos	Rep2	11976.1396484375	13.5478753287817	6304.6
O43866	O43866	CD5L	CD5 antigen-like	CD5L_HUMAN	38087.8	LADGPGHCKGRVEVK	UC_MSC_EXO-1_3	MSC-Exos	Rep3	11906	13.5393983390148	6341.8
O43866	O43866	CD5L	CD5 antigen-like	CD5L_HUMAN	38087.8	HAYGRKPIWLSQMSCSGR	UC_MSC_EXO-1_1	MSC-Exos	Rep1	11947.3837890625	13.5444071142601	6348.3
O43866	O43866	CD5L	CD5 antigen-like	CD5L_HUMAN	38087.8	HAYGRKPIWLSQMSCSGR	UC_MSC_EXO-1_2	MSC-Exos	Rep2	11976.1396484375	13.5478753287817	6304.6
O43866	O43866	CD5L	CD5 antigen-like	CD5L_HUMAN	38087.8	HAYGRKPIWLSQMSCSGR	UC_MSC_EXO-1_3	MSC-Exos	Rep3	11906	13.5393983390148	6341.8
O43866	O43866	CD5L	CD5 antigen-like	CD5L_HUMAN	38087.8	NTCNHDEDTWVECEDPFDLRLVGGDNLCSGRLEVLHK	UC_MSC_EXO-1_1	MSC-Exos	Rep1	11947.3837890625	13.5444071142601	6348.3
O43866	O43866	CD5L	CD5 antigen-like	CD5L_HUMAN	38087.8	NTCNHDEDTWVECEDPFDLRLVGGDNLCSGRLEVLHK	UC_MSC_EXO-1_2	MSC-Exos	Rep2	11976.1396484375	13.5478753287817	6304.6
O43866	O43866	CD5L	CD5 antigen-like	CD5L_HUMAN	38087.8	NTCNHDEDTWVECEDPFDLRLVGGDNLCSGRLEVLHK	UC_MSC_EXO-1_3	MSC-Exos	Rep3	11906	13.5393983390148	6341.8
O43866	O43866	CD5L	CD5 antigen-like	CD5L_HUMAN	38087.8	VEVKHQNQWYTVCQTGWSLR	UC_MSC_EXO-1_1	MSC-Exos	Rep1	11947.3837890625	13.5444071142601	6348.3
O43866	O43866	CD5L	CD5 antigen-like	CD5L_HUMAN	38087.8	VEVKHQNQWYTVCQTGWSLR	UC_MSC_EXO-1_2	MSC-Exos	Rep2	11976.1396484375	13.5478753287817	6304.6
O43866	O43866	CD5L	CD5 antigen-like	CD5L_HUMAN	38087.8	VEVKHQNQWYTVCQTGWSLR	UC_MSC_EXO-1_3	MSC-Exos	Rep3	11906	13.5393983390148	6341.8
O43866	O43866	CD5L	CD5 antigen-like	CD5L_HUMAN	38087.8	NTCNHDEDTWVECEDPFDLRLVGGDNLCSGR	UC_MSC_EXO-1_1	MSC-Exos	Rep1	11947.3837890625	13.5444071142601	6348.3
O43866	O43866	CD5L	CD5 antigen-like	CD5L_HUMAN	38087.8	NTCNHDEDTWVECEDPFDLRLVGGDNLCSGR	UC_MSC_EXO-1_2	MSC-Exos	Rep2	11976.1396484375	13.5478753287817	6304.6
O43866	O43866	CD5L	CD5 antigen-like	CD5L_HUMAN	38087.8	NTCNHDEDTWVECEDPFDLRLVGGDNLCSGR	UC_MSC_EXO-1_3	MSC-Exos	Rep3	11906	13.5393983390148	6341.8
O43866	O43866	CD5L	CD5 antigen-like	CD5L_HUMAN	38087.8	GQWGTVCDDGWDIK	UC_MSC_EXO-1_1	MSC-Exos	Rep1	11947.3837890625	13.5444071142601	6348.3
O43866	O43866	CD5L	CD5 antigen-like	CD5L_HUMAN	38087.8	GQWGTVCDDGWDIK	UC_MSC_EXO-1_2	MSC-Exos	Rep2	11976.1396484375	13.5478753287817	6304.6
O43866	O43866	CD5L	CD5 antigen-like	CD5L_HUMAN	38087.8	GQWGTVCDDGWDIK	UC_MSC_EXO-1_3	MSC-Exos	Rep3	11906	13.5393983390148	6341.8
O43866	O43866	CD5L	CD5 antigen-like	CD5L_HUMAN	38087.8	GVWGSVCDDNWGEK	UC_MSC_EXO-1_1	MSC-Exos	Rep1	11947.3837890625	13.5444071142601	6348.3
O43866	O43866	CD5L	CD5 antigen-like	CD5L_HUMAN	38087.8	GVWGSVCDDNWGEK	UC_MSC_EXO-1_2	MSC-Exos	Rep2	11976.1396484375	13.5478753287817	6304.6
O43866	O43866	CD5L	CD5 antigen-like	CD5L_HUMAN	38087.8	GVWGSVCDDNWGEK	UC_MSC_EXO-1_3	MSC-Exos	Rep3	11906	13.5393983390148	6341.8
O60462	O60462	NRP2	Neuropilin-2	NRP2_HUMAN	104831	VFQANNDATEVVLNK	UC_MSC_EXO-1_2	MSC-Exos	Rep2	14.2943315505981	3.8373712513247	0.3
O60462	O60462	NRP2	Neuropilin-2	NRP2_HUMAN	104831	VFQANNDATEVVLNK	UC_MSC_EXO-1_3	MSC-Exos	Rep3	16.7875995635986	4.06932405087569	0.3
O60496	O60496	DOK2	Docking protein 2	DOK2_HUMAN	45378.9	VAEAGGEASSPR	UC_MSC_EXO-1_1	MSC-Exos	Rep1	133.748733520508	7.06338142033648	9.6
O60496	O60496	DOK2	Docking protein 2	DOK2_HUMAN	45378.9	VAEAGGEASSPR	UC_MSC_EXO-1_2	MSC-Exos	Rep2	93.0133209228516	6.53936544178669	6.6
O60496	O60496	DOK2	Docking protein 2	DOK2_HUMAN	45378.9	VAEAGGEASSPR	UC_MSC_EXO-1_3	MSC-Exos	Rep3	87.6996002197266	6.45449836101994	6.7
O60496	O60496	DOK2	Docking protein 2	DOK2_HUMAN	45378.9	LELQEGPEKPR	UC_MSC_EXO-1_1	MSC-Exos	Rep1	133.748733520508	7.06338142033648	9.6
O60496	O60496	DOK2	Docking protein 2	DOK2_HUMAN	45378.9	LELQEGPEKPR	UC_MSC_EXO-1_2	MSC-Exos	Rep2	93.0133209228516	6.53936544178669	6.6
O60496	O60496	DOK2	Docking protein 2	DOK2_HUMAN	45378.9	LELQEGPEKPR	UC_MSC_EXO-1_3	MSC-Exos	Rep3	87.6996002197266	6.45449836101994	6.7
O60565	O60565	GREM1	Gremlin-1	GREM1_HUMAN	20696.8	TQPLKQTIHEEGCNSR	UC_MSC_EXO-1_1	MSC-Exos	Rep1	142.774932861328	7.15759889595433	61.9
O60565	O60565	GREM1	Gremlin-1	GREM1_HUMAN	20696.8	TQPLKQTIHEEGCNSR	UC_MSC_EXO-1_2	MSC-Exos	Rep2	182.175964355469	7.50918881745152	65.3
O60565	O60565	GREM1	Gremlin-1	GREM1_HUMAN	20696.8	TQPLKQTIHEEGCNSR	UC_MSC_EXO-1_3	MSC-Exos	Rep3	164.514938354492	7.36207477988388	64.1
O60565	O60565	GREM1	Gremlin-1	GREM1_HUMAN	20696.8	KEEGSFQSCSFCKPK	UC_MSC_EXO-1_1	MSC-Exos	Rep1	142.774932861328	7.15759889595433	61.9
O60565	O60565	GREM1	Gremlin-1	GREM1_HUMAN	20696.8	KEEGSFQSCSFCKPK	UC_MSC_EXO-1_2	MSC-Exos	Rep2	182.175964355469	7.50918881745152	65.3
O60565	O60565	GREM1	Gremlin-1	GREM1_HUMAN	20696.8	KEEGSFQSCSFCKPK	UC_MSC_EXO-1_3	MSC-Exos	Rep3	164.514938354492	7.36207477988388	64.1
O60565	O60565	GREM1	Gremlin-1	GREM1_HUMAN	20696.8	FCYGQCNSFYIPR	UC_MSC_EXO-1_1	MSC-Exos	Rep1	142.774932861328	7.15759889595433	61.9
O60565	O60565	GREM1	Gremlin-1	GREM1_HUMAN	20696.8	FCYGQCNSFYIPR	UC_MSC_EXO-1_2	MSC-Exos	Rep2	182.175964355469	7.50918881745152	65.3
O60565	O60565	GREM1	Gremlin-1	GREM1_HUMAN	20696.8	FCYGQCNSFYIPR	UC_MSC_EXO-1_3	MSC-Exos	Rep3	164.514938354492	7.36207477988388	64.1
O60565	O60565	GREM1	Gremlin-1	GREM1_HUMAN	20696.8	KFTTMMVTLNCPELQPPTK	UC_MSC_EXO-1_1	MSC-Exos	Rep1	142.774932861328	7.15759889595433	61.9
O60565	O60565	GREM1	Gremlin-1	GREM1_HUMAN	20696.8	KFTTMMVTLNCPELQPPTK	UC_MSC_EXO-1_2	MSC-Exos	Rep2	182.175964355469	7.50918881745152	65.3
O60565	O60565	GREM1	Gremlin-1	GREM1_HUMAN	20696.8	KFTTMMVTLNCPELQPPTK	UC_MSC_EXO-1_3	MSC-Exos	Rep3	164.514938354492	7.36207477988388	64.1
O60565	O60565	GREM1	Gremlin-1	GREM1_HUMAN	20696.8	QTIHEEGCNSR	UC_MSC_EXO-1_1	MSC-Exos	Rep1	142.774932861328	7.15759889595433	61.9
O60565	O60565	GREM1	Gremlin-1	GREM1_HUMAN	20696.8	QTIHEEGCNSR	UC_MSC_EXO-1_2	MSC-Exos	Rep2	182.175964355469	7.50918881745152	65.3
O60565	O60565	GREM1	Gremlin-1	GREM1_HUMAN	20696.8	QTIHEEGCNSR	UC_MSC_EXO-1_3	MSC-Exos	Rep3	164.514938354492	7.36207477988388	64.1
O60565	O60565	GREM1	Gremlin-1	GREM1_HUMAN	20696.8	GSQGAIPPPDKAQHNDSEQTQSPQQPGSR	UC_MSC_EXO-1_1	MSC-Exos	Rep1	142.774932861328	7.15759889595433	61.9
O60565	O60565	GREM1	Gremlin-1	GREM1_HUMAN	20696.8	GSQGAIPPPDKAQHNDSEQTQSPQQPGSR	UC_MSC_EXO-1_2	MSC-Exos	Rep2	182.175964355469	7.50918881745152	65.3
O60565	O60565	GREM1	Gremlin-1	GREM1_HUMAN	20696.8	GSQGAIPPPDKAQHNDSEQTQSPQQPGSR	UC_MSC_EXO-1_3	MSC-Exos	Rep3	164.514938354492	7.36207477988388	64.1
O60610	O60610	DIAPH1	Protein diaphanous homolog 1	DIAP1_HUMAN	141347	LHDEKEETAGSYDSR	UC_MSC_EXO-1_1	MSC-Exos	Rep1	33.1973	5.05299251020316	10.9
O60610	O60610	DIAPH1	Protein diaphanous homolog 1	DIAP1_HUMAN	141347	LHDEKEETAGSYDSR	UC_MSC_EXO-1_2	MSC-Exos	Rep2	43.230583190918	5.43398039355398	13
O60610	O60610	DIAPH1	Protein diaphanous homolog 1	DIAP1_HUMAN	141347	LHDEKEETAGSYDSR	UC_MSC_EXO-1_3	MSC-Exos	Rep3	34.3696403503418	5.10306285007464	12.6
O60610	O60610	DIAPH1	Protein diaphanous homolog 1	DIAP1_HUMAN	141347	LIEECISQIVLHK	UC_MSC_EXO-1_1	MSC-Exos	Rep1	33.1973	5.05299251020316	10.9
O60610	O60610	DIAPH1	Protein diaphanous homolog 1	DIAP1_HUMAN	141347	LIEECISQIVLHK	UC_MSC_EXO-1_2	MSC-Exos	Rep2	43.230583190918	5.43398039355398	13
O60610	O60610	DIAPH1	Protein diaphanous homolog 1	DIAP1_HUMAN	141347	LIEECISQIVLHK	UC_MSC_EXO-1_3	MSC-Exos	Rep3	34.3696403503418	5.10306285007464	12.6
O60610	O60610	DIAPH1	Protein diaphanous homolog 1	DIAP1_HUMAN	141347	KLYKPEVQLR	UC_MSC_EXO-1_1	MSC-Exos	Rep1	33.1973	5.05299251020316	10.9
O60610	O60610	DIAPH1	Protein diaphanous homolog 1	DIAP1_HUMAN	141347	KLYKPEVQLR	UC_MSC_EXO-1_2	MSC-Exos	Rep2	43.230583190918	5.43398039355398	13
O60610	O60610	DIAPH1	Protein diaphanous homolog 1	DIAP1_HUMAN	141347	KLYKPEVQLR	UC_MSC_EXO-1_3	MSC-Exos	Rep3	34.3696403503418	5.10306285007464	12.6
O60610	O60610	DIAPH1	Protein diaphanous homolog 1	DIAP1_HUMAN	141347	TAQNLSIFLGSFR	UC_MSC_EXO-1_1	MSC-Exos	Rep1	33.1973	5.05299251020316	10.9
O60610	O60610	DIAPH1	Protein diaphanous homolog 1	DIAP1_HUMAN	141347	TAQNLSIFLGSFR	UC_MSC_EXO-1_2	MSC-Exos	Rep2	43.230583190918	5.43398039355398	13
O60610	O60610	DIAPH1	Protein diaphanous homolog 1	DIAP1_HUMAN	141347	TAQNLSIFLGSFR	UC_MSC_EXO-1_3	MSC-Exos	Rep3	34.3696403503418	5.10306285007464	12.6
O60610	O60610	DIAPH1	Protein diaphanous homolog 1	DIAP1_HUMAN	141347	HLQIEIEGLIDQMIDKTKVEK	UC_MSC_EXO-1_1	MSC-Exos	Rep1	33.1973	5.05299251020316	10.9
O60610	O60610	DIAPH1	Protein diaphanous homolog 1	DIAP1_HUMAN	141347	HLQIEIEGLIDQMIDKTKVEK	UC_MSC_EXO-1_2	MSC-Exos	Rep2	43.230583190918	5.43398039355398	13
O60610	O60610	DIAPH1	Protein diaphanous homolog 1	DIAP1_HUMAN	141347	HLQIEIEGLIDQMIDKTKVEK	UC_MSC_EXO-1_3	MSC-Exos	Rep3	34.3696403503418	5.10306285007464	12.6
O60610	O60610	DIAPH1	Protein diaphanous homolog 1	DIAP1_HUMAN	141347	KLSVEEFFMDLHNFR	UC_MSC_EXO-1_1	MSC-Exos	Rep1	33.1973	5.05299251020316	10.9
O60610	O60610	DIAPH1	Protein diaphanous homolog 1	DIAP1_HUMAN	141347	KLSVEEFFMDLHNFR	UC_MSC_EXO-1_2	MSC-Exos	Rep2	43.230583190918	5.43398039355398	13
O60610	O60610	DIAPH1	Protein diaphanous homolog 1	DIAP1_HUMAN	141347	KLSVEEFFMDLHNFR	UC_MSC_EXO-1_3	MSC-Exos	Rep3	34.3696403503418	5.10306285007464	12.6
O60610	O60610	DIAPH1	Protein diaphanous homolog 1	DIAP1_HUMAN	141347	NDYEARPQYYK	UC_MSC_EXO-1_1	MSC-Exos	Rep1	33.1973	5.05299251020316	10.9
O60610	O60610	DIAPH1	Protein diaphanous homolog 1	DIAP1_HUMAN	141347	NDYEARPQYYK	UC_MSC_EXO-1_2	MSC-Exos	Rep2	43.230583190918	5.43398039355398	13
O60610	O60610	DIAPH1	Protein diaphanous homolog 1	DIAP1_HUMAN	141347	NDYEARPQYYK	UC_MSC_EXO-1_3	MSC-Exos	Rep3	34.3696403503418	5.10306285007464	12.6
O60610	O60610	DIAPH1	Protein diaphanous homolog 1	DIAP1_HUMAN	141347	KLDSELTAR	UC_MSC_EXO-1_1	MSC-Exos	Rep1	33.1973	5.05299251020316	10.9
O60610	O60610	DIAPH1	Protein diaphanous homolog 1	DIAP1_HUMAN	141347	KLDSELTAR	UC_MSC_EXO-1_2	MSC-Exos	Rep2	43.230583190918	5.43398039355398	13
O60610	O60610	DIAPH1	Protein diaphanous homolog 1	DIAP1_HUMAN	141347	KLDSELTAR	UC_MSC_EXO-1_3	MSC-Exos	Rep3	34.3696403503418	5.10306285007464	12.6
O60610	O60610	DIAPH1	Protein diaphanous homolog 1	DIAP1_HUMAN	141347	SGLRDMPLLSCLESLR	UC_MSC_EXO-1_1	MSC-Exos	Rep1	33.1973	5.05299251020316	10.9
O60610	O60610	DIAPH1	Protein diaphanous homolog 1	DIAP1_HUMAN	141347	SGLRDMPLLSCLESLR	UC_MSC_EXO-1_2	MSC-Exos	Rep2	43.230583190918	5.43398039355398	13
O60610	O60610	DIAPH1	Protein diaphanous homolog 1	DIAP1_HUMAN	141347	SGLRDMPLLSCLESLR	UC_MSC_EXO-1_3	MSC-Exos	Rep3	34.3696403503418	5.10306285007464	12.6
O60610	O60610	DIAPH1	Protein diaphanous homolog 1	DIAP1_HUMAN	141347	VGCLQLINALITPAEELDFRVHIR	UC_MSC_EXO-1_1	MSC-Exos	Rep1	33.1973	5.05299251020316	10.9
O60610	O60610	DIAPH1	Protein diaphanous homolog 1	DIAP1_HUMAN	141347	VGCLQLINALITPAEELDFRVHIR	UC_MSC_EXO-1_2	MSC-Exos	Rep2	43.230583190918	5.43398039355398	13
O60610	O60610	DIAPH1	Protein diaphanous homolog 1	DIAP1_HUMAN	141347	VGCLQLINALITPAEELDFRVHIR	UC_MSC_EXO-1_3	MSC-Exos	Rep3	34.3696403503418	5.10306285007464	12.6
O60610	O60610	DIAPH1	Protein diaphanous homolog 1	DIAP1_HUMAN	141347	HLQIEIEGLIDQMIDKTK	UC_MSC_EXO-1_1	MSC-Exos	Rep1	33.1973	5.05299251020316	10.9
O60610	O60610	DIAPH1	Protein diaphanous homolog 1	DIAP1_HUMAN	141347	HLQIEIEGLIDQMIDKTK	UC_MSC_EXO-1_2	MSC-Exos	Rep2	43.230583190918	5.43398039355398	13
O60610	O60610	DIAPH1	Protein diaphanous homolog 1	DIAP1_HUMAN	141347	HLQIEIEGLIDQMIDKTK	UC_MSC_EXO-1_3	MSC-Exos	Rep3	34.3696403503418	5.10306285007464	12.6
O60610	O60610	DIAPH1	Protein diaphanous homolog 1	DIAP1_HUMAN	141347	AEPHFLSILQHLLLVR	UC_MSC_EXO-1_1	MSC-Exos	Rep1	33.1973	5.05299251020316	10.9
O60610	O60610	DIAPH1	Protein diaphanous homolog 1	DIAP1_HUMAN	141347	AEPHFLSILQHLLLVR	UC_MSC_EXO-1_2	MSC-Exos	Rep2	43.230583190918	5.43398039355398	13
O60610	O60610	DIAPH1	Protein diaphanous homolog 1	DIAP1_HUMAN	141347	AEPHFLSILQHLLLVR	UC_MSC_EXO-1_3	MSC-Exos	Rep3	34.3696403503418	5.10306285007464	12.6
O60610	O60610	DIAPH1	Protein diaphanous homolog 1	DIAP1_HUMAN	141347	ELGEYFLFDPK	UC_MSC_EXO-1_1	MSC-Exos	Rep1	33.1973	5.05299251020316	10.9
O60610	O60610	DIAPH1	Protein diaphanous homolog 1	DIAP1_HUMAN	141347	ELGEYFLFDPK	UC_MSC_EXO-1_2	MSC-Exos	Rep2	43.230583190918	5.43398039355398	13
O60610	O60610	DIAPH1	Protein diaphanous homolog 1	DIAP1_HUMAN	141347	ELGEYFLFDPK	UC_MSC_EXO-1_3	MSC-Exos	Rep3	34.3696403503418	5.10306285007464	12.6
O60610	O60610	DIAPH1	Protein diaphanous homolog 1	DIAP1_HUMAN	141347	DMPLLSCLESLR	UC_MSC_EXO-1_1	MSC-Exos	Rep1	33.1973	5.05299251020316	10.9
O60610	O60610	DIAPH1	Protein diaphanous homolog 1	DIAP1_HUMAN	141347	DMPLLSCLESLR	UC_MSC_EXO-1_2	MSC-Exos	Rep2	43.230583190918	5.43398039355398	13
O60610	O60610	DIAPH1	Protein diaphanous homolog 1	DIAP1_HUMAN	141347	DMPLLSCLESLR	UC_MSC_EXO-1_3	MSC-Exos	Rep3	34.3696403503418	5.10306285007464	12.6
O60610	O60610	DIAPH1	Protein diaphanous homolog 1	DIAP1_HUMAN	141347	LSVEEFFMDLHNFR	UC_MSC_EXO-1_1	MSC-Exos	Rep1	33.1973	5.05299251020316	10.9
O60610	O60610	DIAPH1	Protein diaphanous homolog 1	DIAP1_HUMAN	141347	LSVEEFFMDLHNFR	UC_MSC_EXO-1_2	MSC-Exos	Rep2	43.230583190918	5.43398039355398	13
O60610	O60610	DIAPH1	Protein diaphanous homolog 1	DIAP1_HUMAN	141347	LSVEEFFMDLHNFR	UC_MSC_EXO-1_3	MSC-Exos	Rep3	34.3696403503418	5.10306285007464	12.6
O60610	O60610	DIAPH1	Protein diaphanous homolog 1	DIAP1_HUMAN	141347	QQIATEKQDLEAEVSQLTGEVAK	UC_MSC_EXO-1_1	MSC-Exos	Rep1	33.1973	5.05299251020316	10.9
O60610	O60610	DIAPH1	Protein diaphanous homolog 1	DIAP1_HUMAN	141347	QQIATEKQDLEAEVSQLTGEVAK	UC_MSC_EXO-1_2	MSC-Exos	Rep2	43.230583190918	5.43398039355398	13
O60610	O60610	DIAPH1	Protein diaphanous homolog 1	DIAP1_HUMAN	141347	QQIATEKQDLEAEVSQLTGEVAK	UC_MSC_EXO-1_3	MSC-Exos	Rep3	34.3696403503418	5.10306285007464	12.6
O60610	O60610	DIAPH1	Protein diaphanous homolog 1	DIAP1_HUMAN	141347	DDAMAAVPAKVSKNSETFPTILEEAK	UC_MSC_EXO-1_1	MSC-Exos	Rep1	33.1973	5.05299251020316	10.9
O60610	O60610	DIAPH1	Protein diaphanous homolog 1	DIAP1_HUMAN	141347	DDAMAAVPAKVSKNSETFPTILEEAK	UC_MSC_EXO-1_2	MSC-Exos	Rep2	43.230583190918	5.43398039355398	13
O60610	O60610	DIAPH1	Protein diaphanous homolog 1	DIAP1_HUMAN	141347	DDAMAAVPAKVSKNSETFPTILEEAK	UC_MSC_EXO-1_3	MSC-Exos	Rep3	34.3696403503418	5.10306285007464	12.6
O60687	O60687	SRPX2	Sushi repeat-containing protein SRPX2	SRPX2_HUMAN	52971.9	CHALPFITSGTYTCTNGVLLDSR	UC_MSC_EXO-1_1	MSC-Exos	Rep1	30.8849487304688	4.94883203068279	8.3
O60687	O60687	SRPX2	Sushi repeat-containing protein SRPX2	SRPX2_HUMAN	52971.9	CHALPFITSGTYTCTNGVLLDSR	UC_MSC_EXO-1_2	MSC-Exos	Rep2	29.9443702697754	4.90421288764029	10.5
O60687	O60687	SRPX2	Sushi repeat-containing protein SRPX2	SRPX2_HUMAN	52971.9	CHALPFITSGTYTCTNGVLLDSR	UC_MSC_EXO-1_3	MSC-Exos	Rep3	32.0871162414551	5.00392223130986	11.1
O60687	O60687	SRPX2	Sushi repeat-containing protein SRPX2	SRPX2_HUMAN	52971.9	CELSCDR	UC_MSC_EXO-1_1	MSC-Exos	Rep1	30.8849487304688	4.94883203068279	8.3
O60687	O60687	SRPX2	Sushi repeat-containing protein SRPX2	SRPX2_HUMAN	52971.9	CELSCDR	UC_MSC_EXO-1_2	MSC-Exos	Rep2	29.9443702697754	4.90421288764029	10.5
O60687	O60687	SRPX2	Sushi repeat-containing protein SRPX2	SRPX2_HUMAN	52971.9	CELSCDR	UC_MSC_EXO-1_3	MSC-Exos	Rep3	32.0871162414551	5.00392223130986	11.1
O60687	O60687	SRPX2	Sushi repeat-containing protein SRPX2	SRPX2_HUMAN	52971.9	VTLRGPEPGSHFPEGEHVIR	UC_MSC_EXO-1_1	MSC-Exos	Rep1	30.8849487304688	4.94883203068279	8.3
O60687	O60687	SRPX2	Sushi repeat-containing protein SRPX2	SRPX2_HUMAN	52971.9	VTLRGPEPGSHFPEGEHVIR	UC_MSC_EXO-1_2	MSC-Exos	Rep2	29.9443702697754	4.90421288764029	10.5
O60687	O60687	SRPX2	Sushi repeat-containing protein SRPX2	SRPX2_HUMAN	52971.9	VTLRGPEPGSHFPEGEHVIR	UC_MSC_EXO-1_3	MSC-Exos	Rep3	32.0871162414551	5.00392223130986	11.1
O60687	O60687	SRPX2	Sushi repeat-containing protein SRPX2	SRPX2_HUMAN	52971.9	VYWDPPLVKDSADGTITR	UC_MSC_EXO-1_1	MSC-Exos	Rep1	30.8849487304688	4.94883203068279	8.3
O60687	O60687	SRPX2	Sushi repeat-containing protein SRPX2	SRPX2_HUMAN	52971.9	VYWDPPLVKDSADGTITR	UC_MSC_EXO-1_2	MSC-Exos	Rep2	29.9443702697754	4.90421288764029	10.5
O60687	O60687	SRPX2	Sushi repeat-containing protein SRPX2	SRPX2_HUMAN	52971.9	VYWDPPLVKDSADGTITR	UC_MSC_EXO-1_3	MSC-Exos	Rep3	32.0871162414551	5.00392223130986	11.1
O60687	O60687	SRPX2	Sushi repeat-containing protein SRPX2	SRPX2_HUMAN	52971.9	EKMAEPEKLTAR	UC_MSC_EXO-1_1	MSC-Exos	Rep1	30.8849487304688	4.94883203068279	8.3
O60687	O60687	SRPX2	Sushi repeat-containing protein SRPX2	SRPX2_HUMAN	52971.9	EKMAEPEKLTAR	UC_MSC_EXO-1_2	MSC-Exos	Rep2	29.9443702697754	4.90421288764029	10.5
O60687	O60687	SRPX2	Sushi repeat-containing protein SRPX2	SRPX2_HUMAN	52971.9	EKMAEPEKLTAR	UC_MSC_EXO-1_3	MSC-Exos	Rep3	32.0871162414551	5.00392223130986	11.1
O60687	O60687	SRPX2	Sushi repeat-containing protein SRPX2	SRPX2_HUMAN	52971.9	LLIISAPDPSNRYYK	UC_MSC_EXO-1_1	MSC-Exos	Rep1	30.8849487304688	4.94883203068279	8.3
O60687	O60687	SRPX2	Sushi repeat-containing protein SRPX2	SRPX2_HUMAN	52971.9	LLIISAPDPSNRYYK	UC_MSC_EXO-1_2	MSC-Exos	Rep2	29.9443702697754	4.90421288764029	10.5
O60687	O60687	SRPX2	Sushi repeat-containing protein SRPX2	SRPX2_HUMAN	52971.9	LLIISAPDPSNRYYK	UC_MSC_EXO-1_3	MSC-Exos	Rep3	32.0871162414551	5.00392223130986	11.1
O60687	O60687	SRPX2	Sushi repeat-containing protein SRPX2	SRPX2_HUMAN	52971.9	MAEPEKLTAR	UC_MSC_EXO-1_1	MSC-Exos	Rep1	30.8849487304688	4.94883203068279	8.3
O60687	O60687	SRPX2	Sushi repeat-containing protein SRPX2	SRPX2_HUMAN	52971.9	MAEPEKLTAR	UC_MSC_EXO-1_2	MSC-Exos	Rep2	29.9443702697754	4.90421288764029	10.5
O60687	O60687	SRPX2	Sushi repeat-containing protein SRPX2	SRPX2_HUMAN	52971.9	MAEPEKLTAR	UC_MSC_EXO-1_3	MSC-Exos	Rep3	32.0871162414551	5.00392223130986	11.1
O60687	O60687	SRPX2	Sushi repeat-containing protein SRPX2	SRPX2_HUMAN	52971.9	IREQQLSANIIEELR	UC_MSC_EXO-1_1	MSC-Exos	Rep1	30.8849487304688	4.94883203068279	8.3
O60687	O60687	SRPX2	Sushi repeat-containing protein SRPX2	SRPX2_HUMAN	52971.9	IREQQLSANIIEELR	UC_MSC_EXO-1_2	MSC-Exos	Rep2	29.9443702697754	4.90421288764029	10.5
O60687	O60687	SRPX2	Sushi repeat-containing protein SRPX2	SRPX2_HUMAN	52971.9	IREQQLSANIIEELR	UC_MSC_EXO-1_3	MSC-Exos	Rep3	32.0871162414551	5.00392223130986	11.1
O60701	O60701	UGDH	UDP-glucose 6-dehydrogenase	UGDH_HUMAN	55024.1	VLDGLHNELQTIGFQIETIGKK	UC_MSC_EXO-1_1	MSC-Exos	Rep1	15.2062482833862	3.92659234718709	2.5
O60701	O60701	UGDH	UDP-glucose 6-dehydrogenase	UGDH_HUMAN	55024.1	VLDGLHNELQTIGFQIETIGKK	UC_MSC_EXO-1_2	MSC-Exos	Rep2	17.3384227752686	4.1159007617406	3.9
O60701	O60701	UGDH	UDP-glucose 6-dehydrogenase	UGDH_HUMAN	55024.1	VLDGLHNELQTIGFQIETIGKK	UC_MSC_EXO-1_3	MSC-Exos	Rep3	22.0998096466064	4.46596203812038	4.1
O60701	O60701	UGDH	UDP-glucose 6-dehydrogenase	UGDH_HUMAN	55024.1	FSLQDPPNKKPK	UC_MSC_EXO-1_1	MSC-Exos	Rep1	15.2062482833862	3.92659234718709	2.5
O60701	O60701	UGDH	UDP-glucose 6-dehydrogenase	UGDH_HUMAN	55024.1	FSLQDPPNKKPK	UC_MSC_EXO-1_2	MSC-Exos	Rep2	17.3384227752686	4.1159007617406	3.9
O60701	O60701	UGDH	UDP-glucose 6-dehydrogenase	UGDH_HUMAN	55024.1	FSLQDPPNKKPK	UC_MSC_EXO-1_3	MSC-Exos	Rep3	22.0998096466064	4.46596203812038	4.1
O60701	O60701	UGDH	UDP-glucose 6-dehydrogenase	UGDH_HUMAN	55024.1	EQIVVDLSHPGVSEDDQVSR	UC_MSC_EXO-1_1	MSC-Exos	Rep1	15.2062482833862	3.92659234718709	2.5
O60701	O60701	UGDH	UDP-glucose 6-dehydrogenase	UGDH_HUMAN	55024.1	EQIVVDLSHPGVSEDDQVSR	UC_MSC_EXO-1_2	MSC-Exos	Rep2	17.3384227752686	4.1159007617406	3.9
O60701	O60701	UGDH	UDP-glucose 6-dehydrogenase	UGDH_HUMAN	55024.1	EQIVVDLSHPGVSEDDQVSR	UC_MSC_EXO-1_3	MSC-Exos	Rep3	22.0998096466064	4.46596203812038	4.1
O60701	O60701	UGDH	UDP-glucose 6-dehydrogenase	UGDH_HUMAN	55024.1	MLKPAFIFDGRR	UC_MSC_EXO-1_1	MSC-Exos	Rep1	15.2062482833862	3.92659234718709	2.5
O60701	O60701	UGDH	UDP-glucose 6-dehydrogenase	UGDH_HUMAN	55024.1	MLKPAFIFDGRR	UC_MSC_EXO-1_2	MSC-Exos	Rep2	17.3384227752686	4.1159007617406	3.9
O60701	O60701	UGDH	UDP-glucose 6-dehydrogenase	UGDH_HUMAN	55024.1	MLKPAFIFDGRR	UC_MSC_EXO-1_3	MSC-Exos	Rep3	22.0998096466064	4.46596203812038	4.1
O60701	O60701	UGDH	UDP-glucose 6-dehydrogenase	UGDH_HUMAN	55024.1	IAILGFAFKK	UC_MSC_EXO-1_1	MSC-Exos	Rep1	15.2062482833862	3.92659234718709	2.5
O60701	O60701	UGDH	UDP-glucose 6-dehydrogenase	UGDH_HUMAN	55024.1	IAILGFAFKK	UC_MSC_EXO-1_2	MSC-Exos	Rep2	17.3384227752686	4.1159007617406	3.9
O60701	O60701	UGDH	UDP-glucose 6-dehydrogenase	UGDH_HUMAN	55024.1	IAILGFAFKK	UC_MSC_EXO-1_3	MSC-Exos	Rep3	22.0998096466064	4.46596203812038	4.1
O60701	O60701	UGDH	UDP-glucose 6-dehydrogenase	UGDH_HUMAN	55024.1	INAWNSPTLPIYEPGLKEVVESCR	UC_MSC_EXO-1_1	MSC-Exos	Rep1	15.2062482833862	3.92659234718709	2.5
O60701	O60701	UGDH	UDP-glucose 6-dehydrogenase	UGDH_HUMAN	55024.1	INAWNSPTLPIYEPGLKEVVESCR	UC_MSC_EXO-1_2	MSC-Exos	Rep2	17.3384227752686	4.1159007617406	3.9
O60701	O60701	UGDH	UDP-glucose 6-dehydrogenase	UGDH_HUMAN	55024.1	INAWNSPTLPIYEPGLKEVVESCR	UC_MSC_EXO-1_3	MSC-Exos	Rep3	22.0998096466064	4.46596203812038	4.1
O60763	O60763	USO1	General vesicular transport factor p115	USO1_HUMAN	107895	VLVSPTNPPGATSSCQK	UC_MSC_EXO-1_1	MSC-Exos	Rep1	38.3786544799805	5.26223222775763	2.9
O60763	O60763	USO1	General vesicular transport factor p115	USO1_HUMAN	107895	VLVSPTNPPGATSSCQK	UC_MSC_EXO-1_2	MSC-Exos	Rep2	45.2938766479492	5.50124411807807	3.4
O60763	O60763	USO1	General vesicular transport factor p115	USO1_HUMAN	107895	VLVSPTNPPGATSSCQK	UC_MSC_EXO-1_3	MSC-Exos	Rep3	34.3406867980957	5.10184698775969	2.9
O60763	O60763	USO1	General vesicular transport factor p115	USO1_HUMAN	107895	SSQTSGTNEQSSAIVSAR	UC_MSC_EXO-1_1	MSC-Exos	Rep1	38.3786544799805	5.26223222775763	2.9
O60763	O60763	USO1	General vesicular transport factor p115	USO1_HUMAN	107895	SSQTSGTNEQSSAIVSAR	UC_MSC_EXO-1_2	MSC-Exos	Rep2	45.2938766479492	5.50124411807807	3.4
O60763	O60763	USO1	General vesicular transport factor p115	USO1_HUMAN	107895	SSQTSGTNEQSSAIVSAR	UC_MSC_EXO-1_3	MSC-Exos	Rep3	34.3406867980957	5.10184698775969	2.9
O60763	O60763	USO1	General vesicular transport factor p115	USO1_HUMAN	107895	GVMGGQSAGPQHTEAETIQK	UC_MSC_EXO-1_1	MSC-Exos	Rep1	38.3786544799805	5.26223222775763	2.9
O60763	O60763	USO1	General vesicular transport factor p115	USO1_HUMAN	107895	GVMGGQSAGPQHTEAETIQK	UC_MSC_EXO-1_2	MSC-Exos	Rep2	45.2938766479492	5.50124411807807	3.4
O60763	O60763	USO1	General vesicular transport factor p115	USO1_HUMAN	107895	GVMGGQSAGPQHTEAETIQK	UC_MSC_EXO-1_3	MSC-Exos	Rep3	34.3406867980957	5.10184698775969	2.9
O60763	O60763	USO1	General vesicular transport factor p115	USO1_HUMAN	107895	LVKELEGVITK	UC_MSC_EXO-1_1	MSC-Exos	Rep1	38.3786544799805	5.26223222775763	2.9
O60763	O60763	USO1	General vesicular transport factor p115	USO1_HUMAN	107895	LVKELEGVITK	UC_MSC_EXO-1_2	MSC-Exos	Rep2	45.2938766479492	5.50124411807807	3.4
O60763	O60763	USO1	General vesicular transport factor p115	USO1_HUMAN	107895	LVKELEGVITK	UC_MSC_EXO-1_3	MSC-Exos	Rep3	34.3406867980957	5.10184698775969	2.9
O60763	O60763	USO1	General vesicular transport factor p115	USO1_HUMAN	107895	VTNLHLMLQLVR	UC_MSC_EXO-1_1	MSC-Exos	Rep1	38.3786544799805	5.26223222775763	2.9
O60763	O60763	USO1	General vesicular transport factor p115	USO1_HUMAN	107895	VTNLHLMLQLVR	UC_MSC_EXO-1_2	MSC-Exos	Rep2	45.2938766479492	5.50124411807807	3.4
O60763	O60763	USO1	General vesicular transport factor p115	USO1_HUMAN	107895	VTNLHLMLQLVR	UC_MSC_EXO-1_3	MSC-Exos	Rep3	34.3406867980957	5.10184698775969	2.9
O60841	O60841	EIF5B	Eukaryotic translation initiation factor 5B	IF2P_HUMAN	138827	LKEGDTIIVPGVEGPIVTQIR	UC_MSC_EXO-1_1	MSC-Exos	Rep1	30.2994117736816	4.92121788068361	0.6
O60841	O60841	EIF5B	Eukaryotic translation initiation factor 5B	IF2P_HUMAN	138827	LKEGDTIIVPGVEGPIVTQIR	UC_MSC_EXO-1_2	MSC-Exos	Rep2	42.2292137145996	5.40016948006568	0.8
O60841	O60841	EIF5B	Eukaryotic translation initiation factor 5B	IF2P_HUMAN	138827	LKEGDTIIVPGVEGPIVTQIR	UC_MSC_EXO-1_3	MSC-Exos	Rep3	15.7995710372925	3.98181348425354	0.3
O75083	O75083	WDR1	WD repeat-containing protein 1	WDR1_HUMAN	66193.5	IKDIAWTEDSKR	UC_MSC_EXO-1_1	MSC-Exos	Rep1	1151.09936523438	10.1687966598728	437.5
O75083	O75083	WDR1	WD repeat-containing protein 1	WDR1_HUMAN	66193.5	IKDIAWTEDSKR	UC_MSC_EXO-1_2	MSC-Exos	Rep2	1103.16027832031	10.1074267001962	419.2
O75083	O75083	WDR1	WD repeat-containing protein 1	WDR1_HUMAN	66193.5	IKDIAWTEDSKR	UC_MSC_EXO-1_3	MSC-Exos	Rep3	1078.42053222656	10.0747041542651	404.7
O75083	O75083	WDR1	WD repeat-containing protein 1	WDR1_HUMAN	66193.5	IAVVGEGREK	UC_MSC_EXO-1_1	MSC-Exos	Rep1	1151.09936523438	10.1687966598728	437.5
O75083	O75083	WDR1	WD repeat-containing protein 1	WDR1_HUMAN	66193.5	IAVVGEGREK	UC_MSC_EXO-1_2	MSC-Exos	Rep2	1103.16027832031	10.1074267001962	419.2
O75083	O75083	WDR1	WD repeat-containing protein 1	WDR1_HUMAN	66193.5	IAVVGEGREK	UC_MSC_EXO-1_3	MSC-Exos	Rep3	1078.42053222656	10.0747041542651	404.7
O75083	O75083	WDR1	WD repeat-containing protein 1	WDR1_HUMAN	66193.5	IWDTTQKEHLLK	UC_MSC_EXO-1_1	MSC-Exos	Rep1	1151.09936523438	10.1687966598728	437.5
O75083	O75083	WDR1	WD repeat-containing protein 1	WDR1_HUMAN	66193.5	IWDTTQKEHLLK	UC_MSC_EXO-1_2	MSC-Exos	Rep2	1103.16027832031	10.1074267001962	419.2
O75083	O75083	WDR1	WD repeat-containing protein 1	WDR1_HUMAN	66193.5	IWDTTQKEHLLK	UC_MSC_EXO-1_3	MSC-Exos	Rep3	1078.42053222656	10.0747041542651	404.7
O75083	O75083	WDR1	WD repeat-containing protein 1	WDR1_HUMAN	66193.5	FGAVFLWDSGSSVGEITGHNK	UC_MSC_EXO-1_1	MSC-Exos	Rep1	1151.09936523438	10.1687966598728	437.5
O75083	O75083	WDR1	WD repeat-containing protein 1	WDR1_HUMAN	66193.5	FGAVFLWDSGSSVGEITGHNK	UC_MSC_EXO-1_2	MSC-Exos	Rep2	1103.16027832031	10.1074267001962	419.2
O75083	O75083	WDR1	WD repeat-containing protein 1	WDR1_HUMAN	66193.5	FGAVFLWDSGSSVGEITGHNK	UC_MSC_EXO-1_3	MSC-Exos	Rep3	1078.42053222656	10.0747041542651	404.7
O75083	O75083	WDR1	WD repeat-containing protein 1	WDR1_HUMAN	66193.5	VVTVFSVADGYSENNVFYGHHAK	UC_MSC_EXO-1_1	MSC-Exos	Rep1	1151.09936523438	10.1687966598728	437.5
O75083	O75083	WDR1	WD repeat-containing protein 1	WDR1_HUMAN	66193.5	VVTVFSVADGYSENNVFYGHHAK	UC_MSC_EXO-1_2	MSC-Exos	Rep2	1103.16027832031	10.1074267001962	419.2
O75083	O75083	WDR1	WD repeat-containing protein 1	WDR1_HUMAN	66193.5	VVTVFSVADGYSENNVFYGHHAK	UC_MSC_EXO-1_3	MSC-Exos	Rep3	1078.42053222656	10.0747041542651	404.7
O75083	O75083	WDR1	WD repeat-containing protein 1	WDR1_HUMAN	66193.5	GPVTDVAYSHDGAFLAVCDASK	UC_MSC_EXO-1_1	MSC-Exos	Rep1	1151.09936523438	10.1687966598728	437.5
O75083	O75083	WDR1	WD repeat-containing protein 1	WDR1_HUMAN	66193.5	GPVTDVAYSHDGAFLAVCDASK	UC_MSC_EXO-1_2	MSC-Exos	Rep2	1103.16027832031	10.1074267001962	419.2
O75083	O75083	WDR1	WD repeat-containing protein 1	WDR1_HUMAN	66193.5	GPVTDVAYSHDGAFLAVCDASK	UC_MSC_EXO-1_3	MSC-Exos	Rep3	1078.42053222656	10.0747041542651	404.7
O75083	O75083	WDR1	WD repeat-containing protein 1	WDR1_HUMAN	66193.5	YAPSGFYIASGDVSGK	UC_MSC_EXO-1_1	MSC-Exos	Rep1	1151.09936523438	10.1687966598728	437.5
O75083	O75083	WDR1	WD repeat-containing protein 1	WDR1_HUMAN	66193.5	YAPSGFYIASGDVSGK	UC_MSC_EXO-1_2	MSC-Exos	Rep2	1103.16027832031	10.1074267001962	419.2
O75083	O75083	WDR1	WD repeat-containing protein 1	WDR1_HUMAN	66193.5	YAPSGFYIASGDVSGK	UC_MSC_EXO-1_3	MSC-Exos	Rep3	1078.42053222656	10.0747041542651	404.7
O75083	O75083	WDR1	WD repeat-containing protein 1	WDR1_HUMAN	66193.5	FTIGDHSR	UC_MSC_EXO-1_1	MSC-Exos	Rep1	1151.09936523438	10.1687966598728	437.5
O75083	O75083	WDR1	WD repeat-containing protein 1	WDR1_HUMAN	66193.5	FTIGDHSR	UC_MSC_EXO-1_2	MSC-Exos	Rep2	1103.16027832031	10.1074267001962	419.2
O75083	O75083	WDR1	WD repeat-containing protein 1	WDR1_HUMAN	66193.5	FTIGDHSR	UC_MSC_EXO-1_3	MSC-Exos	Rep3	1078.42053222656	10.0747041542651	404.7
O75083	O75083	WDR1	WD repeat-containing protein 1	WDR1_HUMAN	66193.5	SIQCLTVHK	UC_MSC_EXO-1_1	MSC-Exos	Rep1	1151.09936523438	10.1687966598728	437.5
O75083	O75083	WDR1	WD repeat-containing protein 1	WDR1_HUMAN	66193.5	SIQCLTVHK	UC_MSC_EXO-1_2	MSC-Exos	Rep2	1103.16027832031	10.1074267001962	419.2
O75083	O75083	WDR1	WD repeat-containing protein 1	WDR1_HUMAN	66193.5	SIQCLTVHK	UC_MSC_EXO-1_3	MSC-Exos	Rep3	1078.42053222656	10.0747041542651	404.7
O75083	O75083	WDR1	WD repeat-containing protein 1	WDR1_HUMAN	66193.5	AHDGGIYAISWSPDSTHLLSASGDKTSK	UC_MSC_EXO-1_1	MSC-Exos	Rep1	1151.09936523438	10.1687966598728	437.5
O75083	O75083	WDR1	WD repeat-containing protein 1	WDR1_HUMAN	66193.5	AHDGGIYAISWSPDSTHLLSASGDKTSK	UC_MSC_EXO-1_2	MSC-Exos	Rep2	1103.16027832031	10.1074267001962	419.2
O75083	O75083	WDR1	WD repeat-containing protein 1	WDR1_HUMAN	66193.5	AHDGGIYAISWSPDSTHLLSASGDKTSK	UC_MSC_EXO-1_3	MSC-Exos	Rep3	1078.42053222656	10.0747041542651	404.7
O75083	O75083	WDR1	WD repeat-containing protein 1	WDR1_HUMAN	66193.5	LATGSDDNCAAFFEGPPFK	UC_MSC_EXO-1_1	MSC-Exos	Rep1	1151.09936523438	10.1687966598728	437.5
O75083	O75083	WDR1	WD repeat-containing protein 1	WDR1_HUMAN	66193.5	LATGSDDNCAAFFEGPPFK	UC_MSC_EXO-1_2	MSC-Exos	Rep2	1103.16027832031	10.1074267001962	419.2
O75083	O75083	WDR1	WD repeat-containing protein 1	WDR1_HUMAN	66193.5	LATGSDDNCAAFFEGPPFK	UC_MSC_EXO-1_3	MSC-Exos	Rep3	1078.42053222656	10.0747041542651	404.7
O75083	O75083	WDR1	WD repeat-containing protein 1	WDR1_HUMAN	66193.5	TGEKVCALGGSK	UC_MSC_EXO-1_1	MSC-Exos	Rep1	1151.09936523438	10.1687966598728	437.5
O75083	O75083	WDR1	WD repeat-containing protein 1	WDR1_HUMAN	66193.5	TGEKVCALGGSK	UC_MSC_EXO-1_2	MSC-Exos	Rep2	1103.16027832031	10.1074267001962	419.2
O75083	O75083	WDR1	WD repeat-containing protein 1	WDR1_HUMAN	66193.5	TGEKVCALGGSK	UC_MSC_EXO-1_3	MSC-Exos	Rep3	1078.42053222656	10.0747041542651	404.7
O75083	O75083	WDR1	WD repeat-containing protein 1	WDR1_HUMAN	66193.5	DIAWTEDSKR	UC_MSC_EXO-1_1	MSC-Exos	Rep1	1151.09936523438	10.1687966598728	437.5
O75083	O75083	WDR1	WD repeat-containing protein 1	WDR1_HUMAN	66193.5	DIAWTEDSKR	UC_MSC_EXO-1_2	MSC-Exos	Rep2	1103.16027832031	10.1074267001962	419.2
O75083	O75083	WDR1	WD repeat-containing protein 1	WDR1_HUMAN	66193.5	DIAWTEDSKR	UC_MSC_EXO-1_3	MSC-Exos	Rep3	1078.42053222656	10.0747041542651	404.7
O75083	O75083	WDR1	WD repeat-containing protein 1	WDR1_HUMAN	66193.5	VKIQDAHR	UC_MSC_EXO-1_1	MSC-Exos	Rep1	1151.09936523438	10.1687966598728	437.5
O75083	O75083	WDR1	WD repeat-containing protein 1	WDR1_HUMAN	66193.5	VKIQDAHR	UC_MSC_EXO-1_2	MSC-Exos	Rep2	1103.16027832031	10.1074267001962	419.2
O75083	O75083	WDR1	WD repeat-containing protein 1	WDR1_HUMAN	66193.5	VKIQDAHR	UC_MSC_EXO-1_3	MSC-Exos	Rep3	1078.42053222656	10.0747041542651	404.7
O75083	O75083	WDR1	WD repeat-containing protein 1	WDR1_HUMAN	66193.5	NNPSKPLHVIK	UC_MSC_EXO-1_1	MSC-Exos	Rep1	1151.09936523438	10.1687966598728	437.5
O75083	O75083	WDR1	WD repeat-containing protein 1	WDR1_HUMAN	66193.5	NNPSKPLHVIK	UC_MSC_EXO-1_2	MSC-Exos	Rep2	1103.16027832031	10.1074267001962	419.2
O75083	O75083	WDR1	WD repeat-containing protein 1	WDR1_HUMAN	66193.5	NNPSKPLHVIK	UC_MSC_EXO-1_3	MSC-Exos	Rep3	1078.42053222656	10.0747041542651	404.7
O75083	O75083	WDR1	WD repeat-containing protein 1	WDR1_HUMAN	66193.5	YEYQPFAGK	UC_MSC_EXO-1_1	MSC-Exos	Rep1	1151.09936523438	10.1687966598728	437.5
O75083	O75083	WDR1	WD repeat-containing protein 1	WDR1_HUMAN	66193.5	YEYQPFAGK	UC_MSC_EXO-1_2	MSC-Exos	Rep2	1103.16027832031	10.1074267001962	419.2
O75083	O75083	WDR1	WD repeat-containing protein 1	WDR1_HUMAN	66193.5	YEYQPFAGK	UC_MSC_EXO-1_3	MSC-Exos	Rep3	1078.42053222656	10.0747041542651	404.7
O75083	O75083	WDR1	WD repeat-containing protein 1	WDR1_HUMAN	66193.5	DYSGQGVVK	UC_MSC_EXO-1_1	MSC-Exos	Rep1	1151.09936523438	10.1687966598728	437.5
O75083	O75083	WDR1	WD repeat-containing protein 1	WDR1_HUMAN	66193.5	DYSGQGVVK	UC_MSC_EXO-1_2	MSC-Exos	Rep2	1103.16027832031	10.1074267001962	419.2
O75083	O75083	WDR1	WD repeat-containing protein 1	WDR1_HUMAN	66193.5	DYSGQGVVK	UC_MSC_EXO-1_3	MSC-Exos	Rep3	1078.42053222656	10.0747041542651	404.7
O75083	O75083	WDR1	WD repeat-containing protein 1	WDR1_HUMAN	66193.5	LYSILGTTLKDEGK	UC_MSC_EXO-1_1	MSC-Exos	Rep1	1151.09936523438	10.1687966598728	437.5
O75083	O75083	WDR1	WD repeat-containing protein 1	WDR1_HUMAN	66193.5	LYSILGTTLKDEGK	UC_MSC_EXO-1_2	MSC-Exos	Rep2	1103.16027832031	10.1074267001962	419.2
O75083	O75083	WDR1	WD repeat-containing protein 1	WDR1_HUMAN	66193.5	LYSILGTTLKDEGK	UC_MSC_EXO-1_3	MSC-Exos	Rep3	1078.42053222656	10.0747041542651	404.7
O75083	O75083	WDR1	WD repeat-containing protein 1	WDR1_HUMAN	66193.5	KVFASLPQVER	UC_MSC_EXO-1_1	MSC-Exos	Rep1	1151.09936523438	10.1687966598728	437.5
O75083	O75083	WDR1	WD repeat-containing protein 1	WDR1_HUMAN	66193.5	KVFASLPQVER	UC_MSC_EXO-1_2	MSC-Exos	Rep2	1103.16027832031	10.1074267001962	419.2
O75083	O75083	WDR1	WD repeat-containing protein 1	WDR1_HUMAN	66193.5	KVFASLPQVER	UC_MSC_EXO-1_3	MSC-Exos	Rep3	1078.42053222656	10.0747041542651	404.7
O75083	O75083	WDR1	WD repeat-containing protein 1	WDR1_HUMAN	66193.5	EKFGAVFLWDSGSSVGEITGHNK	UC_MSC_EXO-1_1	MSC-Exos	Rep1	1151.09936523438	10.1687966598728	437.5
O75083	O75083	WDR1	WD repeat-containing protein 1	WDR1_HUMAN	66193.5	EKFGAVFLWDSGSSVGEITGHNK	UC_MSC_EXO-1_2	MSC-Exos	Rep2	1103.16027832031	10.1074267001962	419.2
O75083	O75083	WDR1	WD repeat-containing protein 1	WDR1_HUMAN	66193.5	EKFGAVFLWDSGSSVGEITGHNK	UC_MSC_EXO-1_3	MSC-Exos	Rep3	1078.42053222656	10.0747041542651	404.7
O75083	O75083	WDR1	WD repeat-containing protein 1	WDR1_HUMAN	66193.5	AHDGGIYAISWSPDSTHLLSASGDK	UC_MSC_EXO-1_1	MSC-Exos	Rep1	1151.09936523438	10.1687966598728	437.5
O75083	O75083	WDR1	WD repeat-containing protein 1	WDR1_HUMAN	66193.5	AHDGGIYAISWSPDSTHLLSASGDK	UC_MSC_EXO-1_2	MSC-Exos	Rep2	1103.16027832031	10.1074267001962	419.2
O75083	O75083	WDR1	WD repeat-containing protein 1	WDR1_HUMAN	66193.5	AHDGGIYAISWSPDSTHLLSASGDK	UC_MSC_EXO-1_3	MSC-Exos	Rep3	1078.42053222656	10.0747041542651	404.7
O75083	O75083	WDR1	WD repeat-containing protein 1	WDR1_HUMAN	66193.5	MTVDESGQLISCSMDDTVR	UC_MSC_EXO-1_1	MSC-Exos	Rep1	1151.09936523438	10.1687966598728	437.5
O75083	O75083	WDR1	WD repeat-containing protein 1	WDR1_HUMAN	66193.5	MTVDESGQLISCSMDDTVR	UC_MSC_EXO-1_2	MSC-Exos	Rep2	1103.16027832031	10.1074267001962	419.2
O75083	O75083	WDR1	WD repeat-containing protein 1	WDR1_HUMAN	66193.5	MTVDESGQLISCSMDDTVR	UC_MSC_EXO-1_3	MSC-Exos	Rep3	1078.42053222656	10.0747041542651	404.7
O75083	O75083	WDR1	WD repeat-containing protein 1	WDR1_HUMAN	66193.5	DHLLSVSLSGYINYLDRNNPSKPLHVIK	UC_MSC_EXO-1_1	MSC-Exos	Rep1	1151.09936523438	10.1687966598728	437.5
O75083	O75083	WDR1	WD repeat-containing protein 1	WDR1_HUMAN	66193.5	DHLLSVSLSGYINYLDRNNPSKPLHVIK	UC_MSC_EXO-1_2	MSC-Exos	Rep2	1103.16027832031	10.1074267001962	419.2
O75083	O75083	WDR1	WD repeat-containing protein 1	WDR1_HUMAN	66193.5	DHLLSVSLSGYINYLDRNNPSKPLHVIK	UC_MSC_EXO-1_3	MSC-Exos	Rep3	1078.42053222656	10.0747041542651	404.7
O75083	O75083	WDR1	WD repeat-containing protein 1	WDR1_HUMAN	66193.5	LHHVSSLAWLDEHTLVTTSHDASVK	UC_MSC_EXO-1_1	MSC-Exos	Rep1	1151.09936523438	10.1687966598728	437.5
O75083	O75083	WDR1	WD repeat-containing protein 1	WDR1_HUMAN	66193.5	LHHVSSLAWLDEHTLVTTSHDASVK	UC_MSC_EXO-1_2	MSC-Exos	Rep2	1103.16027832031	10.1074267001962	419.2
O75083	O75083	WDR1	WD repeat-containing protein 1	WDR1_HUMAN	66193.5	LHHVSSLAWLDEHTLVTTSHDASVK	UC_MSC_EXO-1_3	MSC-Exos	Rep3	1078.42053222656	10.0747041542651	404.7
O75083	O75083	WDR1	WD repeat-containing protein 1	WDR1_HUMAN	66193.5	KCFSIDNPGYEPEVVAVHPGGDTVAIGGVDGNVR	UC_MSC_EXO-1_1	MSC-Exos	Rep1	1151.09936523438	10.1687966598728	437.5
O75083	O75083	WDR1	WD repeat-containing protein 1	WDR1_HUMAN	66193.5	KCFSIDNPGYEPEVVAVHPGGDTVAIGGVDGNVR	UC_MSC_EXO-1_2	MSC-Exos	Rep2	1103.16027832031	10.1074267001962	419.2
O75083	O75083	WDR1	WD repeat-containing protein 1	WDR1_HUMAN	66193.5	KCFSIDNPGYEPEVVAVHPGGDTVAIGGVDGNVR	UC_MSC_EXO-1_3	MSC-Exos	Rep3	1078.42053222656	10.0747041542651	404.7
O75083	O75083	WDR1	WD repeat-containing protein 1	WDR1_HUMAN	66193.5	LYSILGTTLKDEGKLLEAK	UC_MSC_EXO-1_1	MSC-Exos	Rep1	1151.09936523438	10.1687966598728	437.5
O75083	O75083	WDR1	WD repeat-containing protein 1	WDR1_HUMAN	66193.5	LYSILGTTLKDEGKLLEAK	UC_MSC_EXO-1_2	MSC-Exos	Rep2	1103.16027832031	10.1074267001962	419.2
O75083	O75083	WDR1	WD repeat-containing protein 1	WDR1_HUMAN	66193.5	LYSILGTTLKDEGKLLEAK	UC_MSC_EXO-1_3	MSC-Exos	Rep3	1078.42053222656	10.0747041542651	404.7
O75083	O75083	WDR1	WD repeat-containing protein 1	WDR1_HUMAN	66193.5	NIDNPALADIYTEHAHQVVVAK	UC_MSC_EXO-1_1	MSC-Exos	Rep1	1151.09936523438	10.1687966598728	437.5
O75083	O75083	WDR1	WD repeat-containing protein 1	WDR1_HUMAN	66193.5	NIDNPALADIYTEHAHQVVVAK	UC_MSC_EXO-1_2	MSC-Exos	Rep2	1103.16027832031	10.1074267001962	419.2
O75083	O75083	WDR1	WD repeat-containing protein 1	WDR1_HUMAN	66193.5	NIDNPALADIYTEHAHQVVVAK	UC_MSC_EXO-1_3	MSC-Exos	Rep3	1078.42053222656	10.0747041542651	404.7
O75083	O75083	WDR1	WD repeat-containing protein 1	WDR1_HUMAN	66193.5	FSPDGNRFATASADGQIYIYDGK	UC_MSC_EXO-1_1	MSC-Exos	Rep1	1151.09936523438	10.1687966598728	437.5
O75083	O75083	WDR1	WD repeat-containing protein 1	WDR1_HUMAN	66193.5	FSPDGNRFATASADGQIYIYDGK	UC_MSC_EXO-1_2	MSC-Exos	Rep2	1103.16027832031	10.1074267001962	419.2
O75083	O75083	WDR1	WD repeat-containing protein 1	WDR1_HUMAN	66193.5	FSPDGNRFATASADGQIYIYDGK	UC_MSC_EXO-1_3	MSC-Exos	Rep3	1078.42053222656	10.0747041542651	404.7
O75083	O75083	WDR1	WD repeat-containing protein 1	WDR1_HUMAN	66193.5	IWDTTQKEHLLKYEYQPFAGK	UC_MSC_EXO-1_1	MSC-Exos	Rep1	1151.09936523438	10.1687966598728	437.5
O75083	O75083	WDR1	WD repeat-containing protein 1	WDR1_HUMAN	66193.5	IWDTTQKEHLLKYEYQPFAGK	UC_MSC_EXO-1_2	MSC-Exos	Rep2	1103.16027832031	10.1074267001962	419.2
O75083	O75083	WDR1	WD repeat-containing protein 1	WDR1_HUMAN	66193.5	IWDTTQKEHLLKYEYQPFAGK	UC_MSC_EXO-1_3	MSC-Exos	Rep3	1078.42053222656	10.0747041542651	404.7
O75083	O75083	WDR1	WD repeat-containing protein 1	WDR1_HUMAN	66193.5	LATGSDDNCAAFFEGPPFKFK	UC_MSC_EXO-1_1	MSC-Exos	Rep1	1151.09936523438	10.1687966598728	437.5
O75083	O75083	WDR1	WD repeat-containing protein 1	WDR1_HUMAN	66193.5	LATGSDDNCAAFFEGPPFKFK	UC_MSC_EXO-1_2	MSC-Exos	Rep2	1103.16027832031	10.1074267001962	419.2
O75083	O75083	WDR1	WD repeat-containing protein 1	WDR1_HUMAN	66193.5	LATGSDDNCAAFFEGPPFKFK	UC_MSC_EXO-1_3	MSC-Exos	Rep3	1078.42053222656	10.0747041542651	404.7
O75083	O75083	WDR1	WD repeat-containing protein 1	WDR1_HUMAN	66193.5	FKFTIGDHSR	UC_MSC_EXO-1_1	MSC-Exos	Rep1	1151.09936523438	10.1687966598728	437.5
O75083	O75083	WDR1	WD repeat-containing protein 1	WDR1_HUMAN	66193.5	FKFTIGDHSR	UC_MSC_EXO-1_2	MSC-Exos	Rep2	1103.16027832031	10.1074267001962	419.2
O75083	O75083	WDR1	WD repeat-containing protein 1	WDR1_HUMAN	66193.5	FKFTIGDHSR	UC_MSC_EXO-1_3	MSC-Exos	Rep3	1078.42053222656	10.0747041542651	404.7
O75083	O75083	WDR1	WD repeat-containing protein 1	WDR1_HUMAN	66193.5	GNNFLYTNGK	UC_MSC_EXO-1_1	MSC-Exos	Rep1	1151.09936523438	10.1687966598728	437.5
O75083	O75083	WDR1	WD repeat-containing protein 1	WDR1_HUMAN	66193.5	GNNFLYTNGK	UC_MSC_EXO-1_2	MSC-Exos	Rep2	1103.16027832031	10.1074267001962	419.2
O75083	O75083	WDR1	WD repeat-containing protein 1	WDR1_HUMAN	66193.5	GNNFLYTNGK	UC_MSC_EXO-1_3	MSC-Exos	Rep3	1078.42053222656	10.0747041542651	404.7
O75083	O75083	WDR1	WD repeat-containing protein 1	WDR1_HUMAN	66193.5	SYIYSGSHDGHINYWDSETGENDSFAGKGHTNQVSR	UC_MSC_EXO-1_1	MSC-Exos	Rep1	1151.09936523438	10.1687966598728	437.5
O75083	O75083	WDR1	WD repeat-containing protein 1	WDR1_HUMAN	66193.5	SYIYSGSHDGHINYWDSETGENDSFAGKGHTNQVSR	UC_MSC_EXO-1_2	MSC-Exos	Rep2	1103.16027832031	10.1074267001962	419.2
O75083	O75083	WDR1	WD repeat-containing protein 1	WDR1_HUMAN	66193.5	SYIYSGSHDGHINYWDSETGENDSFAGKGHTNQVSR	UC_MSC_EXO-1_3	MSC-Exos	Rep3	1078.42053222656	10.0747041542651	404.7
O75083	O75083	WDR1	WD repeat-containing protein 1	WDR1_HUMAN	66193.5	LRIWDTTQKEHLLK	UC_MSC_EXO-1_1	MSC-Exos	Rep1	1151.09936523438	10.1687966598728	437.5
O75083	O75083	WDR1	WD repeat-containing protein 1	WDR1_HUMAN	66193.5	LRIWDTTQKEHLLK	UC_MSC_EXO-1_2	MSC-Exos	Rep2	1103.16027832031	10.1074267001962	419.2
O75083	O75083	WDR1	WD repeat-containing protein 1	WDR1_HUMAN	66193.5	LRIWDTTQKEHLLK	UC_MSC_EXO-1_3	MSC-Exos	Rep3	1078.42053222656	10.0747041542651	404.7
O75083	O75083	WDR1	WD repeat-containing protein 1	WDR1_HUMAN	66193.5	CVAVGPGGYAVVVCIGQIVLLKDQRK	UC_MSC_EXO-1_1	MSC-Exos	Rep1	1151.09936523438	10.1687966598728	437.5
O75083	O75083	WDR1	WD repeat-containing protein 1	WDR1_HUMAN	66193.5	CVAVGPGGYAVVVCIGQIVLLKDQRK	UC_MSC_EXO-1_2	MSC-Exos	Rep2	1103.16027832031	10.1074267001962	419.2
O75083	O75083	WDR1	WD repeat-containing protein 1	WDR1_HUMAN	66193.5	CVAVGPGGYAVVVCIGQIVLLKDQRK	UC_MSC_EXO-1_3	MSC-Exos	Rep3	1078.42053222656	10.0747041542651	404.7
O75083	O75083	WDR1	WD repeat-containing protein 1	WDR1_HUMAN	66193.5	NNPSKPLHVIKGHSK	UC_MSC_EXO-1_1	MSC-Exos	Rep1	1151.09936523438	10.1687966598728	437.5
O75083	O75083	WDR1	WD repeat-containing protein 1	WDR1_HUMAN	66193.5	NNPSKPLHVIKGHSK	UC_MSC_EXO-1_2	MSC-Exos	Rep2	1103.16027832031	10.1074267001962	419.2
O75083	O75083	WDR1	WD repeat-containing protein 1	WDR1_HUMAN	66193.5	NNPSKPLHVIKGHSK	UC_MSC_EXO-1_3	MSC-Exos	Rep3	1078.42053222656	10.0747041542651	404.7
O75083	O75083	WDR1	WD repeat-containing protein 1	WDR1_HUMAN	66193.5	LYSILGTTLK	UC_MSC_EXO-1_1	MSC-Exos	Rep1	1151.09936523438	10.1687966598728	437.5
O75083	O75083	WDR1	WD repeat-containing protein 1	WDR1_HUMAN	66193.5	LYSILGTTLK	UC_MSC_EXO-1_2	MSC-Exos	Rep2	1103.16027832031	10.1074267001962	419.2
O75083	O75083	WDR1	WD repeat-containing protein 1	WDR1_HUMAN	66193.5	LYSILGTTLK	UC_MSC_EXO-1_3	MSC-Exos	Rep3	1078.42053222656	10.0747041542651	404.7
O75116	O75116	ROCK2	Rho-associated protein kinase 2	ROCK2_HUMAN	160900	LKDEEISAAAIK	UC_MSC_EXO-1_1	MSC-Exos	Rep1	109.131675720215	6.76992609777717	17.7
O75116	O75116	ROCK2	Rho-associated protein kinase 2	ROCK2_HUMAN	160900	LKDEEISAAAIK	UC_MSC_EXO-1_2	MSC-Exos	Rep2	101.437423706055	6.66444619945678	15.1
O75116	O75116	ROCK2	Rho-associated protein kinase 2	ROCK2_HUMAN	160900	LKDEEISAAAIK	UC_MSC_EXO-1_3	MSC-Exos	Rep3	111.380645751953	6.79935475186454	16.6
O75116	O75116	ROCK2	Rho-associated protein kinase 2	ROCK2_HUMAN	160900	QKVENLLLEAEKR	UC_MSC_EXO-1_1	MSC-Exos	Rep1	109.131675720215	6.76992609777717	17.7
O75116	O75116	ROCK2	Rho-associated protein kinase 2	ROCK2_HUMAN	160900	QKVENLLLEAEKR	UC_MSC_EXO-1_2	MSC-Exos	Rep2	101.437423706055	6.66444619945678	15.1
O75116	O75116	ROCK2	Rho-associated protein kinase 2	ROCK2_HUMAN	160900	QKVENLLLEAEKR	UC_MSC_EXO-1_3	MSC-Exos	Rep3	111.380645751953	6.79935475186454	16.6
O75116	O75116	ROCK2	Rho-associated protein kinase 2	ROCK2_HUMAN	160900	LEGWLSLPVR	UC_MSC_EXO-1_1	MSC-Exos	Rep1	109.131675720215	6.76992609777717	17.7
O75116	O75116	ROCK2	Rho-associated protein kinase 2	ROCK2_HUMAN	160900	LEGWLSLPVR	UC_MSC_EXO-1_2	MSC-Exos	Rep2	101.437423706055	6.66444619945678	15.1
O75116	O75116	ROCK2	Rho-associated protein kinase 2	ROCK2_HUMAN	160900	LEGWLSLPVR	UC_MSC_EXO-1_3	MSC-Exos	Rep3	111.380645751953	6.79935475186454	16.6
O75116	O75116	ROCK2	Rho-associated protein kinase 2	ROCK2_HUMAN	160900	NLICAFLTDR	UC_MSC_EXO-1_1	MSC-Exos	Rep1	109.131675720215	6.76992609777717	17.7
O75116	O75116	ROCK2	Rho-associated protein kinase 2	ROCK2_HUMAN	160900	NLICAFLTDR	UC_MSC_EXO-1_2	MSC-Exos	Rep2	101.437423706055	6.66444619945678	15.1
O75116	O75116	ROCK2	Rho-associated protein kinase 2	ROCK2_HUMAN	160900	NLICAFLTDR	UC_MSC_EXO-1_3	MSC-Exos	Rep3	111.380645751953	6.79935475186454	16.6
O75116	O75116	ROCK2	Rho-associated protein kinase 2	ROCK2_HUMAN	160900	LKDVQEQLSR	UC_MSC_EXO-1_1	MSC-Exos	Rep1	109.131675720215	6.76992609777717	17.7
O75116	O75116	ROCK2	Rho-associated protein kinase 2	ROCK2_HUMAN	160900	LKDVQEQLSR	UC_MSC_EXO-1_2	MSC-Exos	Rep2	101.437423706055	6.66444619945678	15.1
O75116	O75116	ROCK2	Rho-associated protein kinase 2	ROCK2_HUMAN	160900	LKDVQEQLSR	UC_MSC_EXO-1_3	MSC-Exos	Rep3	111.380645751953	6.79935475186454	16.6
O75116	O75116	ROCK2	Rho-associated protein kinase 2	ROCK2_HUMAN	160900	LADFGTCMK	UC_MSC_EXO-1_1	MSC-Exos	Rep1	109.131675720215	6.76992609777717	17.7
O75116	O75116	ROCK2	Rho-associated protein kinase 2	ROCK2_HUMAN	160900	LADFGTCMK	UC_MSC_EXO-1_2	MSC-Exos	Rep2	101.437423706055	6.66444619945678	15.1
O75116	O75116	ROCK2	Rho-associated protein kinase 2	ROCK2_HUMAN	160900	LADFGTCMK	UC_MSC_EXO-1_3	MSC-Exos	Rep3	111.380645751953	6.79935475186454	16.6
O75116	O75116	ROCK2	Rho-associated protein kinase 2	ROCK2_HUMAN	160900	VIQQSLEQEEAEHK	UC_MSC_EXO-1_1	MSC-Exos	Rep1	109.131675720215	6.76992609777717	17.7
O75116	O75116	ROCK2	Rho-associated protein kinase 2	ROCK2_HUMAN	160900	VIQQSLEQEEAEHK	UC_MSC_EXO-1_2	MSC-Exos	Rep2	101.437423706055	6.66444619945678	15.1
O75116	O75116	ROCK2	Rho-associated protein kinase 2	ROCK2_HUMAN	160900	VIQQSLEQEEAEHK	UC_MSC_EXO-1_3	MSC-Exos	Rep3	111.380645751953	6.79935475186454	16.6
O75116	O75116	ROCK2	Rho-associated protein kinase 2	ROCK2_HUMAN	160900	KPPAPDPFAR	UC_MSC_EXO-1_1	MSC-Exos	Rep1	109.131675720215	6.76992609777717	17.7
O75116	O75116	ROCK2	Rho-associated protein kinase 2	ROCK2_HUMAN	160900	KPPAPDPFAR	UC_MSC_EXO-1_2	MSC-Exos	Rep2	101.437423706055	6.66444619945678	15.1
O75116	O75116	ROCK2	Rho-associated protein kinase 2	ROCK2_HUMAN	160900	KPPAPDPFAR	UC_MSC_EXO-1_3	MSC-Exos	Rep3	111.380645751953	6.79935475186454	16.6
O75116	O75116	ROCK2	Rho-associated protein kinase 2	ROCK2_HUMAN	160900	MQTQQVNTLK	UC_MSC_EXO-1_1	MSC-Exos	Rep1	109.131675720215	6.76992609777717	17.7
O75116	O75116	ROCK2	Rho-associated protein kinase 2	ROCK2_HUMAN	160900	MQTQQVNTLK	UC_MSC_EXO-1_2	MSC-Exos	Rep2	101.437423706055	6.66444619945678	15.1
O75116	O75116	ROCK2	Rho-associated protein kinase 2	ROCK2_HUMAN	160900	MQTQQVNTLK	UC_MSC_EXO-1_3	MSC-Exos	Rep3	111.380645751953	6.79935475186454	16.6
O75116	O75116	ROCK2	Rho-associated protein kinase 2	ROCK2_HUMAN	160900	EFINLQSALESERR	UC_MSC_EXO-1_1	MSC-Exos	Rep1	109.131675720215	6.76992609777717	17.7
O75116	O75116	ROCK2	Rho-associated protein kinase 2	ROCK2_HUMAN	160900	EFINLQSALESERR	UC_MSC_EXO-1_2	MSC-Exos	Rep2	101.437423706055	6.66444619945678	15.1
O75116	O75116	ROCK2	Rho-associated protein kinase 2	ROCK2_HUMAN	160900	EFINLQSALESERR	UC_MSC_EXO-1_3	MSC-Exos	Rep3	111.380645751953	6.79935475186454	16.6
O75116	O75116	ROCK2	Rho-associated protein kinase 2	ROCK2_HUMAN	160900	FTDLEKEK	UC_MSC_EXO-1_1	MSC-Exos	Rep1	109.131675720215	6.76992609777717	17.7
O75116	O75116	ROCK2	Rho-associated protein kinase 2	ROCK2_HUMAN	160900	FTDLEKEK	UC_MSC_EXO-1_2	MSC-Exos	Rep2	101.437423706055	6.66444619945678	15.1
O75116	O75116	ROCK2	Rho-associated protein kinase 2	ROCK2_HUMAN	160900	FTDLEKEK	UC_MSC_EXO-1_3	MSC-Exos	Rep3	111.380645751953	6.79935475186454	16.6
O75116	O75116	ROCK2	Rho-associated protein kinase 2	ROCK2_HUMAN	160900	NLICAFLTDREVR	UC_MSC_EXO-1_1	MSC-Exos	Rep1	109.131675720215	6.76992609777717	17.7
O75116	O75116	ROCK2	Rho-associated protein kinase 2	ROCK2_HUMAN	160900	NLICAFLTDREVR	UC_MSC_EXO-1_2	MSC-Exos	Rep2	101.437423706055	6.66444619945678	15.1
O75116	O75116	ROCK2	Rho-associated protein kinase 2	ROCK2_HUMAN	160900	NLICAFLTDREVR	UC_MSC_EXO-1_3	MSC-Exos	Rep3	111.380645751953	6.79935475186454	16.6
O75116	O75116	ROCK2	Rho-associated protein kinase 2	ROCK2_HUMAN	160900	NLTLKIEQETQKR	UC_MSC_EXO-1_1	MSC-Exos	Rep1	109.131675720215	6.76992609777717	17.7
O75116	O75116	ROCK2	Rho-associated protein kinase 2	ROCK2_HUMAN	160900	NLTLKIEQETQKR	UC_MSC_EXO-1_2	MSC-Exos	Rep2	101.437423706055	6.66444619945678	15.1
O75116	O75116	ROCK2	Rho-associated protein kinase 2	ROCK2_HUMAN	160900	NLTLKIEQETQKR	UC_MSC_EXO-1_3	MSC-Exos	Rep3	111.380645751953	6.79935475186454	16.6
O75116	O75116	ROCK2	Rho-associated protein kinase 2	ROCK2_HUMAN	160900	TAKELEEEITLRK	UC_MSC_EXO-1_1	MSC-Exos	Rep1	109.131675720215	6.76992609777717	17.7
O75116	O75116	ROCK2	Rho-associated protein kinase 2	ROCK2_HUMAN	160900	TAKELEEEITLRK	UC_MSC_EXO-1_2	MSC-Exos	Rep2	101.437423706055	6.66444619945678	15.1
O75116	O75116	ROCK2	Rho-associated protein kinase 2	ROCK2_HUMAN	160900	TAKELEEEITLRK	UC_MSC_EXO-1_3	MSC-Exos	Rep3	111.380645751953	6.79935475186454	16.6
O75116	O75116	ROCK2	Rho-associated protein kinase 2	ROCK2_HUMAN	160900	VIQQSLEQEEAEHKATK	UC_MSC_EXO-1_1	MSC-Exos	Rep1	109.131675720215	6.76992609777717	17.7
O75116	O75116	ROCK2	Rho-associated protein kinase 2	ROCK2_HUMAN	160900	VIQQSLEQEEAEHKATK	UC_MSC_EXO-1_2	MSC-Exos	Rep2	101.437423706055	6.66444619945678	15.1
O75116	O75116	ROCK2	Rho-associated protein kinase 2	ROCK2_HUMAN	160900	VIQQSLEQEEAEHKATK	UC_MSC_EXO-1_3	MSC-Exos	Rep3	111.380645751953	6.79935475186454	16.6
O75116	O75116	ROCK2	Rho-associated protein kinase 2	ROCK2_HUMAN	160900	NQNSQISTEKVNQLQR	UC_MSC_EXO-1_1	MSC-Exos	Rep1	109.131675720215	6.76992609777717	17.7
O75116	O75116	ROCK2	Rho-associated protein kinase 2	ROCK2_HUMAN	160900	NQNSQISTEKVNQLQR	UC_MSC_EXO-1_2	MSC-Exos	Rep2	101.437423706055	6.66444619945678	15.1
O75116	O75116	ROCK2	Rho-associated protein kinase 2	ROCK2_HUMAN	160900	NQNSQISTEKVNQLQR	UC_MSC_EXO-1_3	MSC-Exos	Rep3	111.380645751953	6.79935475186454	16.6
O75116	O75116	ROCK2	Rho-associated protein kinase 2	ROCK2_HUMAN	160900	QKDVLNEDVR	UC_MSC_EXO-1_1	MSC-Exos	Rep1	109.131675720215	6.76992609777717	17.7
O75116	O75116	ROCK2	Rho-associated protein kinase 2	ROCK2_HUMAN	160900	QKDVLNEDVR	UC_MSC_EXO-1_2	MSC-Exos	Rep2	101.437423706055	6.66444619945678	15.1
O75116	O75116	ROCK2	Rho-associated protein kinase 2	ROCK2_HUMAN	160900	QKDVLNEDVR	UC_MSC_EXO-1_3	MSC-Exos	Rep3	111.380645751953	6.79935475186454	16.6
O75116	O75116	ROCK2	Rho-associated protein kinase 2	ROCK2_HUMAN	160900	MPGAPETAPGDGAGASR	UC_MSC_EXO-1_1	MSC-Exos	Rep1	109.131675720215	6.76992609777717	17.7
O75116	O75116	ROCK2	Rho-associated protein kinase 2	ROCK2_HUMAN	160900	MPGAPETAPGDGAGASR	UC_MSC_EXO-1_2	MSC-Exos	Rep2	101.437423706055	6.66444619945678	15.1
O75116	O75116	ROCK2	Rho-associated protein kinase 2	ROCK2_HUMAN	160900	MPGAPETAPGDGAGASR	UC_MSC_EXO-1_3	MSC-Exos	Rep3	111.380645751953	6.79935475186454	16.6
O75116	O75116	ROCK2	Rho-associated protein kinase 2	ROCK2_HUMAN	160900	EKLTQQMIK	UC_MSC_EXO-1_1	MSC-Exos	Rep1	109.131675720215	6.76992609777717	17.7
O75116	O75116	ROCK2	Rho-associated protein kinase 2	ROCK2_HUMAN	160900	EKLTQQMIK	UC_MSC_EXO-1_2	MSC-Exos	Rep2	101.437423706055	6.66444619945678	15.1
O75116	O75116	ROCK2	Rho-associated protein kinase 2	ROCK2_HUMAN	160900	EKLTQQMIK	UC_MSC_EXO-1_3	MSC-Exos	Rep3	111.380645751953	6.79935475186454	16.6
O75116	O75116	ROCK2	Rho-associated protein kinase 2	ROCK2_HUMAN	160900	QLDETNALLR	UC_MSC_EXO-1_1	MSC-Exos	Rep1	109.131675720215	6.76992609777717	17.7
O75116	O75116	ROCK2	Rho-associated protein kinase 2	ROCK2_HUMAN	160900	QLDETNALLR	UC_MSC_EXO-1_2	MSC-Exos	Rep2	101.437423706055	6.66444619945678	15.1
O75116	O75116	ROCK2	Rho-associated protein kinase 2	ROCK2_HUMAN	160900	QLDETNALLR	UC_MSC_EXO-1_3	MSC-Exos	Rep3	111.380645751953	6.79935475186454	16.6
O75116	O75116	ROCK2	Rho-associated protein kinase 2	ROCK2_HUMAN	160900	NSLCFPEDAEISK	UC_MSC_EXO-1_1	MSC-Exos	Rep1	109.131675720215	6.76992609777717	17.7
O75116	O75116	ROCK2	Rho-associated protein kinase 2	ROCK2_HUMAN	160900	NSLCFPEDAEISK	UC_MSC_EXO-1_2	MSC-Exos	Rep2	101.437423706055	6.66444619945678	15.1
O75116	O75116	ROCK2	Rho-associated protein kinase 2	ROCK2_HUMAN	160900	NSLCFPEDAEISK	UC_MSC_EXO-1_3	MSC-Exos	Rep3	111.380645751953	6.79935475186454	16.6
O75116	O75116	ROCK2	Rho-associated protein kinase 2	ROCK2_HUMAN	160900	MDETGMVHCDTAVGTPDYISPEVLK	UC_MSC_EXO-1_1	MSC-Exos	Rep1	109.131675720215	6.76992609777717	17.7
O75116	O75116	ROCK2	Rho-associated protein kinase 2	ROCK2_HUMAN	160900	MDETGMVHCDTAVGTPDYISPEVLK	UC_MSC_EXO-1_2	MSC-Exos	Rep2	101.437423706055	6.66444619945678	15.1
O75116	O75116	ROCK2	Rho-associated protein kinase 2	ROCK2_HUMAN	160900	MDETGMVHCDTAVGTPDYISPEVLK	UC_MSC_EXO-1_3	MSC-Exos	Rep3	111.380645751953	6.79935475186454	16.6
O75116	O75116	ROCK2	Rho-associated protein kinase 2	ROCK2_HUMAN	160900	LFHVRPVTQTDVYR	UC_MSC_EXO-1_1	MSC-Exos	Rep1	109.131675720215	6.76992609777717	17.7
O75116	O75116	ROCK2	Rho-associated protein kinase 2	ROCK2_HUMAN	160900	LFHVRPVTQTDVYR	UC_MSC_EXO-1_2	MSC-Exos	Rep2	101.437423706055	6.66444619945678	15.1
O75116	O75116	ROCK2	Rho-associated protein kinase 2	ROCK2_HUMAN	160900	LFHVRPVTQTDVYR	UC_MSC_EXO-1_3	MSC-Exos	Rep3	111.380645751953	6.79935475186454	16.6
O75351	O75351	VPS4B	Vacuolar protein sorting-associated protein 4B	VPS4B_HUMAN	49302.1	ENKPSIIFIDEIDSLCGSR	UC_MSC_EXO-1_1	MSC-Exos	Rep1	24.2780151367188	4.60157857292802	2.6
O75351	O75351	VPS4B	Vacuolar protein sorting-associated protein 4B	VPS4B_HUMAN	49302.1	ENKPSIIFIDEIDSLCGSR	UC_MSC_EXO-1_2	MSC-Exos	Rep2	35.092227935791	5.1330796393753	3
O75351	O75351	VPS4B	Vacuolar protein sorting-associated protein 4B	VPS4B_HUMAN	49302.1	ENKPSIIFIDEIDSLCGSR	UC_MSC_EXO-1_3	MSC-Exos	Rep3	29.3724555969238	4.87639197782669	2.8
O75351	O75351	VPS4B	Vacuolar protein sorting-associated protein 4B	VPS4B_HUMAN	49302.1	SLSNTKPTVNEHDLLK	UC_MSC_EXO-1_1	MSC-Exos	Rep1	24.2780151367188	4.60157857292802	2.6
O75351	O75351	VPS4B	Vacuolar protein sorting-associated protein 4B	VPS4B_HUMAN	49302.1	SLSNTKPTVNEHDLLK	UC_MSC_EXO-1_2	MSC-Exos	Rep2	35.092227935791	5.1330796393753	3
O75351	O75351	VPS4B	Vacuolar protein sorting-associated protein 4B	VPS4B_HUMAN	49302.1	SLSNTKPTVNEHDLLK	UC_MSC_EXO-1_3	MSC-Exos	Rep3	29.3724555969238	4.87639197782669	2.8
O75351	O75351	VPS4B	Vacuolar protein sorting-associated protein 4B	VPS4B_HUMAN	49302.1	LQNQLQGAIVIERPNVK	UC_MSC_EXO-1_1	MSC-Exos	Rep1	24.2780151367188	4.60157857292802	2.6
O75351	O75351	VPS4B	Vacuolar protein sorting-associated protein 4B	VPS4B_HUMAN	49302.1	LQNQLQGAIVIERPNVK	UC_MSC_EXO-1_2	MSC-Exos	Rep2	35.092227935791	5.1330796393753	3
O75351	O75351	VPS4B	Vacuolar protein sorting-associated protein 4B	VPS4B_HUMAN	49302.1	LQNQLQGAIVIERPNVK	UC_MSC_EXO-1_3	MSC-Exos	Rep3	29.3724555969238	4.87639197782669	2.8
O75351	O75351	VPS4B	Vacuolar protein sorting-associated protein 4B	VPS4B_HUMAN	49302.1	RIYIPLPEPHAR	UC_MSC_EXO-1_1	MSC-Exos	Rep1	24.2780151367188	4.60157857292802	2.6
O75351	O75351	VPS4B	Vacuolar protein sorting-associated protein 4B	VPS4B_HUMAN	49302.1	RIYIPLPEPHAR	UC_MSC_EXO-1_2	MSC-Exos	Rep2	35.092227935791	5.1330796393753	3
O75351	O75351	VPS4B	Vacuolar protein sorting-associated protein 4B	VPS4B_HUMAN	49302.1	RIYIPLPEPHAR	UC_MSC_EXO-1_3	MSC-Exos	Rep3	29.3724555969238	4.87639197782669	2.8
O75369	O75369	FLNB	Filamin-B	FLNB_HUMAN	278164	VKVEPAVDTSR	UC_MSC_EXO-1_1	MSC-Exos	Rep1	78.8714904785156	6.30143200123438	5.3
O75369	O75369	FLNB	Filamin-B	FLNB_HUMAN	278164	VKVEPAVDTSR	UC_MSC_EXO-1_2	MSC-Exos	Rep2	88.0806732177734	6.46075359063151	4.6
O75369	O75369	FLNB	Filamin-B	FLNB_HUMAN	278164	VKVEPAVDTSR	UC_MSC_EXO-1_3	MSC-Exos	Rep3	90.3172836303711	6.49693019136227	3.9
O75369	O75369	FLNB	Filamin-B	FLNB_HUMAN	278164	VNIGQGSHPQK	UC_MSC_EXO-1_1	MSC-Exos	Rep1	78.8714904785156	6.30143200123438	5.3
O75369	O75369	FLNB	Filamin-B	FLNB_HUMAN	278164	VNIGQGSHPQK	UC_MSC_EXO-1_2	MSC-Exos	Rep2	88.0806732177734	6.46075359063151	4.6
O75369	O75369	FLNB	Filamin-B	FLNB_HUMAN	278164	VNIGQGSHPQK	UC_MSC_EXO-1_3	MSC-Exos	Rep3	90.3172836303711	6.49693019136227	3.9
O75369	O75369	FLNB	Filamin-B	FLNB_HUMAN	278164	VKAEGPGLSK	UC_MSC_EXO-1_1	MSC-Exos	Rep1	78.8714904785156	6.30143200123438	5.3
O75369	O75369	FLNB	Filamin-B	FLNB_HUMAN	278164	VKAEGPGLSK	UC_MSC_EXO-1_2	MSC-Exos	Rep2	88.0806732177734	6.46075359063151	4.6
O75369	O75369	FLNB	Filamin-B	FLNB_HUMAN	278164	VKAEGPGLSK	UC_MSC_EXO-1_3	MSC-Exos	Rep3	90.3172836303711	6.49693019136227	3.9
O75369	O75369	FLNB	Filamin-B	FLNB_HUMAN	278164	IAGPGLGSGVR	UC_MSC_EXO-1_1	MSC-Exos	Rep1	78.8714904785156	6.30143200123438	5.3
O75369	O75369	FLNB	Filamin-B	FLNB_HUMAN	278164	IAGPGLGSGVR	UC_MSC_EXO-1_2	MSC-Exos	Rep2	88.0806732177734	6.46075359063151	4.6
O75369	O75369	FLNB	Filamin-B	FLNB_HUMAN	278164	IAGPGLGSGVR	UC_MSC_EXO-1_3	MSC-Exos	Rep3	90.3172836303711	6.49693019136227	3.9
O75369	O75369	FLNB	Filamin-B	FLNB_HUMAN	278164	AHGPGLEGGLVGKPAEFTIDTK	UC_MSC_EXO-1_1	MSC-Exos	Rep1	78.8714904785156	6.30143200123438	5.3
O75369	O75369	FLNB	Filamin-B	FLNB_HUMAN	278164	AHGPGLEGGLVGKPAEFTIDTK	UC_MSC_EXO-1_2	MSC-Exos	Rep2	88.0806732177734	6.46075359063151	4.6
O75369	O75369	FLNB	Filamin-B	FLNB_HUMAN	278164	AHGPGLEGGLVGKPAEFTIDTK	UC_MSC_EXO-1_3	MSC-Exos	Rep3	90.3172836303711	6.49693019136227	3.9
O75369	O75369	FLNB	Filamin-B	FLNB_HUMAN	278164	QKDFLDGVYAFEYYPSTPGR	UC_MSC_EXO-1_1	MSC-Exos	Rep1	78.8714904785156	6.30143200123438	5.3
O75369	O75369	FLNB	Filamin-B	FLNB_HUMAN	278164	QKDFLDGVYAFEYYPSTPGR	UC_MSC_EXO-1_2	MSC-Exos	Rep2	88.0806732177734	6.46075359063151	4.6
O75369	O75369	FLNB	Filamin-B	FLNB_HUMAN	278164	QKDFLDGVYAFEYYPSTPGR	UC_MSC_EXO-1_3	MSC-Exos	Rep3	90.3172836303711	6.49693019136227	3.9
O75369	O75369	FLNB	Filamin-B	FLNB_HUMAN	278164	VKVDPSHDASK	UC_MSC_EXO-1_1	MSC-Exos	Rep1	78.8714904785156	6.30143200123438	5.3
O75369	O75369	FLNB	Filamin-B	FLNB_HUMAN	278164	VKVDPSHDASK	UC_MSC_EXO-1_2	MSC-Exos	Rep2	88.0806732177734	6.46075359063151	4.6
O75369	O75369	FLNB	Filamin-B	FLNB_HUMAN	278164	VKVDPSHDASK	UC_MSC_EXO-1_3	MSC-Exos	Rep3	90.3172836303711	6.49693019136227	3.9
O75369	O75369	FLNB	Filamin-B	FLNB_HUMAN	278164	VAVTEGCQPSR	UC_MSC_EXO-1_1	MSC-Exos	Rep1	78.8714904785156	6.30143200123438	5.3
O75369	O75369	FLNB	Filamin-B	FLNB_HUMAN	278164	VAVTEGCQPSR	UC_MSC_EXO-1_2	MSC-Exos	Rep2	88.0806732177734	6.46075359063151	4.6
O75369	O75369	FLNB	Filamin-B	FLNB_HUMAN	278164	VAVTEGCQPSR	UC_MSC_EXO-1_3	MSC-Exos	Rep3	90.3172836303711	6.49693019136227	3.9
O75369	O75369	FLNB	Filamin-B	FLNB_HUMAN	278164	SPFTVGVAAPLDLSK	UC_MSC_EXO-1_1	MSC-Exos	Rep1	78.8714904785156	6.30143200123438	5.3
O75369	O75369	FLNB	Filamin-B	FLNB_HUMAN	278164	SPFTVGVAAPLDLSK	UC_MSC_EXO-1_2	MSC-Exos	Rep2	88.0806732177734	6.46075359063151	4.6
O75369	O75369	FLNB	Filamin-B	FLNB_HUMAN	278164	SPFTVGVAAPLDLSK	UC_MSC_EXO-1_3	MSC-Exos	Rep3	90.3172836303711	6.49693019136227	3.9
O75369	O75369	FLNB	Filamin-B	FLNB_HUMAN	278164	LKPGAPLKPK	UC_MSC_EXO-1_1	MSC-Exos	Rep1	78.8714904785156	6.30143200123438	5.3
O75369	O75369	FLNB	Filamin-B	FLNB_HUMAN	278164	LKPGAPLKPK	UC_MSC_EXO-1_2	MSC-Exos	Rep2	88.0806732177734	6.46075359063151	4.6
O75369	O75369	FLNB	Filamin-B	FLNB_HUMAN	278164	LKPGAPLKPK	UC_MSC_EXO-1_3	MSC-Exos	Rep3	90.3172836303711	6.49693019136227	3.9
O75369	O75369	FLNB	Filamin-B	FLNB_HUMAN	278164	YMIGVTYGGDDIPLSPYR	UC_MSC_EXO-1_1	MSC-Exos	Rep1	78.8714904785156	6.30143200123438	5.3
O75369	O75369	FLNB	Filamin-B	FLNB_HUMAN	278164	YMIGVTYGGDDIPLSPYR	UC_MSC_EXO-1_2	MSC-Exos	Rep2	88.0806732177734	6.46075359063151	4.6
O75369	O75369	FLNB	Filamin-B	FLNB_HUMAN	278164	YMIGVTYGGDDIPLSPYR	UC_MSC_EXO-1_3	MSC-Exos	Rep3	90.3172836303711	6.49693019136227	3.9
O75369	O75369	FLNB	Filamin-B	FLNB_HUMAN	278164	GLHVVEVTYDDVPIPNSPFK	UC_MSC_EXO-1_1	MSC-Exos	Rep1	78.8714904785156	6.30143200123438	5.3
O75369	O75369	FLNB	Filamin-B	FLNB_HUMAN	278164	GLHVVEVTYDDVPIPNSPFK	UC_MSC_EXO-1_2	MSC-Exos	Rep2	88.0806732177734	6.46075359063151	4.6
O75369	O75369	FLNB	Filamin-B	FLNB_HUMAN	278164	GLHVVEVTYDDVPIPNSPFK	UC_MSC_EXO-1_3	MSC-Exos	Rep3	90.3172836303711	6.49693019136227	3.9
O75369	O75369	FLNB	Filamin-B	FLNB_HUMAN	278164	VLFASQEIPASPFR	UC_MSC_EXO-1_1	MSC-Exos	Rep1	78.8714904785156	6.30143200123438	5.3
O75369	O75369	FLNB	Filamin-B	FLNB_HUMAN	278164	VLFASQEIPASPFR	UC_MSC_EXO-1_2	MSC-Exos	Rep2	88.0806732177734	6.46075359063151	4.6
O75369	O75369	FLNB	Filamin-B	FLNB_HUMAN	278164	VLFASQEIPASPFR	UC_MSC_EXO-1_3	MSC-Exos	Rep3	90.3172836303711	6.49693019136227	3.9
O75369	O75369	FLNB	Filamin-B	FLNB_HUMAN	278164	VVASGPGLEHGK	UC_MSC_EXO-1_1	MSC-Exos	Rep1	78.8714904785156	6.30143200123438	5.3
O75369	O75369	FLNB	Filamin-B	FLNB_HUMAN	278164	VVASGPGLEHGK	UC_MSC_EXO-1_2	MSC-Exos	Rep2	88.0806732177734	6.46075359063151	4.6
O75369	O75369	FLNB	Filamin-B	FLNB_HUMAN	278164	VVASGPGLEHGK	UC_MSC_EXO-1_3	MSC-Exos	Rep3	90.3172836303711	6.49693019136227	3.9
O75369	O75369	FLNB	Filamin-B	FLNB_HUMAN	278164	AGVENGKPTHFTVYTK	UC_MSC_EXO-1_1	MSC-Exos	Rep1	78.8714904785156	6.30143200123438	5.3
O75369	O75369	FLNB	Filamin-B	FLNB_HUMAN	278164	AGVENGKPTHFTVYTK	UC_MSC_EXO-1_2	MSC-Exos	Rep2	88.0806732177734	6.46075359063151	4.6
O75369	O75369	FLNB	Filamin-B	FLNB_HUMAN	278164	AGVENGKPTHFTVYTK	UC_MSC_EXO-1_3	MSC-Exos	Rep3	90.3172836303711	6.49693019136227	3.9
O75369	O75369	FLNB	Filamin-B	FLNB_HUMAN	278164	IKVFGPGIEGK	UC_MSC_EXO-1_1	MSC-Exos	Rep1	78.8714904785156	6.30143200123438	5.3
O75369	O75369	FLNB	Filamin-B	FLNB_HUMAN	278164	IKVFGPGIEGK	UC_MSC_EXO-1_2	MSC-Exos	Rep2	88.0806732177734	6.46075359063151	4.6
O75369	O75369	FLNB	Filamin-B	FLNB_HUMAN	278164	IKVFGPGIEGK	UC_MSC_EXO-1_3	MSC-Exos	Rep3	90.3172836303711	6.49693019136227	3.9
O75369	O75369	FLNB	Filamin-B	FLNB_HUMAN	278164	YGGELVPHFPAR	UC_MSC_EXO-1_1	MSC-Exos	Rep1	78.8714904785156	6.30143200123438	5.3
O75369	O75369	FLNB	Filamin-B	FLNB_HUMAN	278164	YGGELVPHFPAR	UC_MSC_EXO-1_2	MSC-Exos	Rep2	88.0806732177734	6.46075359063151	4.6
O75369	O75369	FLNB	Filamin-B	FLNB_HUMAN	278164	YGGELVPHFPAR	UC_MSC_EXO-1_3	MSC-Exos	Rep3	90.3172836303711	6.49693019136227	3.9
O75369	O75369	FLNB	Filamin-B	FLNB_HUMAN	278164	VNIGQGSHPQKVK	UC_MSC_EXO-1_1	MSC-Exos	Rep1	78.8714904785156	6.30143200123438	5.3
O75369	O75369	FLNB	Filamin-B	FLNB_HUMAN	278164	VNIGQGSHPQKVK	UC_MSC_EXO-1_2	MSC-Exos	Rep2	88.0806732177734	6.46075359063151	4.6
O75369	O75369	FLNB	Filamin-B	FLNB_HUMAN	278164	VNIGQGSHPQKVK	UC_MSC_EXO-1_3	MSC-Exos	Rep3	90.3172836303711	6.49693019136227	3.9
O75369	O75369	FLNB	Filamin-B	FLNB_HUMAN	278164	VLSEDEEDVDFDIIHNANDTFTVK	UC_MSC_EXO-1_1	MSC-Exos	Rep1	78.8714904785156	6.30143200123438	5.3
O75369	O75369	FLNB	Filamin-B	FLNB_HUMAN	278164	VLSEDEEDVDFDIIHNANDTFTVK	UC_MSC_EXO-1_2	MSC-Exos	Rep2	88.0806732177734	6.46075359063151	4.6
O75369	O75369	FLNB	Filamin-B	FLNB_HUMAN	278164	VLSEDEEDVDFDIIHNANDTFTVK	UC_MSC_EXO-1_3	MSC-Exos	Rep3	90.3172836303711	6.49693019136227	3.9
O75369	O75369	FLNB	Filamin-B	FLNB_HUMAN	278164	AGSNMLLIGVHGPTTPCEEVSMK	UC_MSC_EXO-1_1	MSC-Exos	Rep1	78.8714904785156	6.30143200123438	5.3
O75369	O75369	FLNB	Filamin-B	FLNB_HUMAN	278164	AGSNMLLIGVHGPTTPCEEVSMK	UC_MSC_EXO-1_2	MSC-Exos	Rep2	88.0806732177734	6.46075359063151	4.6
O75369	O75369	FLNB	Filamin-B	FLNB_HUMAN	278164	AGSNMLLIGVHGPTTPCEEVSMK	UC_MSC_EXO-1_3	MSC-Exos	Rep3	90.3172836303711	6.49693019136227	3.9
O75369	O75369	FLNB	Filamin-B	FLNB_HUMAN	278164	VSYFPTVPGVYIVSTK	UC_MSC_EXO-1_1	MSC-Exos	Rep1	78.8714904785156	6.30143200123438	5.3
O75369	O75369	FLNB	Filamin-B	FLNB_HUMAN	278164	VSYFPTVPGVYIVSTK	UC_MSC_EXO-1_2	MSC-Exos	Rep2	88.0806732177734	6.46075359063151	4.6
O75369	O75369	FLNB	Filamin-B	FLNB_HUMAN	278164	VSYFPTVPGVYIVSTK	UC_MSC_EXO-1_3	MSC-Exos	Rep3	90.3172836303711	6.49693019136227	3.9
O75369	O75369	FLNB	Filamin-B	FLNB_HUMAN	278164	AGGPGLERGEAGVPAEFSIWTR	UC_MSC_EXO-1_1	MSC-Exos	Rep1	78.8714904785156	6.30143200123438	5.3
O75369	O75369	FLNB	Filamin-B	FLNB_HUMAN	278164	AGGPGLERGEAGVPAEFSIWTR	UC_MSC_EXO-1_2	MSC-Exos	Rep2	88.0806732177734	6.46075359063151	4.6
O75369	O75369	FLNB	Filamin-B	FLNB_HUMAN	278164	AGGPGLERGEAGVPAEFSIWTR	UC_MSC_EXO-1_3	MSC-Exos	Rep3	90.3172836303711	6.49693019136227	3.9
O75369	O75369	FLNB	Filamin-B	FLNB_HUMAN	278164	VKVFGPGVER	UC_MSC_EXO-1_1	MSC-Exos	Rep1	78.8714904785156	6.30143200123438	5.3
O75369	O75369	FLNB	Filamin-B	FLNB_HUMAN	278164	VKVFGPGVER	UC_MSC_EXO-1_2	MSC-Exos	Rep2	88.0806732177734	6.46075359063151	4.6
O75369	O75369	FLNB	Filamin-B	FLNB_HUMAN	278164	VKVFGPGVER	UC_MSC_EXO-1_3	MSC-Exos	Rep3	90.3172836303711	6.49693019136227	3.9
O75563	O75563	SKAP2	Src kinase-associated phosphoprotein 2	SKAP2_HUMAN	41216.8	DCCFEISAPDKR	UC_MSC_EXO-1_1	MSC-Exos	Rep1	40.5885620117188	5.34300132343464	2
O75563	O75563	SKAP2	Src kinase-associated phosphoprotein 2	SKAP2_HUMAN	41216.8	DCCFEISAPDKR	UC_MSC_EXO-1_2	MSC-Exos	Rep2	45.9004745483398	5.52043716410373	4.3
O75563	O75563	SKAP2	Src kinase-associated phosphoprotein 2	SKAP2_HUMAN	41216.8	DCCFEISAPDKR	UC_MSC_EXO-1_3	MSC-Exos	Rep3	61.4665336608887	5.94172922301522	4.4
O75563	O75563	SKAP2	Src kinase-associated phosphoprotein 2	SKAP2_HUMAN	41216.8	DHSFLGFEWQKR	UC_MSC_EXO-1_1	MSC-Exos	Rep1	40.5885620117188	5.34300132343464	2
O75563	O75563	SKAP2	Src kinase-associated phosphoprotein 2	SKAP2_HUMAN	41216.8	DHSFLGFEWQKR	UC_MSC_EXO-1_2	MSC-Exos	Rep2	45.9004745483398	5.52043716410373	4.3
O75563	O75563	SKAP2	Src kinase-associated phosphoprotein 2	SKAP2_HUMAN	41216.8	DHSFLGFEWQKR	UC_MSC_EXO-1_3	MSC-Exos	Rep3	61.4665336608887	5.94172922301522	4.4
O75563	O75563	SKAP2	Src kinase-associated phosphoprotein 2	SKAP2_HUMAN	41216.8	DAEEWVQQLK	UC_MSC_EXO-1_1	MSC-Exos	Rep1	40.5885620117188	5.34300132343464	2
O75563	O75563	SKAP2	Src kinase-associated phosphoprotein 2	SKAP2_HUMAN	41216.8	DAEEWVQQLK	UC_MSC_EXO-1_2	MSC-Exos	Rep2	45.9004745483398	5.52043716410373	4.3
O75563	O75563	SKAP2	Src kinase-associated phosphoprotein 2	SKAP2_HUMAN	41216.8	DAEEWVQQLK	UC_MSC_EXO-1_3	MSC-Exos	Rep3	61.4665336608887	5.94172922301522	4.4
O75563	O75563	SKAP2	Src kinase-associated phosphoprotein 2	SKAP2_HUMAN	41216.8	YDKDDEAPSDGAQFPPIAAQDLPFVLK	UC_MSC_EXO-1_1	MSC-Exos	Rep1	40.5885620117188	5.34300132343464	2
O75563	O75563	SKAP2	Src kinase-associated phosphoprotein 2	SKAP2_HUMAN	41216.8	YDKDDEAPSDGAQFPPIAAQDLPFVLK	UC_MSC_EXO-1_2	MSC-Exos	Rep2	45.9004745483398	5.52043716410373	4.3
O75563	O75563	SKAP2	Src kinase-associated phosphoprotein 2	SKAP2_HUMAN	41216.8	YDKDDEAPSDGAQFPPIAAQDLPFVLK	UC_MSC_EXO-1_3	MSC-Exos	Rep3	61.4665336608887	5.94172922301522	4.4
O75608	O75608	LYPLA1	Acyl-protein thioesterase 1	LYPA1_HUMAN	24669.6	LAGVTALSCWLPLR	UC_MSC_EXO-1_1	MSC-Exos	Rep1	21.3549423217773	4.41649809625313	3.8
O75608	O75608	LYPLA1	Acyl-protein thioesterase 1	LYPA1_HUMAN	24669.6	LAGVTALSCWLPLR	UC_MSC_EXO-1_2	MSC-Exos	Rep2	34.4920310974121	5.10819118071387	2.6
O75608	O75608	LYPLA1	Acyl-protein thioesterase 1	LYPA1_HUMAN	24669.6	LAGVTALSCWLPLR	UC_MSC_EXO-1_3	MSC-Exos	Rep3	12.8086757659912	3.67904942422879	8.1
O75608	O75608	LYPLA1	Acyl-protein thioesterase 1	LYPA1_HUMAN	24669.6	QFIDKLLPPID	UC_MSC_EXO-1_1	MSC-Exos	Rep1	21.3549423217773	4.41649809625313	3.8
O75608	O75608	LYPLA1	Acyl-protein thioesterase 1	LYPA1_HUMAN	24669.6	QFIDKLLPPID	UC_MSC_EXO-1_2	MSC-Exos	Rep2	34.4920310974121	5.10819118071387	2.6
O75608	O75608	LYPLA1	Acyl-protein thioesterase 1	LYPA1_HUMAN	24669.6	QFIDKLLPPID	UC_MSC_EXO-1_3	MSC-Exos	Rep3	12.8086757659912	3.67904942422879	8.1
O75608	O75608	LYPLA1	Acyl-protein thioesterase 1	LYPA1_HUMAN	24669.6	DISILQCHGDCDPLVPLMFGSLTVEK	UC_MSC_EXO-1_1	MSC-Exos	Rep1	21.3549423217773	4.41649809625313	3.8
O75608	O75608	LYPLA1	Acyl-protein thioesterase 1	LYPA1_HUMAN	24669.6	DISILQCHGDCDPLVPLMFGSLTVEK	UC_MSC_EXO-1_2	MSC-Exos	Rep2	34.4920310974121	5.10819118071387	2.6
O75608	O75608	LYPLA1	Acyl-protein thioesterase 1	LYPA1_HUMAN	24669.6	DISILQCHGDCDPLVPLMFGSLTVEK	UC_MSC_EXO-1_3	MSC-Exos	Rep3	12.8086757659912	3.67904942422879	8.1
O75608	O75608	LYPLA1	Acyl-protein thioesterase 1	LYPA1_HUMAN	24669.6	ASFPQGPIGGANR	UC_MSC_EXO-1_1	MSC-Exos	Rep1	21.3549423217773	4.41649809625313	3.8
O75608	O75608	LYPLA1	Acyl-protein thioesterase 1	LYPA1_HUMAN	24669.6	ASFPQGPIGGANR	UC_MSC_EXO-1_2	MSC-Exos	Rep2	34.4920310974121	5.10819118071387	2.6
O75608	O75608	LYPLA1	Acyl-protein thioesterase 1	LYPA1_HUMAN	24669.6	ASFPQGPIGGANR	UC_MSC_EXO-1_3	MSC-Exos	Rep3	12.8086757659912	3.67904942422879	8.1
O75636	O75636	FCN3	Ficolin-3	FCN3_HUMAN	32903	YAVSEAAAHK	UC_MSC_EXO-1_1	MSC-Exos	Rep1	2924.20434570312	11.5138284161411	936.9
O75636	O75636	FCN3	Ficolin-3	FCN3_HUMAN	32903	YAVSEAAAHK	UC_MSC_EXO-1_2	MSC-Exos	Rep2	2617.6884765625	11.3541	989.1
O75636	O75636	FCN3	Ficolin-3	FCN3_HUMAN	32903	YAVSEAAAHK	UC_MSC_EXO-1_3	MSC-Exos	Rep3	2398.30297851562	11.2277982111336	1014.3
O75636	O75636	FCN3	Ficolin-3	FCN3_HUMAN	32903	ELLSQGATLSGWYHLCLPEGR	UC_MSC_EXO-1_1	MSC-Exos	Rep1	2924.20434570312	11.5138284161411	936.9
O75636	O75636	FCN3	Ficolin-3	FCN3_HUMAN	32903	ELLSQGATLSGWYHLCLPEGR	UC_MSC_EXO-1_2	MSC-Exos	Rep2	2617.6884765625	11.3541	989.1
O75636	O75636	FCN3	Ficolin-3	FCN3_HUMAN	32903	ELLSQGATLSGWYHLCLPEGR	UC_MSC_EXO-1_3	MSC-Exos	Rep3	2398.30297851562	11.2277982111336	1014.3
O75636	O75636	FCN3	Ficolin-3	FCN3_HUMAN	32903	LLGEVDHYQLALGK	UC_MSC_EXO-1_1	MSC-Exos	Rep1	2924.20434570312	11.5138284161411	936.9
O75636	O75636	FCN3	Ficolin-3	FCN3_HUMAN	32903	LLGEVDHYQLALGK	UC_MSC_EXO-1_2	MSC-Exos	Rep2	2617.6884765625	11.3541	989.1
O75636	O75636	FCN3	Ficolin-3	FCN3_HUMAN	32903	LLGEVDHYQLALGK	UC_MSC_EXO-1_3	MSC-Exos	Rep3	2398.30297851562	11.2277982111336	1014.3
O75636	O75636	FCN3	Ficolin-3	FCN3_HUMAN	32903	YGIDWASGR	UC_MSC_EXO-1_1	MSC-Exos	Rep1	2924.20434570312	11.5138284161411	936.9
O75636	O75636	FCN3	Ficolin-3	FCN3_HUMAN	32903	YGIDWASGR	UC_MSC_EXO-1_2	MSC-Exos	Rep2	2617.6884765625	11.3541	989.1
O75636	O75636	FCN3	Ficolin-3	FCN3_HUMAN	32903	YGIDWASGR	UC_MSC_EXO-1_3	MSC-Exos	Rep3	2398.30297851562	11.2277982111336	1014.3
O75636	O75636	FCN3	Ficolin-3	FCN3_HUMAN	32903	RQDGSVDFFR	UC_MSC_EXO-1_1	MSC-Exos	Rep1	2924.20434570312	11.5138284161411	936.9
O75636	O75636	FCN3	Ficolin-3	FCN3_HUMAN	32903	RQDGSVDFFR	UC_MSC_EXO-1_2	MSC-Exos	Rep2	2617.6884765625	11.3541	989.1
O75636	O75636	FCN3	Ficolin-3	FCN3_HUMAN	32903	RQDGSVDFFR	UC_MSC_EXO-1_3	MSC-Exos	Rep3	2398.30297851562	11.2277982111336	1014.3
O75636	O75636	FCN3	Ficolin-3	FCN3_HUMAN	32903	GEPGDPVNLLR	UC_MSC_EXO-1_1	MSC-Exos	Rep1	2924.20434570312	11.5138284161411	936.9
O75636	O75636	FCN3	Ficolin-3	FCN3_HUMAN	32903	GEPGDPVNLLR	UC_MSC_EXO-1_2	MSC-Exos	Rep2	2617.6884765625	11.3541	989.1
O75636	O75636	FCN3	Ficolin-3	FCN3_HUMAN	32903	GEPGDPVNLLR	UC_MSC_EXO-1_3	MSC-Exos	Rep3	2398.30297851562	11.2277982111336	1014.3
O75636	O75636	FCN3	Ficolin-3	FCN3_HUMAN	32903	TFAHYATFR	UC_MSC_EXO-1_1	MSC-Exos	Rep1	2924.20434570312	11.5138284161411	936.9
O75636	O75636	FCN3	Ficolin-3	FCN3_HUMAN	32903	TFAHYATFR	UC_MSC_EXO-1_2	MSC-Exos	Rep2	2617.6884765625	11.3541	989.1
O75636	O75636	FCN3	Ficolin-3	FCN3_HUMAN	32903	TFAHYATFR	UC_MSC_EXO-1_3	MSC-Exos	Rep3	2398.30297851562	11.2277982111336	1014.3
O75636	O75636	FCN3	Ficolin-3	FCN3_HUMAN	32903	QDGSVDFFR	UC_MSC_EXO-1_1	MSC-Exos	Rep1	2924.20434570312	11.5138284161411	936.9
O75636	O75636	FCN3	Ficolin-3	FCN3_HUMAN	32903	QDGSVDFFR	UC_MSC_EXO-1_2	MSC-Exos	Rep2	2617.6884765625	11.3541	989.1
O75636	O75636	FCN3	Ficolin-3	FCN3_HUMAN	32903	QDGSVDFFR	UC_MSC_EXO-1_3	MSC-Exos	Rep3	2398.30297851562	11.2277982111336	1014.3
O75636	O75636	FCN3	Ficolin-3	FCN3_HUMAN	32903	VVLLPSCPGAPGSPGEK	UC_MSC_EXO-1_1	MSC-Exos	Rep1	2924.20434570312	11.5138284161411	936.9
O75636	O75636	FCN3	Ficolin-3	FCN3_HUMAN	32903	VVLLPSCPGAPGSPGEK	UC_MSC_EXO-1_2	MSC-Exos	Rep2	2617.6884765625	11.3541	989.1
O75636	O75636	FCN3	Ficolin-3	FCN3_HUMAN	32903	VVLLPSCPGAPGSPGEK	UC_MSC_EXO-1_3	MSC-Exos	Rep3	2398.30297851562	11.2277982111336	1014.3
O75636	O75636	FCN3	Ficolin-3	FCN3_HUMAN	32903	MGPKGEPGDPVNLLR	UC_MSC_EXO-1_1	MSC-Exos	Rep1	2924.20434570312	11.5138284161411	936.9
O75636	O75636	FCN3	Ficolin-3	FCN3_HUMAN	32903	MGPKGEPGDPVNLLR	UC_MSC_EXO-1_2	MSC-Exos	Rep2	2617.6884765625	11.3541	989.1
O75636	O75636	FCN3	Ficolin-3	FCN3_HUMAN	32903	MGPKGEPGDPVNLLR	UC_MSC_EXO-1_3	MSC-Exos	Rep3	2398.30297851562	11.2277982111336	1014.3
O75636	O75636	FCN3	Ficolin-3	FCN3_HUMAN	32903	GVGHPYRR	UC_MSC_EXO-1_1	MSC-Exos	Rep1	2924.20434570312	11.5138284161411	936.9
O75636	O75636	FCN3	Ficolin-3	FCN3_HUMAN	32903	GVGHPYRR	UC_MSC_EXO-1_2	MSC-Exos	Rep2	2617.6884765625	11.3541	989.1
O75636	O75636	FCN3	Ficolin-3	FCN3_HUMAN	32903	GVGHPYRR	UC_MSC_EXO-1_3	MSC-Exos	Rep3	2398.30297851562	11.2277982111336	1014.3
O75636	O75636	FCN3	Ficolin-3	FCN3_HUMAN	32903	YAVSEAAAHKYGIDWASGR	UC_MSC_EXO-1_1	MSC-Exos	Rep1	2924.20434570312	11.5138284161411	936.9
O75636	O75636	FCN3	Ficolin-3	FCN3_HUMAN	32903	YAVSEAAAHKYGIDWASGR	UC_MSC_EXO-1_2	MSC-Exos	Rep2	2617.6884765625	11.3541	989.1
O75636	O75636	FCN3	Ficolin-3	FCN3_HUMAN	32903	YAVSEAAAHKYGIDWASGR	UC_MSC_EXO-1_3	MSC-Exos	Rep3	2398.30297851562	11.2277982111336	1014.3
O75636	O75636	FCN3	Ficolin-3	FCN3_HUMAN	32903	ALPVFCDMDTEGGGWLVFQR	UC_MSC_EXO-1_1	MSC-Exos	Rep1	2924.20434570312	11.5138284161411	936.9
O75636	O75636	FCN3	Ficolin-3	FCN3_HUMAN	32903	ALPVFCDMDTEGGGWLVFQR	UC_MSC_EXO-1_2	MSC-Exos	Rep2	2617.6884765625	11.3541	989.1
O75636	O75636	FCN3	Ficolin-3	FCN3_HUMAN	32903	ALPVFCDMDTEGGGWLVFQR	UC_MSC_EXO-1_3	MSC-Exos	Rep3	2398.30297851562	11.2277982111336	1014.3
O75636	O75636	FCN3	Ficolin-3	FCN3_HUMAN	32903	ELEASKVVLLPSCPGAPGSPGEK	UC_MSC_EXO-1_1	MSC-Exos	Rep1	2924.20434570312	11.5138284161411	936.9
O75636	O75636	FCN3	Ficolin-3	FCN3_HUMAN	32903	ELEASKVVLLPSCPGAPGSPGEK	UC_MSC_EXO-1_2	MSC-Exos	Rep2	2617.6884765625	11.3541	989.1
O75636	O75636	FCN3	Ficolin-3	FCN3_HUMAN	32903	ELEASKVVLLPSCPGAPGSPGEK	UC_MSC_EXO-1_3	MSC-Exos	Rep3	2398.30297851562	11.2277982111336	1014.3
O75874	O75874	IDH1	Isocitrate dehydrogenase [NADP] cytoplasmic	IDHC_HUMAN	46659.3	LVSGWVKPIIIGR	UC_MSC_EXO-1_1	MSC-Exos	Rep1	34.5964508056641	5.1125521365729	3.8
O75874	O75874	IDH1	Isocitrate dehydrogenase [NADP] cytoplasmic	IDHC_HUMAN	46659.3	LVSGWVKPIIIGR	UC_MSC_EXO-1_2	MSC-Exos	Rep2	40.9890823364258	5.35716778616507	3.2
O75874	O75874	IDH1	Isocitrate dehydrogenase [NADP] cytoplasmic	IDHC_HUMAN	46659.3	LVSGWVKPIIIGR	UC_MSC_EXO-1_3	MSC-Exos	Rep3	31.8909015655518	4.99507297848459	1.7
[truncated: 34,312 more rows]

## Sheet: Supplementary Table S7
Supplementary Table S7. Protein coverage of MSC-Exos by Mass Spectrometry.
PG.ProteinGroups	PG.Genes	First.Protein.Description	StrippedSequence	Peptide.number	Eachprotein.length	Eachpeotein.coverage
A0A075B6H9	IGLV4-69	Immunoglobulin lambda variable 4-69	LNSDGSHSKGDGIPDR;LNSDGSHSKGDGIPDRFSGSSSGAER;FSGSSSGAER;LTCTLSSGHSSYAIAWHQQQPEKGPR	4	119	0.437
A0A075B6I0	IGLV8-61	Immunoglobulin lambda variable 8-61	FSGSILGNK;SSGVPDRFSGSILGNK;TLIYSTNTR	3	122	0.2049
A0A075B6I1	IGLV4-60	Immunoglobulin lambda variable 4-60	FSGSSSGADR;LEGSGSYNKGSGVPDR;LTCTLSSGHSSYIIAWHQQQPGKAPR	3	120	0.4333
A0A075B6I9	IGLV7-46	Immunoglobulin lambda variable 7-46	TLIYDTSNKHSWTPAR;TLIYDTSNK	2	117	0.1368
A0A075B6J1	IGLV5-37	Immunoglobulin lambda variable 5-37	YLLYYYSDSDKGQGSGVPSR	1	123	0.1626
A0A075B6J9	IGLV2-18	Immunoglobulin lambda variable 2-18	LMIYEVSNRPSGVPDRFSGSK;LMIYEVSNRPSGVPDR;VSWYQQPPGTAPK	3	118	0.2881
A0A075B6K4	IGLV3-10	Immunoglobulin lambda variable 3-10	SGQAPVLVIYEDSKRPSGIPER;SGQAPVLVIYEDSK;ITCSGDALPKK;KYAYWYQQK;RPSGIPER	5	115	0.3565
A0A075B6K5	IGLV3-9	Immunoglobulin lambda variable 3-9	PGQAPVLVIYR;FSGSNSGNTATLTISR;NVHWYQQKPGQAPVLVIYR;DSNRPSGIPER;ITCGGNNIGSK	5	115	0.4957
A0A075B6Q5	IGHV3-64	Immunoglobulin heavy variable 3-64	NTLYLQMGSLR;LSCAASGFTFSSYAMHWVR;AEDMAVYYCAR	3	118	0.3475
A0A075B6R2	IGHV4-4	Immunoglobulin heavy variable 4-4	GLEWIGEIYHSGSTNYNPSLK;VTISVDKSK;SRVTISVDK	3	117	0.2735
A0A075B6R9;A0A0C4DH68	IGKV2D-24;IGKV2-24	Probable non-functional immunoglobulin kappa variable 2D-24;Immunoglobulin kappa variable 2-24	FSGVPDRFSGSGAGTDFTLK;FSGSGAGTDFTLK;SSQSLVHSDGNTYLSWLQQR;SSQSLVHSDGNTYLSWLQQRPGQPPR	4	120;120	0.3833;0.3833
A0A075B6S2;A2NJV5	IGKV2D-29;IGKV2-29	Immunoglobulin kappa variable 2D-29;Immunoglobulin kappa variable 2-29	TYLYWYLQK;FSGVPDRFSGSGSGTDFTLK;SSQSLLHSDGK	3	120;120	0.3333;0.3333
A0A075B6S5	IGKV1-27	Immunoglobulin kappa variable 1-27	FSGSGSGTDFTLTISSLQPEDVATYYCQK;ASQGISNYLAWYQQKPGK;VTITCRASQGISNYLAWYQQKPGK;ASQGISNYLAWYQQKPGKVPK	4	117	0.4786
A0A075B6S6	IGKV2D-30	Immunoglobulin kappa variable 2D-30	VSNWDSGVPDRFSGSGSGTDFTLK	1	120	0.2
A0A087WSX0	IGLV5-45	Immunoglobulin lambda variable 5-45	YKSDSDKQQGSGVPSR;QQGSGVPSR;IYWYQQKPGSPPQYLLR;SDSDKQQGSGVPSR	4	123	0.2683
A0A087WW87;P01614	IGKV2-40;IGKV2D-40	Immunoglobulin kappa variable 2-40;Immunoglobulin kappa variable 2D-40	VEAEDVGVYYCMQR;FSGSGSGTDFTLK;ASGVPDRFSGSGSGTDFTLK	3	121;121	0.2810;0.2810
A0A0A0MS15	IGHV3-49	Immunoglobulin heavy variable 3-49	GLEWVGFIR;AYGGTTEYAASVK;QAPGKGLEWVGFIR;SKAYGGTTEYAASVK	4	119	0.2437
A0A0A0MT36	IGKV6D-21	Immunoglobulin kappa variable 6D-21	YASQSISGVPSR	1	114	0.1053
A0A0B4J1U7	IGHV6-1	Immunoglobulin heavy variable 6-1	ITINPDTSK	1	121	0.0744
A0A0B4J1V0	IGHV3-15	Immunoglobulin heavy variable 3-15	SKTDGGTTDYAAPVK;TDGGTTDYAAPVKGR;NTLYLQMNSLK;DDSKNTLYLQMNSLK;IKSKTDGGTTDYAAPVK;TDGGTTDYAAPVK;SKTDGGTTDYAAPVKGR	7	119	0.2857
A0A0B4J1V1	IGHV3-21	Immunoglobulin heavy variable 3-21	LSCAASGFTFSSYSMNWVR	1	117	0.1624
A0A0B4J1V2	IGHV2-26	Immunoglobulin heavy variable 2-26	ALEWLAHIFSNDEK	1	119	0.1176
A0A0B4J1V6	IGHV3-73	Immunoglobulin heavy variable 3-73	ANSYATAYAASVK;FTISRDDSK;SKANSYATAYAASVK;TEDTAVYYCTR	4	119	0.2941
A0A0B4J1X5	IGHV3-74	Immunoglobulin heavy variable 3-74	DNAKNTLYLQMNSLR;INSDGSSTSYADSVK;INSDGSSTSYADSVKGR;LSCAASGFTFSSYWMHWVR;QAPGKGLVWVSR	5	117	0.5385
A0A0B4J1X8	IGHV3-43	Immunoglobulin heavy variable 3-43	TEDTALYYCAK;LSCAASGFTFDDYTMHWVR	2	118	0.2542
A0A0B4J1Y8	IGLV9-49	Immunoglobulin lambda variable 9-49	VDWYQQRPGKGPR;VDWYQQRPGK;GDGIPDRFSVLGSGLNR	3	123	0.2439
A0A0B4J1Y9	IGHV3-72	Immunoglobulin heavy variable 3-72	LSCAASGFTFSDHYMDWVR;NKANSYTTEYAASVK;NSLYLQMNSLK;ANSYTTEYAASVK;TEDTAVYYCAR;QAPGKGLEWVGR	6	119	0.5714
A0A0B4J2D9;P0DP09	IGKV1D-13;IGKV1-13	Immunoglobulin kappa variable 1D-13;Immunoglobulin kappa variable 1-13	LLIYDASSLESGVPSR;ASQGISSALAWYQQKPGKAPK;ASQGISSALAWYQQKPGK	3	117;117	0.3162;0.3162
A0A0C4DH24	IGKV6-21	Immunoglobulin kappa variable 6-21	ASQSIGSSLHWYQQKPDQSPK;YASQSFSGVPSR;EKVTITCR	3	114	0.3596
A0A0C4DH25	IGKV3D-20	Immunoglobulin kappa variable 3D-20	LLIYDASSR	1	116	0.0776
A0A0C4DH31	IGHV1-18	Immunoglobulin heavy variable 1-18	SLRSDDTAVYYCAR;VTMTTDTSTSTAYMELR	2	117	0.265
A0A0C4DH32	IGHV3-20	Immunoglobulin heavy variable 3-20	AEDTALYHCAR	1	117	0.094
A0A0C4DH34	IGHV4-28	Immunoglobulin heavy variable 4-28	VTMSVDTSK	1	117	0.0769
A0A0C4DH35	IGHV3-35	Probable non-functional immunoglobulin heavy variable 3-35	AEDTAVYYCVR	1	117	0.094
A0A0C4DH38	IGHV5-51	Immunoglobulin heavy variable 5-51	SISTAYLQWSSLK;YSPSFQGQVTISADK;QMPGKGLEWMGIIYPGDSDTR;GLEWMGIIYPGDSDTR;ISCKGSGYSFTSYWIGWVR;GSGYSFTSYWIGWVR;ASDTAMYYCAR	7	117	0.6752
A0A0C4DH43	IGHV2-70D	Immunoglobulin heavy variable 2-70D	ESGPALVKPTQTLTLTCTFSGFSLSTSGMR;LTISKDTSK;NQVVLTMTNMDPVDTATYYCAR;VSWIRQPPGK;IDWDDDKFYSTSLK	5	119	0.7143
A0A0C4DH67	IGKV1-8	Immunoglobulin kappa variable 1-8	ASQGISSYLAWYQQKPGKAPK;MTQSPSSFSASTGDR;ASQGISSYLAWYQQKPGK	3	115	0.313
A0A0C4DH73;P01611	IGKV1-12;IGKV1D-12	Immunoglobulin kappa variable 1-12;Immunoglobulin kappa variable 1D-12	LLIYAASSLQSGVPSR;ASQGISSWLAWYQQKPGK;ASQGISSWLAWYQQKPGKAPK	3	117;117	0.3162;0.3162
A0A0J9YX35	IGHV3-64D	Immunoglobulin heavy variable 3-64D	AEDTAVYYCVK;NTLYLQMSSLR	2	117	0.188
A0M8Q6	IGLC7	Immunoglobulin lambda constant 7	VTHEGSTVEK;VGVETTKPSKQSNNK;VGVETTKPSK;VTHEGSTVEKTVAPAECS;ADGSPVKVGVETTKPSK	5	106	0.3774
A1L4H1	SSC5D	Soluble scavenger receptor cysteine-rich domain-containing protein SSC5D	AHICSHEEDAGVVCAGQR;SNCDHSEDAGLVCTGPAPR;LRLADGPHGCAGR;LTQVVEQERQER;LEVWHGGR;ELGCGGPQQPDPAAGR;VMACEPPALVELVAAVR;CAGRLEVWHGGR;LADGPHGCAGR;GLGQLGEAVKR	10	1573	0.0725
A2RUS2	DENND3	DENN domain-containing protein 3	LFLLTEGRPGYLEISTFR;VQESGIVKDASIIHR	2	1198	0.0275
A6NCV1	OR6C74	Olfactory receptor 6C74	AFSTCSSHMVVVSISYGSCIFMYVKPSAK;KAFSTCSSHMVVVSISYGSCIFMYVKPSAK	2	312	0.0962
B5ME19;Q99613	EIF3CL;EIF3C	Eukaryotic translation initiation factor 3 subunit C-like protein;Eukaryotic translation initiation factor 3 subunit C	GTEITHAVVIK;AKELLGQGLLLR;SIVDKEGVPR;TEPTAQQNLALQLAEK	4	914;913	0.0536;0.0537
B9A064;P0CG04	IGLL5;IGLC1	Immunoglobulin lambda-like polypeptide 5;Immunoglobulin lambda constant 1	ANPTVTLFPPSSEELQANK;AGVETTKPSK;ADGSPVKAGVETTKPSK	3	214;106	0.1682;0.3396
O00139	KIF2A	Kinesin-like protein KIF2A	DLDVITIPSKDVVMVHEPK;FSLIDLAGNER;GSLDYRPLTTADPIDEHR;VFDLLNRK;TVASIKNDPPSR;AALQEEEQASK;FTARPLVETIFER;THTMGGDFSGKNQDCSK;PLVETIFER;IDILTELR;LIDIGNSCR	11	706	0.1785
O00151	PDLIM1	PDZ and LIM domain protein 1	HRHPECYVCTDCGTNLK;GCTDNLTLTVAR;CGTGIVGVFVK;IKGCTDNLTLTVAR;LVGGKDFEQPLAISR	5	329	0.1733
O00161	SNAP23	Synaptosomal-associated protein 23	TTWGDGGENSPCNVVSK;AHQITDESLESTRR	2	211	0.1469
O00187	MASP2	Mannan-binding lectin serine protease 2	TLPHRIETK;TCSALCSGQVFTQR;DSFSIFCETGYELLQGHLPLK;LASPGFPGEYANDQER;LASPGFPGEYANDQERR;VLATLCGQESTDTER;WPEPVFGR;SLPVCEPVCGLSAR;IQTDREEHGPFCGK	9	686	0.1633
O00194	RAB27B	Ras-related protein Rab-27B	AVETLLDLIMK;YGIPYFETSAATGQNVEK;YTDNKFNPK	3	218	0.1743
O00231	PSMD11	26S proteasome non-ATPase regulatory subunit 11	VQIEHISSLIK;AELRDDPIISTHLAK;YQEALHLGSQLLR;ALTDYRAELRDDPIISTHLAK;AQSLLSTDREASIDILHSIVK;LYDNLLEQNLIR;AQSLLSTDREASIDILHSIVKR;TYHALSNLPK;EQSILELGSLLAK	9	422	0.2417
O00232	PSMD12	26S proteasome non-ATPase regulatory subunit 12	LQEVIETLLSLEK	1	456	0.0285
O00299	CLIC1	Chloride intracellular channel protein 1	IGNCPFSQR;NSNPALNDNLEK;VLDNYLTSPLPEEVDETSAEDEGVSQR;GVTFNVTTVDTK;LCPGGQLPFLLYGTEVHTDTNK;GFTIPEAFR;LHIVQVVCK;YLSNAYAR;KFLDGNELTLADCNLLPK;FLDGNELTLADCNLLPK;LFMVLWLK;LHIVQVVCKK;EEFASTCPDDEEIELAYEQVAK	13	241	0.6515
O00300	TNFRSF11B	Tumor necrosis factor receptor superfamily member 11B	ACKPSDQILK;SCPPGFGVVQAGTPER;SLMESLPGKK	3	401	0.0898
O00303	EIF3F	Eukaryotic translation initiation factor 3 subunit F	LHPVILASIVDSYER	1	357	0.042
O00391	QSOX1	Sulfhydryl oxidase 1	EVALDLSQHK;VLNTEANVVR;VPVLMESR;ELCSACHNER;KFGVTDFPSCYLLFR;LAGAPSEDPQFPK;VGSPNAAVLWLWSSHNR;AKEVLPAIR;GYVHYFFGCR;NNEEYLALIFEK;DFNIPGFPTVR;AWRPALYLAALDCAEETNSAVCR;AHFSPSNIILDFPAAGSAAR;VLNTEANVVRK;NGSGAVFPVAGADVQTLR;FGVTDFPSCYLLFR	16	747	0.249
O00410	IPO5	Importin-5	ITFLLQAIR;AAAAAEQQQFYLLLGNLLSPDNVVR	2	1097	0.031
O00429	DNM1L	Dynamin-1-like protein	CVELVHEEMQR;SQLDINNKK;SSVLESLVGRDLLPR;SSLLDDLLTESEDMAQR;DCEVIER;FATEYCNTIEGTAK;LHDAIVEVVTCLLR;VPVGDQPKDIELQIR;RPLILQLVHVSQEDKR;RPLILQLVHVSQEDK;SKPIPIMPASPQKGHAVNLLDVPVPVAR;IIQHCSNYSTQELLR;LHDAIVEVVTCLLRK;YIETSELCGGAR;SYFLIVRK;TSKAEELLAEEK;TLESVDPLGGLNTIDILTAIR;LGIIGVVNR;SVTDSIRDEYAFLQK;KYPSLANR;IFSPNVVNLTLVDLPGMTK;ISGNNKGVSPEPIHLK;RLEEPSLR;GVSPEPIHLK;MEALIPVINK;GHAVNLLDVPVPVAR	26	736	0.4076
O00468	AGRN	Agrin	STVPVNTNR;LLDVNNQRLELGIGPGAATR;SAGDVDTLAFDGR;TPSLDAEGSNCPATK;LLDVNNQR;CSCDRVTCDGAYRPVCAQDGR;VTCDGAYRPVCAQDGR;QVDVTSFAGHPCTR;DQCPEPCR;GPSGLLLYNGQK;HQGPCDQAPSPCLGVQCAFGATCAVK;VLPEGGAQCECPLGR;AIVDVHFDPTTAFR;IFFVNPAPPYLWPAHK;SIESTLDDLFR;GAPEGTVCGSDGADYPGECQLLRR;FGALCEAETGR;AYGTGFVGCLR;SPCQPNPCHGAAPCR;SGQCQGRDQCPEPCR;FHCQCPPGR;SFLAFPTLR;VLGAPVPAFEGR;SLGVRRPLQEHVR;VCGSDGVTYGNECQLK;QLLTPEHVLR;MALEVVFLAR…	51	2068	0.3501
O00469	PLOD2	Procollagen-lysine,2-oxoglutarate 5-dioxygenase 2	ANHKVVFAADGILWPDKR;LFIHNKEVYHEK;KIIAPLVTR;IFQTLNGAVDEVVLKFENGK;VGVWNVPYMANVYLIK;LTHLHEGLPVK;ACDELVEEMEHYGK;LADKYPVVHIGKR;VYIDPLKR;ISGGYENVPTDDIHMK;VLGQGEEWRGGDGINSIGGGQK;EVYHEKDIK;FLDILLTLDYPKEALK;ILIEQNRK;LWSNFWGALSPDGYYAR;DKLDPDMALCR;GFALLNFVVK;IFTENIVEQPCPDVFWFPIFSEK;IVGPEENLSQAEAR	19	737	0.3528
O00533	CHL1	Neural cell adhesion molecule L1-like protein	VIAVNEVGR;TTVILPLAPFVR;EKIDPLEVEEGDPIVLPCNPPK;SQPSQPSDHHETPPAAPDRNPQNIR;KTTVILPLAPFVR;ACTSQGCGKPITEESSTLGEGSK	6	1208	0.0762
O00560	SDCBP	Syntenin-1	LKSIDNGIFVQLVQANSPASLVGLR;SIDNGIFVQLVQANSPASLVGLR;PSSINYMVAPVTGNDVGIRR;SLMDHTIPEV;LYPELSQYMGLSLNEEEIR;EVILCKDQDGK;ITSIVKDSSAAR	7	298	0.3255
O00571	DDX3X	ATP-dependent RNA helicase DDX3X	VGSTSENITQK;NINITKDLLDLLVEAK;HVINFDLPSDIEEYVHR;SFLLDLLNATGK;DLLDLLVEAK;GCHLLVATPGR	6	662	0.1012
O00592	PODXL	Podocalyxin	LASVPGSQTVVVKEITIHTK;ATFNPAQDKCGIR;LASVPGSQTVVVK;LPAKDVYER;ATFNPAQDK;CEDLETQTQSEK	6	558	0.0968
O00622	CCN1	CCN family member 1	AQSEGRPCEYNSR;VTNDNPECR;ICEVRPCGQPVYSSLKK	3	381	0.1024
O14579	COPE	Coatomer subunit epsilon	KFGVVLDEIKPSSAPELQAVR;FGVVLDEIKPSSAPELQAVR;SHPFIKEYQAK	3	308	0.1039
O14672	ADAM10	Disintegrin and metalloproteinase domain-containing protein 10	VSHITFAHEVGHNFGSPHDSGTECTPGESK;RRPPQPIQQPQR;LPPPKPLPGTLKR;GYCDVFMR;QCSPSQGPCCTAQCAFK;MDPSTCASTGSVQWSR	6	748	0.1283
O14773	TPP1	Tripeptidyl-peptidase 1	ILSGRPPLGFLNPR;LYQQHGAGLFDVTR	2	563	0.0497
O14786	NRP1	Neuropilin-1	TGPIQDHTGDGNFIYSQADENQK;YDRLEIWDGFPDVGPHIGR;EGNKPVLFQGNTNPTDVVVAVFPKPLITR	3	923	0.0769
O14787;Q92973	TNPO2;TNPO1	Transportin-2;Transportin-1	LKSEDEPTR	1	897;898	0.0100;0.0100
O14791	APOL1	Apolipoprotein L1	VAQELEEK;NEADELRK;LKSELEDNIRR;LRALADGVQK;VTEPISAESGEQVER;SETAEELKK;VTEPISAESGEQVERVNEPSILEMSR;VQQNVPSGTDTGDPQSK;ARANLQSVPHASASRPR;LNILNNNYK;ANLQSVPHASASR;NWFLKEFPR;VSTQNLLLLLTDNEAWNGFVAAAELPRNEADELRK;VNEPSILEMSR;DKNWHDKGQQYR;HLHEGAKSETAEELKK;LKSELEDNIR;GVKLTDVAPVSFFLVLDVVYLVYESK;WWTQAQAHDLVIK;ANLQSVPHASASRPR;VAQELEEKLNILNNNYK	21	398	0.5251
O14818	PSMA7	Proteasome subunit alpha type-7	AITVFSPDGHLFQVEYAQEAVKK;GRDIVVLGVEK;GRDIVVLGVEKK;DIVVLGVEKK	4	248	0.1411
O14950;P19105	MYL12B;MYL12A	Myosin regulatory light chain 12B;Myosin regulatory light chain 12A	GNFNYIEFTR;ELLTTMGDRFTDEEVDELYR	2	172;171	0.1744;0.1754
O14974	PPP1R12A	Protein phosphatase 1 regulatory subunit 12A	SGGTALHVAAAK	1	1030	0.0117
O14980	XPO1	Exportin-1	LDINLLDNVVNCLYHGEGAQQR;LLSEEVFDFSSGQITQVK;NVDILKDPETVK;IYLDMLNVYK;FLVTVIKDLLGLCEQKR	5	1071	0.0738
O15117	FYB1	FYN-binding protein 1	FKLTGPIQVIHLAK	1	783	0.0179
O15143	ARPC1B	Actin-related protein 2/3 complex subunit 1B	IFSAYIKEVEERPAPTPWGSK;AYHSFLVEPISCHAWNK;NSVSQISVLSGGK;DRTQIAICPNNHEVHIYEK;TQIAICPNNHEVHIYEK;TWKPTLVILR;GRTWKPTLVILR;KASSEGGTAAGAGLDSLHK;WAPNENKFAVGSGSR;IVTCGTDRNAYVWTLK;AYHSFLVEPISCHAWNKDR;IVTCGTDR;VAWVSHDSTVCLADADKK	13	372	0.4032
O15144	ARPC2	Actin-related protein 2/3 complex subunit 2	DYLHYHIK;ELQAHGADELLKR;DNTINLIHTFRDYLHYHIK;DSIVHQAGMLKR;ASHTAPQVLFSHREPPLELK;NCFASVFEK;YFQFQEEGKEGENR;IIEETLALK;ASHTAPQVLFSHR;ASHTAPQVLFSHREPPLELKDTDAAVGDNIGYITFVLFPR	10	300	0.3867
O15145	ARPC3	Actin-related protein 2/3 complex subunit 3	SQFKGPAPR;LIGNMALLPIR;VFDPQNDKPSK;DTDIVDEAIYYFK;PAYHSSLMDPDTK;WWTCFVK	6	178	0.3596
O15230	LAMA5	Laminin subunit alpha-5	QEVGVAVHTPQR;AVAAEAQDTATR;LQCTCQHNTCGGTCDR;AHVEGPSCDR;LVGGPVAGGDPNQTIR;HVPEAVPEAFPELYWQAPPSYLGDR;FFLHGVTLVPIEEFSPEFVEPR	7	3695	0.0306
O15372	EIF3H	Eukaryotic translation initiation factor 3 subunit H	EGTGSTATSSSSTAGAAGK;EGTGSTATSSSSTAGAAGKGK	2	352	0.0597
O15460	P4HA2	Prolyl 4-hydroxylase subunit alpha-2	KGTAVFWYNLLR;QLDAGEEATTTK;LLSLDPSHER;HAACPVLVGCK;APQLLIAPFKEEDEWDSPHIVR	5	535	0.1252
O15511	ARPC5	Actin-related protein 2/3 complex subunit 5	ALAAGGVGSIVR	1	151	0.0795
O43182	ARHGAP6	Rho GTPase-activating protein 6	SSDKEFSVQSSAR;LVDSCCQHLEK;HGLQTVGIFR	3	974	0.0349
O43242	PSMD3	26S proteasome non-ATPase regulatory subunit 3	VYEFLDKLDVVR	1	534	0.0225
O43294	TGFB1I1	Transforming growth factor beta-1-induced transcript 1 protein	RGSLCATCGLPVTGR;RFHPDHFTCTFCLRPLTK;AGKPYCQPCFLK;CGFCNQPIR;ECFAPFSGGSFFEHEGRPLCENHFHAR;SPKPAAPAAPPFSSSSGVLGTGLCELDR;DFLQLFAPR;FHPDHFTCTFCLRPLTK	8	461	0.256
O43396	TXNL1	Thioredoxin-like protein 1	AGCECLNESDEHGFDNCLR;IKQHLENDPGSNEDTDIPK;VGVKPVGSDPDFQPELSGAGSR;IDQYQGADAVGLEEK	4	289	0.2595
O43488	AKR7A2	Aflatoxin B1 aldehyde reductase member 2	EHHFEAIALVEK;FYAYNPLAGGLLTGK;RMDAPASAAAVR;LQCPQVDLFYLHAPDHGTPVEETLHACQR;ALQAAYGASAPSVTSAALR;SQLETSLKR;QVETELFPCLR	7	359	0.2981
O43593	HR	Lysine-specific demethylase hairless	TAPENGIVR	1	1189	0.0076
O43707	ACTN4	Alpha-actinin-4	LSGSNPYTTVTPQIINSK;MAPYQGPDAVPGALDYK;ISIEMNGTLEDQLSHLK;SIVDYKPNLDLLEQQHQLIQEALIFDNK;LMLLLEVISGERLPKPER;ACLISLGYDVENDRQGEAEFNR;LSGSNPYTTVTPQIINSKWEK;STLPDADRER;TIPWLEDRVPQK;AGTQIENIDEDFRDGLK;GISQEQMQEFR;VLAGDKNFITAEELRR;ASFNHFDKDHGGALGPEEFK;HRPELIEYDKLR;ICDQWDALGSLTHSRR;QLEAIDQLHLEYAKR;DGLAFNALIHR;HRDYETATLSDIK;TIPWLEDR;LSNRPAFMPSEGK;VEQIAAIAQELNELDYYDSHNVNTR;SIVDYKPNLDLLEQQHQLIQEALIFDNKHTNYTMEHIR…	23	911	0.3688
O43776	NARS1	Asparagine--tRNA ligase, cytoplasmic	FLTWILNR	1	548	0.0146
O43854	EDIL3	EGF-like repeat and discoidin I-like domain-containing protein 3	VFQGNFDNDTHRK;GNIDNNTPYANSFTPPIK;VNAWTSGHNDQSQWLQVDLLVPTK;DKVFQGNFDNDTHRK;VTGVITQGAKR	5	480	0.1417
O43866	CD5L	CD5 antigen-like	EATLQDCPSGPWGK;NTCNHDEDTWVECEDPFDLR;VEVKHQNQWYTVCQTGWSLR;CEGRVEVEQK;ELGCGAASGTPSGILYEPPAEKEQK;CSGEEQSLEQCQHR;LVGGDNLCSGRLEVLHK;ELGCGAASGTPSGILYEPPAEK;LVGGDNLCSGR;IWLDNVR;HAYGRKPIWLSQMSCSGR;GVWGSVCDDNWGEKEDQVVCK;NTCNHDEDTWVECEDPFDLRLVGGDNLCSGRLEVLHK;KCYGPGVGR;NTCNHDEDTWVECEDPFDLRLVGGDNLCSGR;FWGFHDCTHQEDVAVICSG;HQNQWYTVCQTGWSLR;KPIWLSQMSCSGR;VLIQSVSCTGTEDTLAQCEQEEVYDCSHDEDAGASCENPESSFSPVPEGVR;GQWGT…	25	347	0.8242
O60462	NRP2	Neuropilin-2	VFQANNDATEVVLNK	1	931	0.0161
O60496	DOK2	Docking protein 2	VAEAGGEASSPR;LELQEGPEKPR	2	412	0.0558
O60565	GREM1	Gremlin-1	TQPLKQTIHEEGCNSR;KFTTMMVTLNCPELQPPTK;GSQGAIPPPDKAQHNDSEQTQSPQQPGSR;FCYGQCNSFYIPR;KEEGSFQSCSFCKPK;QTIHEEGCNSR	6	184	0.5
O60610	DIAPH1	Protein diaphanous homolog 1	LIEECISQIVLHK;TAQNLSIFLGSFR;KLSVEEFFMDLHNFR;VGCLQLINALITPAEELDFRVHIR;QQIATEKQDLEAEVSQLTGEVAK;NDYEARPQYYK;DMPLLSCLESLR;AEPHFLSILQHLLLVR;DDAMAAVPAKVSKNSETFPTILEEAK;LSVEEFFMDLHNFR;LHDEKEETAGSYDSR;KLYKPEVQLR;SGLRDMPLLSCLESLR;HLQIEIEGLIDQMIDKTK;HLQIEIEGLIDQMIDKTKVEK;ELGEYFLFDPK;KLDSELTAR	17	1272	0.1753
O60687	SRPX2	Sushi repeat-containing protein SRPX2	VYWDPPLVKDSADGTITR;EKMAEPEKLTAR;MAEPEKLTAR;VTLRGPEPGSHFPEGEHVIR;CHALPFITSGTYTCTNGVLLDSR;IREQQLSANIIEELR;CELSCDR;LLIISAPDPSNRYYK	8	465	0.2366
O60701	UGDH	UDP-glucose 6-dehydrogenase	MLKPAFIFDGRR;INAWNSPTLPIYEPGLKEVVESCR;IAILGFAFKK;EQIVVDLSHPGVSEDDQVSR;VLDGLHNELQTIGFQIETIGKK;FSLQDPPNKKPK	6	494	0.2024
O60763	USO1	General vesicular transport factor p115	VLVSPTNPPGATSSCQK;SSQTSGTNEQSSAIVSAR;LVKELEGVITK;GVMGGQSAGPQHTEAETIQK;VTNLHLMLQLVR	5	962	0.0811
O60841	EIF5B	Eukaryotic translation initiation factor 5B	LKEGDTIIVPGVEGPIVTQIR	1	1220	0.0172
O75083	WDR1	WD repeat-containing protein 1	DYSGQGVVK;IKDIAWTEDSKR;AHDGGIYAISWSPDSTHLLSASGDKTSK;KCFSIDNPGYEPEVVAVHPGGDTVAIGGVDGNVR;IWDTTQKEHLLK;LRIWDTTQKEHLLK;DIAWTEDSKR;YEYQPFAGK;LHHVSSLAWLDEHTLVTTSHDASVK;YAPSGFYIASGDVSGK;NNPSKPLHVIKGHSK;FTIGDHSR;VVTVFSVADGYSENNVFYGHHAK;LATGSDDNCAAFFEGPPFK;CVAVGPGGYAVVVCIGQIVLLKDQRK;GPVTDVAYSHDGAFLAVCDASK;FKFTIGDHSR;TGEKVCALGGSK;AHDGGIYAISWSPDSTHLLSASGDK;LYSILGTTLKDEGKLLEAK;VKIQDAHR;NNPSKPLHVIK;LYSILGTTLK…	37	606	0.7888
O75116	ROCK2	Rho-associated protein kinase 2	FTDLEKEK;LKDEEISAAAIK;NLICAFLTDREVR;NSLCFPEDAEISK;VIQQSLEQEEAEHKATK;VIQQSLEQEEAEHK;MQTQQVNTLK;QLDETNALLR;LADFGTCMK;LFHVRPVTQTDVYR;LKDVQEQLSR;NLICAFLTDR;QKDVLNEDVR;EKLTQQMIK;KPPAPDPFAR;MDETGMVHCDTAVGTPDYISPEVLK;EFINLQSALESERR;LEGWLSLPVR;TAKELEEEITLRK;NLTLKIEQETQKR;NQNSQISTEKVNQLQR;QKVENLLLEAEKR;MPGAPETAPGDGAGASR	23	1388	0.1916
O75351	VPS4B	Vacuolar protein sorting-associated protein 4B	LQNQLQGAIVIERPNVK;RIYIPLPEPHAR;SLSNTKPTVNEHDLLK;ENKPSIIFIDEIDSLCGSR	4	444	0.1441
O75369	FLNB	Filamin-B	IKVFGPGIEGK;VKVEPAVDTSR;VKAEGPGLSK;LKPGAPLKPK;VAVTEGCQPSR;AGSNMLLIGVHGPTTPCEEVSMK;YMIGVTYGGDDIPLSPYR;VSYFPTVPGVYIVSTK;VNIGQGSHPQK;YGGELVPHFPAR;VKVDPSHDASK;VKVFGPGVER;VLFASQEIPASPFR;GLHVVEVTYDDVPIPNSPFK;VNIGQGSHPQKVK;AHGPGLEGGLVGKPAEFTIDTK;AGVENGKPTHFTVYTK;IAGPGLGSGVR;QKDFLDGVYAFEYYPSTPGR;VVASGPGLEHGK;AGGPGLERGEAGVPAEFSIWTR;VLSEDEEDVDFDIIHNANDTFTVK;SPFTVGVAAPLDLSK	23	2602	0.1268
O75563	SKAP2	Src kinase-associated phosphoprotein 2	DCCFEISAPDKR;YDKDDEAPSDGAQFPPIAAQDLPFVLK;DAEEWVQQLK;DHSFLGFEWQKR	4	359	0.1699
O75608	LYPLA1	Acyl-protein thioesterase 1	QFIDKLLPPID;LAGVTALSCWLPLR;ASFPQGPIGGANR;DISILQCHGDCDPLVPLMFGSLTVEK	4	230	0.2783
O75636	FCN3	Ficolin-3	ELEASKVVLLPSCPGAPGSPGEK;MGPKGEPGDPVNLLR;RQDGSVDFFR;LLGEVDHYQLALGK;GEPGDPVNLLR;VVLLPSCPGAPGSPGEK;GVGHPYRR;QDGSVDFFR;ALPVFCDMDTEGGGWLVFQR;YAVSEAAAHK;YGIDWASGR;TFAHYATFR;YAVSEAAAHKYGIDWASGR;ELLSQGATLSGWYHLCLPEGR	14	299	0.4649
O75874	IDH1	Isocitrate dehydrogenase [NADP] cytoplasmic	IIWELIK;TVEAEAAHGTVTR;LVSGWVKPIIIGR	3	414	0.0797
O75882	ATRN	Attractin	HCETCISGFYGDPTNGGK;IMQSSQSMSK;YGHSLALYK;CTWLIEGQPNR;NHNALLASLTTQK;NHNALLASLTTQKK;CNPGTGQCVCPAGWVGEQCQHCGGR;YDVDTQMWTILK;YGHSLALYKDK;AKEQYAVVGHSAHIVTLK;ALYVHGGYK;SEAACLAAGPGIR;SCALDQNCQWEPR;LTLTPWVGLR;EQYAVVGHSAHIVTLK;GDECQLCEVENR;ITTAKENYDNAK;CFSSDFMAYDIACDR;LTGSSGFVTDGPGNYK;DNPMYYCNKK;LKSECFSKR;WSVLPRPDLHHDVNR;LKSECFSK;AFSANKYR;YENCPKDNPMYYCNKK;CIEGSYKGPVK;GVKGDECQLCEVENR;CNGHASLCNTNTGK;NQECIALP…	29	1429	0.2239
O76061	STC2	Stanniocalcin-2	VIVEMIHFK;AHHGEAGHHLPEPSSR;EMVSQLQR	3	302	0.1093
O76074	PDE5A	cGMP-specific 3',5'-cyclic phosphodiesterase	IAELVATEFFDQGDRERK;IAELVATEFFDQGDRER;ISASEFDRPLRPIVVK;TQSILCMPIK;EGIRGHTESCSCPLQQSPR;IAELVATEFFDQGDR;ELQSLAAAVVPSAQTLK;NVAYHNWR;GHTESCSCPLQQSPR	9	875	0.1006
O94813	SLIT2	Slit homolog 2 protein	NHLQLFPELLFLGTAK;SEYKEPGIAR;CLEGHGGVLCDEEEDLFNPCQAIK;GLTEIPTNLPETITEIR;GGCAGGQCCGPLR;RIDLSNNQISELAPDAFQGLR;FTCQGPVDVNILAK;LNNNEFTVLEATGIFK	8	1529	0.0857
O94979	SEC31A	Protein transport protein Sec31A	IIAGDKEVVIAQNDKHTGPVR;SCATFSSSHR;QVQHILASASPSGR;AQGEPVAGHESPK	4	1220	0.0475
O95084	PRSS23	Serine protease 23	LSTGCTGTLVAEK;LPVVLPQSTLNLAKPDFGAEAK	2	383	0.0914
O95340	PAPSS2	Bifunctional 3'-phosphoadenosine 5'-phosphosulfate synthase 2	VWGTTCTKHPHIK;STNVVYQAHHVSR	2	614	0.0423
O95445	APOM	Apolipoprotein M	DGLCVPRK;WIYHLTEGSTDLR;MKDGLCVPR;EELATFDPVDNIVFNMAAGSAPMQLHLR;MKDGLCVPRK;SLTSCLDSK;TEGRPDMK;NQEACELSNN;SPHPPEKCVEEFK;CVEEFKSLTSCLDSK;KWIYHLTEGSTDLR;SPHPPEKCVEEFKSLTSCLDSK	12	188	0.484
O95633	FSTL3	Follistatin-related protein 3	SCEHVVCPRPQSCVVDQTGSAHCVVCR;INLLGFLGLVHCLPCKDSCDGVECGPGK;CECAPDCSGLPAR	3	263	0.2586
O95782	AP2A1	AP-2 complex subunit alpha-1	LLGFGSALLDNVDPNPENFVGAGIIQTK;LINNAIK;YGGAPQALTLKLPVTINK;ANHPMDAEVTK	4	977	0.0655
O95810	CAVIN2	Caveolae-associated protein 2	YQASTSNTVSK;LENNHAQLLR;RLENNHAQLLR;RLENNHAQLLRR;DNSQVNAVTVLTLLDK;LENNHAQLLRR;LVNMLDAVQENQHK;QISLEGSVK;MDRQCAQVK;LSKYQASTSNTVSK;QEKPSSPSPMPSSTPSPSLNLGNTEEAIR;VLIFQEENEIPASVFVK	12	425	0.2824
O95967	EFEMP2	EGF-containing fibulin-like extracellular matrix protein 2	EQPSSIVHR;IGPECVDIDECR	2	443	0.0474
P00338	LDHA	L-lactate dehydrogenase A chain	RVHPVSTMIK;SADTLWGIQK;NRVIGSGCNLDSAR;GEMMDLQHGSLFLR;TLHPDLGTDKDKEQWK;DQLIYNLLKEEQTPQNK;DQLIYNLLK;VIGSGCNLDSAR;IVSGKDYNVTANSK;GLYGIKDDVFLSVPCILGQNGISDLVK;LKGEMMDLQHGSLFLR;LGVHPLSCHGWVLGEHGDSSVPVWSGMNVAGVSLK;FIIPNVVK;VTLTSEEEAR	14	332	0.5331
P00450	CP	Ceruloplasmin	KLEFALLFLVFDENESWYLDDNIK;QKDVDKEFYLFPTVFDENESLLLEDNIR;TYSDHPEKVNKDDEEFIESNK;AGLQAFFQVQECNK;EVGPTNADPVCLAK;TYCSEPEK;YTVNQCRR;QYTDSTFRVPVER;QYTDSTFR;QSEDSTFYLGER;EYTDASFTNRK;GPEEEHLGILGPVIWAEVGDTIR;MFTTAPDQVDKEDEDFQESNK;KALYLQYTDETFR;LISVDTEHSNIYLQNGPDR;LVYREYTDASFTNRK;YTVNQCR;AETGDKVYVHLK;TYCSEPEKVDKDNEDFQESNR;ALYLQYTDETFR;DLYSGLIGPLIVCR;KAEEEHLGILGPQLHADVGDK;SVPPSASHVAPTETFTYEWTVPK;KAEEEHLGILGPQL…	63	1065	0.6141
P00488	F13A1	Coagulation factor XIII A chain	FQEGQEEER;NVWVHLDGPGVTRPMK;ETFDVTLEPLSFKK;LIASMSSDSLR;VEYVIGRYPQENKGTYIPVPIVSELQSGK;AQMDLSGRGNPIKVSR;KPLNTEGVMK;YGQCWVFAGVFNTFLR;EIRPNSTVQWEEVCRPWVSGHR;KLIASMSSDSLR;AQMDLSGRGNPIK;LALETALMYGAK;INETRDVLAK;KETFDVTLEPLSFKK;GVNLQEFLNVTSVHLFKER;NVWVHLDGPGVTRPMKK;GTYIPVPIVSELQSGKWGAK;STVLTIPEIIIK;SSENPVRYGQCWVFAGVFNTFLR;KDGTHVVENVDATHIGK;WDTNKVDHHTDKYENNK;YPQENKGTYIPVPIVSELQSGK;GVNLQEFLNVTSVHLFK;RAVPPNN…	32	732	0.429
P00492	HPRT1	Hypoxanthine-guanine phosphoribosyltransferase	FFADLLDYIK;TMQTLLSLVR	2	218	0.0917
P00558	PGK1	Phosphoglycerate kinase 1	WNTEDKVSHVSTGGGASLELLEGK;VLNNMEIGTSLFDEEGAK;DCVGPEVEK;AHSSMVGVNLPQK;GCITIIGGGDTATCCAK;SLSNKLTLDKLDVK;SVVLMSHLGRPDGVPMPDKYSLEPVAVELK;VLNNMEIGTSLFDEEGAKIVKDLMSK;ALESPERPFLAILGGAK;LTLDKLDVK;ITLPVDFVTADK;DCVGPEVEKACANPAAGSVILLENLR;IVKDLMSKAEK;AEPAKIEAFR;VADKIQLINNMLDK;QIVWNGPVGVFEWEAFAR;AKQIVWNGPVGVFEWEAFAR;SLLGKDVLFLKDCVGPEVEK;VDFNVPMK;VKAEPAKIEAFR;ALMDEVVK;IKAAVPSIK;FHVEEEGKGK;IVKDLMSK;FCLDNGAK;KYA…	33	417	0.8417
P00568	AK1	Adenylate kinase isoenzyme 1	YGYTHLSTGDLLR	1	194	0.067
P00734	F2	Prothrombin	YTACETAR;ITDNMFCAGYKPDEGK;GQPSVLQVVNLPIVERPVCKDSTR;ETWTANVGKGQPSVLQVVNLPIVERPVCK;ENLDRDIALMK;DGKYGFYTHVFR;NPDSSTTGPWCYTTDPTVR;KPVAFSDYIHPVCLPDRETAASLLQAGYK;DKLAACLEGNCAEGLGTNYR;IRITDNMFCAGYKPDEGK;GQPSVLQVVNLPIVER;LKKPVAFSDYIHPVCLPDR;TFGSGEADCGLRPLFEK;HQDFNSAVQLVENFCR;KPVAFSDYIHPVCLPDR;GDACEGDSGGPFVMK;LAVTTHGLPCLAWASAQAK;TFGSGEADCGLRPLFEKK;SEGSSVNLSPPLEQCVPDRGQQYQGR;RGDACEGDSGGPFVMK;TATSEYQTFFNPR;…	42	622	0.6158
P00736	C1R	Complement C1r subcomponent	IQYYCHEPYYK;VKLVFQQFDLEPSEGCFYDYVK;MDVFSQNMFCAGHPSLK;CLPVCGKPVNPVEQR;FLEPFDIDDHQQVHCPYDQLQIYANGK;QDACQGDSGGVFAVR;ESEQGVYTCTAQGIWKNEQKGEK;NRMDVFSQNMFCAGHPSLK;LPVANPQACENWLR;ESEQGVYTCTAQGIWK;VLNYVDWIKK;TLDEFTIIQNLQPQYQFR;FCGQLGSPLGNPPGKK;ESEQGVYTCTAQGIWKNEQK;LRYTTEIIKCPQPK;FCGQLGSPLGNPPGK;TLDEFTIIQNLQPQYQFRDYFIATCK;MGNFPWQVFTNIHGR;LRYTTEIIK;YTTTMGVNTYK;EFMSQGNK;IKDCGQPR;FCGQLGSPLGNPPGKKEFMSQGNK;AKM…	47	705	0.627
P00738	HP	Haptoglobin	YVMLPVADQDQCIRHYEGSTVPEKK;VMPICLPSK;VVLHPNYSQVDIGLIK;LPECEAVCGKPK;QKVSVNER;TEGDGVYTLNNEKQWINK;GSFPWQAK;HYEGSTVPEKK;LKQKVSVNER;PKNPANPVQR;SCAVAEYGVYVK;SPVGVQPILNEHTFCAGMSK;TEGDGVYTLNNEK;AVGDKLPECEAVCGK;YQCKNYYK;LRTEGDGVYTLNDKK;LPECEAVCGKPKNPANPVQR;DIAPTLTLYVGKK;HYEGSTVPEKKTPK;ILGGHLDAK;LRTEGDGVYTLNNEK;AVGDKLPECEADDGCPKPPEIAHGYVEHSVR;PPEIAHGYVEHSVR;DIAPTLTLYVGK;LRTEGDGVYTLNNEKQWINK;VTSIQDWVQK;VTSIQ…	48	406	0.803
P00739	HPR	Haptoglobin-related protein	VGYVSGWGQSDNFKLTDHLK;SPVGVQPILNEHTFCVGMSK;YVMLPVADQYDCITHYEGSTCPK;VMPICLPSKNYAEVGR;QLVEIEKVVLHPNYHQVDIGLIK;SDLGAVISLLLWGR;VTSIQHWVQK;QKVLVNER;VVLHPNYHQVDIGLIK;MSDLGAVISLLLWGR;VGYVSGWGQSDNFK;KQLVEIEKVVLHPNYHQVDIGLIK;YQCKNYYR;QLFALYSGNDVTDISDDRFPKPPEIANGYVEHLFR	14	348	0.5144
P00740	F9	Coagulation factor IX	NSADNKVVCSCTEGYR;SALVLQYLRVPLVDR;VDAFCGGSIVNEK;SALVLQYLR;NCELDVTCNIK;ITVVAGEHNIEETEHTEQKR;FTIYNNMFCAGFHEGGR;VVCSCTEGYR;FGSGYVSGWGR;VVGGEDAKPGQFPWQVVLNGK;SCEPAVPFPCGR;IIPHHNYNAAINK	12	461	0.3232
P00742	F10	Coagulation factor X	DGDQCETSPCQNQGK;YKDGDQCETSPCQNQGK;LKTPITFR;MNVAPACLPERDWAESTLMTQK;FTKETYDFDIAVLR;ETYDFDIAVLR;FKDTYFVTGIVSWGEGCAR;ACIPTGPYPCGK;NCELFTR;MLEVPYVDRNSCK;MLEVPYVDR;QEDACQGDSGGPHVTR	12	488	0.2623
P00746	CFD	Complement factor D	RPDSLQHVLLPVLDR;VQVLLGAHSLSQPEPSKR	2	253	0.1304
P00747	PLG	Plasminogen	KCQSWSSMTPHR;ELRPWCFTTDPNKR;TMSGLECQAWDSQSPHAHGYIPSK;DKYILQGVTSWGLGCAR;WEYCNLK;FSPATHPSEGLEENYCRNPDNDPQGPWCYTTDPEKR;WSSTSPHRPR;VVGGCVAHPHSWPWQVSLR;ATTVTGTPCQDWAAQEPHR;FGMHFCGGTLISPEWVLTAAHCLEK;NPDADKGPWCFTTDPSVR;FSPATHPSEGLEENYCR;QLGAGSIEECAAK;KVYLSECK;MRDVVLFEK;PNKPGVYVR;FVTWIEGVMR;NYCRNPDGDVGGPWCYTTNPR;VQSTELCAGHLAGGTDSCQGDSGGPLVCFEKDK;NLDENYCRNPDGK;TECFITGWGETQGTFGAGLLK;EAQLPVIENK;ELRPWCFTTDPN…	57	810	0.7086
P00748	F12	Coagulation factor XII	FFHKNEIWYR;LQEDADGSCALLSPYVQPVCLPSGAAR;LHEAFSPVSYQHDLALLR;NPDNDIRPWCFVLNR;GRPGPQPWCATTPNFDQDQR;KSLSSMTR;CLEVEGHR;NWGLGGHAFCR;TTLSGAPCQPWASEATYR;NGPLSCGQR;GGTCVNMPSGPHCLCPQHLTGNHCQK	11	615	0.2764
P00750	PLAT	Tissue-type plasminogen activator	VYTAQNPSAQALGLGK;TVTDNMLCAGDTR;RLTWEYCDVPSCSTCGLR;SNRVEYCWCNSGR;AQCHSVPVK;EFDDDTYDNDIALLQLK;NPDGDAKPWCHVLK;ATCYEDQGISYR;SYQVICRDEK;GTHSLTESGASCLPWNSMILIGK	10	562	0.258
P00751	CFB	Complement factor B	FLCTGGVSPYADPNTCRGDSGGPLIVHKR;AIHCPRPHDFENGEYWPR;GHESCMGAVVSEYFVLTAAHCFTVDDKEHSIK;DAQYAPGYDK;NPREDYLDVYVFGVGPLVNQVNINALASK;LPPTTTCQQQKEELLPAQDIK;GTDYHKQPWQAK;DFHINLFQVLPWLKEK;EKLQDEDLGFL;ALFVSEEEKK;KEAGIPEFYDYDVALIK;CLVNLIEK;QLNEINYEDHKLK;VSEADSSNADWVTK;WSGQTAICDNGAGYCSNPGIPIGTRK;KCLVNLIEK;KNPREDYLDVYVFGVGPLVNQVNINALASK;VGSQYRLEDSVTYHCSR;VKDISEVVTPR;LLQEGQALEYVCPSGFYPYPVQTR;PQGSCSLEGVEIK;DAQYAPGY…	36	764	0.5288
P01008	SERPINC1	Antithrombin-III	RVAEGTQVLELPFK;FRIEDGFSLK;TSDQIHFFFAK;ANRPFLVFIR;LVSANRLFGDK;DDLYVSDAFHK;ITDVIPSEAINELTVLVLVNTIYFK;LQPLDFKENAEQSR;FSPENTRK;DIPMNPMCIYR;KATEDEGSEQKIPEATNR;RVWELSK;EVPLNTIIFMGR;LPGIVAEGR;VAEGTQVLELPFK;SKLPGIVAEGRDDLYVSDAFHK;ATEDEGSEQKIPEATNRR;ATEDEGSEQKIPEATNR;SLNPNRVTFK;SKLPGIVAEGR;DIPMNPMCIYRSPEKK;FATTFYQHLADSK;ADGESCSASMMYQEGK;EQLQDMGLVDLFSPEK;VAEGTQVLELPFKGDDITMVLILPKPEK	25	464	0.5323
P01009	SERPINA1	Alpha-1-antitrypsin	ELDRDTVFALVNYIFFK;VFSNGADLSGVTEEAPLK;QINDYVEK;FLENEDR;GTEAAGAMFLEAIPMSIPPEVK;SASLHLPKLSITGTYDLKSVLGQLGITK;LVDKFLEDVK;RLGMFNIQHCK;FLENEDRR;QINDYVEKGTQGK;DTEEEDFHVDQVTTVK;FNKPFVFLMIEQNTKSPLFMGK;VFSNGADLSGVTEEAPLKLSKAVHK;GKWERPFEVK;LSITGTYDLK;KQINDYVEKGTQGK;KQINDYVEK;LVDKFLEDVKK;ITPNLAEFAFSLYR;KLSSWVLLMK;TLNQPDSQLQLTTGNGLFLSEGLK;KLYHSEAFTVNFGDTEEAKK;RSASLHLPK;LGMFNIQHCK;VFSNGADLSGVTEEAPLKLSK;LYHSEAF…	35	418	0.6842
P01011	SERPINA3	Alpha-1-antichymotrypsin	EQLSLLDRFTEDAKR;MEEVEAMLLPETLK;ITDLIKDLDSQTMMVLVNYIFFK;AKWEMPFDPQDTHQSR;LYGSEAFATDFQDSAAAKK;WRDSLEFR;ADLSGITGAR;ITLLSALVETR;NLAVSQVVHK;FNRPFLMIIVPTDTQNIFFMSK;WEMPFDPQDTHQSR;RLYGSEAFATDFQDSAAAKK;EQLSLLDRFTEDAK;KLINDYVK;DYNLNDILLQLGIEEAFTSK;MEEVEAMLLPETLKR	16	423	0.4161
P01019	AGT	Angiotensinogen	ANAGKPKDPTFIPAPIQAK;DPTFIPAPIQAK;VLSALQAVQGLLVAQGR;LDAHKVLSALQAVQGLLVAQGR;FMQAVTGWK;ADSQAQLLLSTVVGVFTAPGLHLK;QPFVQGLALYTPVVLPR;ALQDQLVLVAAKLDTEDKLR;PKDPTFIPAPIQAK;SLDFTELDVAAEKIDR;SLDFTELDVAAEK;LDTEDKLR	12	485	0.2619
P01023	A2M	Alpha-2-macroglobulin	YGRNQGNTWLTAFVLK;TAQEGDHGSHVYTK;YDVENCLANK;VDLSFSPSQSLPASHAHLRVTAAPQSVCALR;QQNAQGGFSSTQDTVVALHALSKYGAATFTR;GHFSISIPVK;TKVFQLKR;LLIYAVLPTGDVIGDSAKYDVENCLANK;PVPGHVTVSICR;LLIYAVLPTGDVIGDSAKYDVENCLANKVDLSFSPSQSLPASHAHLR;VVSMDENFHPLNELIPLVYIQDPKGNR;VSVQLEASPAFLAVPVEKEQAPHCICANGR;MCPQLQQYEMHGPEGLR;PQYMVLVPSLLHTETTEK;NQGNTWLTAFVLK;TEVSSNHVLIYLDKVSNQTLSLFFTVLQDVPVR;EQAPHCICANGR;KDTVIKPLLVEPEGLEK;VNYKDRS…	133	1474	0.7985
P01024	C3	Complement C3	MDKVGKYPK;VELLHNPAFCSLATTK;SDDKVTLEER;DSCVGSLVVK;SNLDEDIIAEENIVSR;FYHPEKEDGKLNK;FLTTAKDK;RIPIEDGSGEVVLSRK;SGIPIVTSPYQIHFTKTPK;IPIEDGSGEVVLSRK;VSHSEDDCLAFKVHQYFNVELIQPGAVK;SEFPESWLWNVEDLKEPPKNGISTK;KCCEDGMRENPMR;QVREPGQDLVVLPLSITTDFIPSFR;VLLDGVQNPR;SLKVVPEGIR;SGQSEDRQPVPGQQMTLK;YELDKAFSDR;TELRPGETLNVNFLLR;NNNEKDMALTAFVLISLQEAKDICEEQVNSLPGSITK;AFSDRNTLIIYLDKVSHSEDDCLAFK;VVLVAVDKGVFVLNK;LSINTHPSQKPL…	153	1663	0.8052
P01031	C5	Complement C5	IVACASYKPSR;FQNSAILTIQPK;AFTECCVVASQLR;ATLLDIYK;VSITSITVENVFVK;VTCTNAELVKGR;EGMLSIMSYR;TSGMQFCVK;SDLGCGAGGGLNNANVFHLAGLTFLTNANADDSQENDEPCKEILRPR;TGEAVAEKDSEITFIK;GSAEAELMSVVPVFYVFHYLETGNHWNIFHSDPLIEK;EKFSDASYQSINIPVTQNMVPSSR;VFQFLEK;VFKDVFLEMNIPYSVVR;FSYSSGHVHLSSENK;VYSLNDDLKPAKR;EFPYRIPLDLVPK;IPLDLVPKTEIKR;FWKDNLQHKDSSVPNTGTAR;DSEITFIKK;ENSQYQPIK;RMPITYDNGFLFIHTDKPVYTPDQSVK;QCTMFYSTSNIK;LKEGMLSI…	59	1676	0.4469
P01033	TIMP1	Metalloproteinase inhibitor 1	LQSGTHCLWTDQLLQGSEK;LQDGLLHITTCSFVAPWNSLSLAQR;EPGLCTWQSLR;FVYTPAMESVCGYFHR;HLACLPREPGLCTWQSLR	5	207	0.3768
P01042	KNG1	Kininogen-1	TVGSDTFYSFKYEIK;ETTCSKESNEELTESCETK;AATGECTATVGKR;ITYSIVQTNCSKENFLFLTPDCK;SVSEINPTTQMK;QVVAGLNFR;AATGECTATVGK;DIPTNSPELEETLTHTITK;IASFSQNCDIYPGK;LGQSLDCNAEVYVVPWEKK;TVGSDTFYSFK;ESNEELTESCETK;EGDCPVQSGK;FKLDDDLEHQGGHVLDHGHK;KYNSQNQSNNQFVLYR;KLGQSLDCNAEVYVVPWEKK;KIYPTVNCQPLGMISLMK;YNSQNQSNNQFVLYR;AATGECTATVGKRSSTK;TWQDCEYK;IASFSQNCDIYPGKDFVQPPTK;KYFIDFVAR;LGQSLDCNAEVYVVPWEK;TWQDCEYKDAAK;LDDDLEHQGGH…	32	644	0.3866
P01130	LDLR	Low-density lipoprotein receptor	AVGSIAYLFFTNR;CQCEEGFQLDPHTK;FTCACPDGMLLAR;SEYTSLIPNLR;MICSTQLDR;IGYECLCPDGFQLVAQR;AHGVSSYDTVISR;TTLSNGGCQYLCLPAPQINPHSPK	8	860	0.1326
P01137	TGFB1	Transforming growth factor beta-1 proprotein	LLAPSDSPEWLSFDVTGVVR;RGDLATIHGMNRPFLLLMATPLER;VAGESAEPEPEPEADYYAK;QLYIDFRK;DRVAGESAEPEPEPEADYYAK;ALDTNYCFSSTEKNCCVR;KPKVEQLSNMIVR;TIDMELVKR;GYHANFCLGPCPYIWSLDTQYSK;ALDTNYCFSSTEK;IEAIRGQILSK;VLMVETHNEIYDKFK;LSAHCSCDSR	13	390	0.441
P01591	JCHAIN	Immunoglobulin J chain	IIVPLNNRENISDPTSPLR;NKCYTAVVPLVYGGETK;TRFVYHLSDLCKK;TRFVYHLSDLCK;IVLVDNKCK;FVYHLSDLCK;IIVPLNNR;CYTAVVPLVYGGETK;FVYHLSDLCKK;SSEDPNEDIVER	10	159	0.4403
P01593;P01594	IGKV1D-33;IGKV1-33	Immunoglobulin kappa variable 1D-33;Immunoglobulin kappa variable 1-33	VTITCQASQDISNYLNWYQQKPGK;LLIYDASNLETGVPSR	2	117;117	0.3419;0.3419
P01597;P04432	IGKV1-39;IGKV1D-39	Immunoglobulin kappa variable 1-39;Immunoglobulin kappa variable 1D-39	ASQSISSYLNWYQQKPGKAPK;ASQSISSYLNWYQQKPGK	2	117;117	0.1795;0.1795
P01599	IGKV1-17	Immunoglobulin kappa variable 1-17	NDLGWYQQKPGK;ASQGIRNDLGWYQQKPGK;RLIYAASSLQSGVPSR;NDLGWYQQKPGKAPK	4	117	0.3162
P01602	IGKV1-5	Immunoglobulin kappa variable 1-5	ASQSISSWLAWYQQKPGK;ASQSISSWLAWYQQKPGKAPK;ASSLESGVPSR	3	117	0.2735
P01619	IGKV3-20	Immunoglobulin kappa variable 3-20	ASQSVSSSYLAWYQQKPGQAPR;FSGSGSGTDFTLTISR;LLIYGASSR;ATGIPDRFSGSGSGTDFTLTISR	4	116	0.4655
P01624	IGKV3-15	Immunoglobulin kappa variable 3-15	ASQSVSSNLAWYQQKPGQAPR;ASQSVSSNLAWYQQK;LLIYGASTR	3	115	0.2609
P01699	IGLV1-44	Immunoglobulin lambda variable 1-44	VTISCSGSSSNIGSNTVNWYQQLPGTAPK;PSGVPDRFSGSK;LLIYSNNQRPSGVPDR;LLIYSNNQRPSGVPDRFSGSK	4	117	0.4274
P01700	IGLV1-47	Immunoglobulin lambda variable 1-47	VTISCSGSSSNIGSNYVYWYQQLPGTAPK;SGTSASLAISGLR	2	117	0.359
P01701	IGLV1-51	Immunoglobulin lambda variable 1-51	LLIYDNNKRPSGIPDR;LLIYDNNKR;RPSGIPDRFSGSK;LLIYDNNK;VTISCSGSSSNIGNNYVSWYQQLPGTAPK	5	117	0.4274
P01703	IGLV1-40	Immunoglobulin lambda variable 1-40	LLIYGNSNRPSGVPDR;VTISCTGSSSNIGAGYDVHWYQQLPGTAPK;LLIYGNSNRPSGVPDRFSGSK	3	118	0.4322
P01704	IGLV2-14	Immunoglobulin lambda variable 2-14	LMIYEVSNRPSGVSNR;LMIYEVSNRPSGVSNRFSGSK	2	120	0.175
P01705	IGLV2-23	Immunoglobulin lambda variable 2-23	LMIYEGSKRPSGVSNR;LMIYEGSK	2	113	0.1416
P01706	IGLV2-11	Immunoglobulin lambda variable 2-11	LMIYDVSK;SVSGSPGQSVTISCTGTSSDVGGYNYVSWYQQHPGKAPK;RPSGVPDRFSGSK;LMIYDVSKRPSGVPDR	4	119	0.5042
P01709	IGLV2-8	Immunoglobulin lambda variable 2-8	LMIYEVSK;LMIYEVSKRPSGVPDR	2	118	0.1356
P01714	IGLV3-19	Immunoglobulin lambda variable 3-19	ITCQGDSLR;NNRPSGIPDR;SYYASWYQQKPGQAPVLVIYGK	3	112	0.3661
P01717	IGLV3-25	Immunoglobulin lambda variable 3-25	PGQAPVLVIYK;DSERPSGIPER;QYAYWYQQKPGQAPVLVIYK;ITCSGDALPK	4	112	0.3661
P01763	IGHV3-48	Immunoglobulin heavy variable 3-48	LSCAASGFTFSSYEMNWVR	1	117	0.1624
P01764	IGHV3-23	Immunoglobulin heavy variable 3-23	GLEWVSAISGSGGSTYYADSVK;AEDTAVYYCAK	2	117	0.2821
P01766	IGHV3-13	Immunoglobulin heavy variable 3-13	FTISRENAK;LSCAASGFTFSSYDMHWVR;AGDTAVYYCAR	3	116	0.3362
P01772	IGHV3-33	Immunoglobulin heavy variable 3-33	YYADSVKGR;NTLYLQMNSLR;LSCAASGFTFSSYGMHWVR;NTLYLQMNSLRAEDTAVYYCAR;AEDTAVYYCAR;DNSKNTLYLQMNSLR;FTISRDNSK	7	117	0.5043
P01780	IGHV3-7	Immunoglobulin heavy variable 3-7	YYVDSVKGR;GLEWVANIK;GLEWVANIKQDGSEK;NSLYLQMNSLRAEDTAVYYCAR;NSLYLQMNSLR;QAPGKGLEWVANIKQDGSEK;FTISRDNAK	7	117	0.5128
P01782	IGHV3-9	Immunoglobulin heavy variable 3-9	LSCAASGFTFDDYAMHWVR;AEDTALYYCAK	2	118	0.2542
P01817	IGHV2-5	Immunoglobulin heavy variable 2-5	ALEWLALIYWDDDKRYSPSLK;ALEWLALIYWDDDKR;NQVVLTMTNMDPVDTATYYCAHR;LTITKDTSK	4	119	0.4454
P01833	PIGR	Polymeric immunoglobulin receptor	RAPAFEGR;ADEGWYWCGVK;LDIQGTGQLLFSVVINQLR;GGCITLISSEGYVSSK;ASVDSGSSEEQGGSSR;YWCLWEGAQNGR;LVSLTLNLVTR;NADLQVLKPEPELVYEDLR;WNNTGCQALPSQDEGPSK;VPCHFPCK;TVTINCPFK;ILLNPQDKDGSFSVVITGLR;AVADTRDQADGSR;TVTINCPFKTENAQKR;TVTINCPFKTENAQK;QSSGENCDVVVNTLGK;LSDAGQYLCQAGDDSNSNKK;AFVNCDENSR;QSSGENCDVVVNTLGKR;ILLNPQDKDGSFSVVITGLRK;GSVTFHCALGPEVANVAK	21	764	0.3298
P01834	IGKC	Immunoglobulin kappa constant	VDNALQSGNSQESVTEQDSK;DSTYSLSSTLTLSK;SGTASVVCLLNNFYPR;VDNALQSGNSQESVTEQDSKDSTYSLSSTLTLSKADYEK;ADYEKHKVYACEVTHQGLSSPVTK;TVAAPSVFIFPPSDEQLKSGTASVVCLLNNFYPR;HKVYACEVTHQGLSSPVTK;VDNALQSGNSQESVTEQDSKDSTYSLSSTLTLSK;SGTASVVCLLNNFYPREAK;VQWKVDNALQSGNSQESVTEQDSKDSTYSLSSTLTLSK;SFNRGEC;VYACEVTHQGLSSPVTK;TVAAPSVFIFPPSDEQLK;VQWKVDNALQSGNSQESVTEQDSK;RTVAAPSVFIFPPSDEQLK	15	107	1
P01854	IGHE	Immunoglobulin heavy constant epsilon	GVSAYLSRPSPFDLFIR	1	428	0.0397
P01857	IGHG1	Immunoglobulin heavy constant gamma 1	VVSVLTVLHQDWLNGK;EPQVYTLPPSR;STSGGTAALGCLVK;ALPAPIEKTISK;THTCPPCPAPELLGGPSVFLFPPKPKDTLMISR;SRWQQGNVFSCSVMHEALHNHYTQK;EPQVYTLPPSRDELTK;GFYPSDIAVEWESNGQPENNYK;VSNKALPAPIEK;TTPPVLDSDGSFFLYSK;THTCPPCPAPELLGGPSVFLFPPK;GPSVFPLAPSSK;THTCPPCPAPELLGGPSVFLFPPKPK;GQPREPQVYTLPPSR;GQPREPQVYTLPPSRDELTK;FNWYVDGVEVHNAK;AKGQPREPQVYTLPPSR;TPEVTCVVVDVSHEDPEVKFNWYVDGVEVHNAK;VVSVLTVLHQDWLNGKEYK;ALPAPIEK;NQVSLTCLVK;VS…	28	330	0.7273
P01859	IGHG2	Immunoglobulin heavy constant gamma 2	CCVECPPCPAPPVAGPSVFLFPPKPK;GPSVFPLAPCSR;GQPREPQVYTLPPSREEMTK;TPEVTCVVVDVSHEDPEVQFNWYVDGVEVHNAK;CKVSNKGLPAPIEK;TKPREEQFNSTFR;VSNKGLPAPIEKTISK;TTPPMLDSDGSFFLYSK;CCVECPPCPAPPVAGPSVFLFPPKPKDTLMISR;TKGQPREPQVYTLPPSR;STSESTAALGCLVK;EEMTKNQVSLTCLVK;VVSVLTVVHQDWLNGKEYK;GLPAPIEK;KCCVECPPCPAPPVAGPSVFLFPPK;KCCVECPPCPAPPVAGPSVFLFPPKPK;GPSVFPLAPCSRSTSESTAALGCLVK;VSNKGLPAPIEK;VVSVLTVVHQDWLNGK;VVSVLTVVHQDWLNGKE…	22	326	0.589
P01860	IGHG3	Immunoglobulin heavy constant gamma 3	VDKRVELK;CPAPELLGGPSVFLFPPKPK;SRWQQGNIFSCSVMHEALHNR;CPEPKSCDTPPPCPR;VELKTPLGDTTHTCPR;SCDTPPPCPR;TPLGDTTHTCPR;TPEVTCVVVDVSHEDPEVQFK;CPAPELLGGPSVFLFPPKPKDTLMISR;GPSVFPLAPCSRSTSGGTAALGCLVK;RVELKTPLGDTTHTCPR;WQQGNIFSCSVMHEALHNR;WYVDGVEVHNAK	13	377	0.3767
P01861	IGHG4	Immunoglobulin heavy constant gamma 4	TYTCNVDHKPSNTKVDK;TTPPVLDSDGSFFLYSR;TYTCNVDHKPSNTK;AKGQPREPQVYTLPPSQEEMTK;YGPPCPSCPAPEFLGGPSVFLFPPKPKDTLMISR;GQPREPQVYTLPPSQEEMTK;WQEGNVFSCSVMHEALHNHYTQK;GQPREPQVYTLPPSQEEMTKNQVSLTCLVK;SRWQEGNVFSCSVMHEALHNHYTQK;EPQVYTLPPSQEEMTK;YGPPCPSCPAPEFLGGPSVFLFPPKPK;VSNKGLPSSIEK	12	327	0.419
P01871	IGHM	Immunoglobulin heavy constant mu	GGKYAATSQVLLPSKDVMQGTDEHVVCK;ESGPTTYKVTSTLTIK;PDVYLLPPAR;QVGSGVTTDQVQAEAKESGPTTYK;VFAIPPSFASIFLTK;TVDKSTGKPTLYNVSLVMSDTAGTCY;EKNVPLPVIAELPPK;SKLICQATGFSPR;EGKQVGSGVTTDQVQAEAK;GQPLSPEKYVTSAPMPEPQAPGR;DVMQGTDEHVVCK;GVALHRPDVYLLPPAR;DGFFGNPR;PKGVALHRPDVYLLPPAR;PDVYLLPPAREQLNLR;YAATSQVLLPSK;QIQVSWLR;VSVFVPPRDGFFGNPR;VTSTLTIK;EGKQVGSGVTTDQVQAEAKESGPTTYK;NVPLPVIAELPPKVSVFVPPRDGFFGNPR;LTCLVTDLTTYDSVTISW…	47	453	0.7395
P01876	IGHA1	Immunoglobulin heavy constant alpha 1	TFTCTAAYPESKTPLTATLSK;DASGVTFTWTPSSGK;GDTFSCMVGHEALPLAFTQK;DLCGCYSVSSVLPGCAEPWNHGK;TFTCTAAYPESK;NFPPSQDASGDLYTTSSQLTLPATQCLAGK;LAGKPTHVNVSVVMAEVDGTCY;TPLTATLSK;VAAEDWKKGDTFSCMVGHEALPLAFTQK;QEPSQGTTTFAVTSILR;SAVQGPPERDLCGCYSVSSVLPGCAEPWNHGK;KGDTFSCMVGHEALPLAFTQK;DLCGCYSVSSVLPGCAEPWNHGKTFTCTAAYPESK	13	353	0.4674
P01877	IGHA2	Immunoglobulin heavy constant alpha 2	KGETFSCMVGHEALPLAFTQK;WLQGSQELPR;GFSPKDVLVR;DLCGCYSVSSVLPGCAQPWNHGETFTCTAAHPELK;DASGATFTWTPSSGK;WLQGSQELPREK;VAAEDWKK;SAVQGPPERDLCGCYSVSSVLPGCAQPWNHGETFTCTAAHPELK;SGNTFRPEVHLLPPPSEELALNELVTLTCLAR;VPPPPPCCHPR;EKYLTWASR;NFPPSQDASGDLYTTSSQLTLPATQCPDGK;LSLHRPALEDLLLGSEANLTCTLTGLR;SAVQGPPER	14	340	0.6353
P01880	IGHD	Immunoglobulin heavy constant delta	TFPEIQRR;APDVFPIISGCR;VPAPPSPQPATYTCVVSHEDSR;EIFRWPESPK;ATFTCFVVGSDLK;APDVFPIISGCRHPK;SLWNAGTSVTCTLNHPSLPPQR;DSYYMTSSQLSTPLQQWR;TPECPSHTQPLGVYLLTPAVQDLWLR;LMALREPAAQAPVK;VPTGGVEEGLLER	11	384	0.4193
P01889	HLA-B	HLA class I histocompatibility antigen, B alpha chain	FDSDAASPR;DGEDQTQDTELVETRPAGDR;YTCHVQHEGLPKPLTLR;ADPPKTHVTHHPISDHEATLR	4	362	0.1851
P02042	HBD	Hemoglobin subunit delta	VLGAFSDGLAHLDNLKGTFSQLSELHCDKLHVDPENFR;NFGKEFTPQMQAAYQK;TAVNALWGK;FFESFGDLSSPDAVMGNPK;VLGAFSDGLAHLDNLKGTFSQLSELHCDK;GTFSQLSELHCDKLHVDPENFR;VNVDAVGGEALGR;LLGNVLVCVLAR	8	147	0.7279
P02452	COL1A1	Collagen alpha-1(I) chain	FTYSVTVDGCTSHTGAWGK;GQAGVMGFPGPK;GVQGPPGPAGPR;NSVAYMDQQTGNLK;TGPPGPAGQDGRPGPPGPPGAR;YYRADDANVVR;GDRGETGPAGPPGAPGAPGAPGPVGPAGK;GDAGPKGADGSPGKDGVR;GADGSPGKDGVR;YHDRDVWKPEPCR;GLTGSPGSPGPDGK;GSPGADGPAGAPGTPGPQGIAGQR;ICVCDNGKVLCDDVICDETK;VLCDDVICDETK;TVIEYKTTK;GESGPSGPAGPTGAR;GFSGLDGAKGDAGPAGPK;GFSGLQGPPGPPGSPGEQGPSGASGPAGPR;DLKMCHSDWK;GPSGPQGPGGPPGPK;TSRLPIIDVAPLDVGAPDQEFGFDVGPVCFL;VFCNMETGETCVYPTQPS…	55	1464	0.4986
P02458	COL2A1	Collagen alpha-1(II) chain	GPPGPPGKPGDDGEAGKPGK;GAQGPPGATGFPGAAGR;VGPSGAPGEDGRPGPPGPQGAR;GLTGRPGDAGPQGK;GSPGAQGLQGPR;LCHPEWK	6	1487	0.0619
P02461	COL3A1	Collagen alpha-1(III) chain	AEGNSKFTYTVLEDGCTK;GRPGLPGAAGAR;SGEYWVDPNQGCKLDAIKVFCNMETGETCISANPLNVPR;FTYTVLEDGCTKHTGEWSK;SGEYWVDPNQGCK;DLKFCHPELK;LMGSNEGEFKAEGNSK;GPVGPSGPPGK;NSIAYMDQASGNVKK;LPIVDIAPYDIGGPDQEFGVDVGPVCFL;AGGFAPYYGDEPMDFK;LMGSNEGEFK;KHWWTDSSAEKK;SGEYWVDPNQGCKLDAIK;NSIAYMDQASGNVK;AVRLPIVDIAPYDIGGPDQEFGVDVGPVCFL;FTYTVLEDGCTK;INTDEIMTSLK;KHWWTDSSAEK;SVNGQIESLISPDGSR;LDAIKVFCNMETGETCISANPLNVPR;GGPGGPGPQGPPGK;FCHPE…	23	1466	0.1514
P02462	COL4A1	Collagen alpha-1(IV) chain	KFSTMPFLFCNINNVCNFASR;SEMFKKPTPSTLK;SAPFIECHGR;AHGQDLGTAGSCLRK;AHGQDLGTAGSCLR;FSTMPFLFCNINNVCNFASR;HSQTIDDPQCPSGTK;ILYHGYSLLYVQGNER	8	1669	0.0533
P02533	KRT14	Keratin, type I cytoskeletal 14	IRDWYQR;APSTYGGGLSVSSSR;MSVEADINGLRR;SEISELRR;EVATNSELVQSGK;ILTATVDNANVLLQIDNAR;ILNEMRDQYEK;TKYETELNLR;ADLEMQIESLKEELAYLKK;LASYLDKVR;ISSVLAGGSCR;GSCGIGGGIGGGSSR;RVLDELTLAR;LLEGEDAHLSSSQFSSGSQSSR;VTMQNLNDRLASYLDKVR;VTMQNLNDR;QRPAEIKDYSPYFK;ASLENSLEETKGR;TRLEQEIATYRR;LEQEIATYRR;VLDELTLAR;DAEEWFFTK;QFTSSSSMK;VTMQNLNDRLASYLDK;TIEDLRNK;ALEEANADLEVK	26	472	0.5636
P02545	LMNA	Prelamin-A/C	LADALQELR;ITESEEVVSR;AAYEAELGDARK;EAALSTALSEKR;AQHEDQVEQYKK;LSPSPTSQR;LRDLEDSLAR;IRIDSLSAQLSQLQK;LKDLEALLNSK;SGAQASSTPLSPTR;LEAALGEAKK	11	664	0.1867
P02647	APOA1	Apolipoprotein A-I	QKLHELQEK;DLATVYVDVLKDSGRDYVSQFEGSALGK;VQPYLDDFQK;THLAPYSDELRQRLAAR;ETEGLRQEMSK;VSFLSALEEYTKK;QGLLPVLESFK;QEMSKDLEEVK;AKVQPYLDDFQKK;QEMSKDLEEVKAK;KWQEEMELYR;THLAPYSDELRQR;AKPALEDLR;VQPYLDDFQKKWQEEMELYR;DSGRDYVSQFEGSALGK;ETEGLRQEMSKDLEEVK;ATEHLSTLSEK;THLAPYSDELR;DLATVYVDVLK;WQEEMELYR;EQLGPVTQEFWDNLEK;EQLGPVTQEFWDNLEKETEGLRQEMSK;LREQLGPVTQEFWDNLEK;LHELQEKLSPLGEEMRDR;AHVDALRTHLAPYSDELR;VKDLATVYVDVLK…	49	267	0.8577
P02649	APOE	Apolipoprotein E	LAVYQAGAR;LQAEAFQAR;SELEEQLTPVAEETR;QWAGLVEK;LLRDADDLQKR;QQTEWQSGQRWELALGR;ARMEEMGSR;LKSWFEPLVEDMQR;DRLDEVKEQVAEVR;LEEQAQQIR;LAVYQAGAREGAER;LDEVKEQVAEVR;ERLGPLVEQGR;QQTEWQSGQR;DADDLQKR;ALMDETMKELK;LGADMEDVCGR;VQAAVGTSAAPVPSDNH;LGPLVEQGR;AATVGSLAGQPLQER;AKLEEQAQQIR;GEVQAMLGQSTEELRVR;WVQTLSEQVQEELLSSQVTQELR;ALMDETMK;GEVQAMLGQSTEELR;RLAVYQAGAR;LLRDADDLQK;AYKSELEEQLTPVAEETR;SWFEPLVEDMQR;LSKELQAAQAR;V…	33	317	0.817
P02652	APOA2	Apolipoprotein A-II	EPCVESLVSQYFQTVTDYGKDLMEK;EQLTPLIKK;VKSPELQAEAK;SYFEKSKEQLTPLIK;SKEQLTPLIK;AGTELVNFLSYFVELGTQPATQ;SKEQLTPLIKK;EPCVESLVSQYFQTVTDYGK;KAGTELVNFLSYFVELGTQPATQ;SPELQAEAK;EQLTPLIK	11	100	0.74
P02654	APOC1	Apolipoprotein C-I	IKQSELSAK;EFGNTLEDKAR;EWFSETFQK;QSELSAK;LKEFGNTLEDK;LKEFGNTLEDKAR;MREWFSETFQK;EFGNTLEDK	8	83	0.3976
P02655	APOC2	Apolipoprotein C-II	STAAMSTYTGIFTDQVLSVLK;TYLPAVDEK;TAAQNLYEK;ESLSSYWESAK;STAAMSTYTGIFTDQVLSVLKGEE;TYLPAVDEKLRDLYSK;TYLPAVDEKLR	7	101	0.5941
P02656	APOC3	Apolipoprotein C-III	GWVTDGFSSLK;FSEFWDLDPEVRPTSAVAA;DALSSVQESQVAQQAR;GWVTDGFSSLKDYWSTVKDK;ASEAEDASLLSFMQGYMK;GWVTDGFSSLKDYWSTVK;TAKDALSSVQESQVAQQAR;DYWSTVKDK;DKFSEFWDLDPEVRPTSAVAA	9	99	0.7677
P02671	FGA	Fibrinogen alpha chain	TVIGPDGHK;LVTSKGDKELR;GDFSSANNRDNTYNR;TFPGFFSPMLGEFVSETESR;EVTKEVVTSEDGSDCPEAMDLGTLSGIGTLDGFR;DLLPSRDR;ESSSHHPGIAEFPSRGK;EYHTEKLVTSK;EVVTSEDGSDCPEAMDLGTLSGIGTLDGFR;MADEAGSEADHEGTHSTKR;EKVTSGSTTTTRR;NNKDSHSLTTNIMEILR;GSESGIFTNTK;GSESGIFTNTKESSSHHPGIAEFPSR;HRHPDEAAFFDTASTGK;NPSSAGSWNSGSSGPGSTGNR;DSDWPFCSDEDWNYK;PGSTGTWNPGSSER;VQHIQLLQK;MELERPGGNEITR;ESSSHHPGIAEFPSR;EVDLKDYEDQQK;GGSTSYGTGSETESPR;TVI…	31	866	0.388
P02675	FGB	Fibrinogen beta chain	TPCTVSCNIPVVSGK;EDGGGWWYNR;QGFGNVATNTDGK;AHYGGFTVQNEANKYQISVNK;NYCGLPGEYWLGNDK;QDGSVDFGR;KGGETSEMYLIQPDSSVKPYR;KAPDAGGCLHADPDLGVLCPTGCQLQEALLQQERPIR;AHYGGFTVQNEANK;IRPFFPQQ;TPCTVSCNIPVVSGKECEEIIRK;NYCGLPGEYWLGNDKISQLTR	12	491	0.3299
P02679	FGG	Fibrinogen gamma chain	AIQLTYNPDESSKPNMIDAATLK;CHAGHLNGVYYQGGTYSK;VELEDWNGR;DNCCILDER;VAQLEAQCQEPCKDTVQIHDITGK;LTIGEGQQHHLGGAK;VGPEADKYR;EGFGHLSPTGTTEFWLGNEK;YEASILTHDSSIR;VAQLEAQCQEPCKDTVQIHDITGKDCQDIANK;FGSYCPTTCGIADFLSTYQTK;QSGLYFIKPLK;YLQEIYNSNNQK	13	453	0.4238
P02743	APCS	Serum amyloid P-component	DNELLVYKER;GYVIIKPLVWV;IVLGQEQDSYGGK;VGEYSLYIGR;IVLGQEQDSYGGKFDR;QGYFVEAQPK;AYSLFSYNTQGRDNELLVYK;AYSLFSYNTQGR;AYSLFSYNTQGRDNELLVYKER	9	223	0.3094
P02745	C1QA	Complement C1q subcomponent subunit A	GLFQVVSGGMVLQLQQGDQVWVEKDPK;KGHIYQGSEADSVFSGFLIFPSA;RSLGFCDTTNK;DQPRPAFSAIRR;GSPGNIKDQPRPAFSAIR;DQPRPAFSAIR;SLGFCDTTNK	7	245	0.3265
P02746	C1QB	Complement C1q subcomponent subunit B	TINVPLRR;VVTFCDYAYNTFQVTTGGMVLK;LEQGENVFLQATDK;GNLCVNLMR;SGKFTCKVPGLYYFTYHASSR;FTCKVPGLYYFTYHASSR;FDHVITNMNNNYEPR;DQTIRFDHVITNMNNNYEPR;VPGLYYFTYHASSR	9	253	0.3715
P02747	C1QC	Complement C1q subcomponent subunit C	VVTFCGHTSK;QKFQSVFTVTR;FQSVFTVTR;NGPMGPPGMPGVPGPMGIPGEPGEEGR;FTCKVPGLYYFVYHASHTANLCVLLYRSGVK;TNQVNSGGVLLR;FNAVLTNPQGDYDTSTGK;QTHQPPAPNSLIR;VVTFCGHTSKTNQVNSGGVLLR;FNAVLTNPQGDYDTSTGKFTCK;SGVKVVTFCGHTSK;VPGLYYFVYHASHTANLCVLLYR;VPGLYYFVYHASHTANLCVLLYRSGVK	13	245	0.498
P02748	C9	Complement component C9	DGNTLTYYR;TEHYEEQIEAFK;YAFELKEK;KYAFELKEK;FEGIACEISK;DRVVEESELAR;LLRGTVIDVTDFVNWASSINDAPVLISQK;RPWNVASLIYETKGEK;LRCNGDNDCGDFSDEDDCESEPRPPCR;AIEDYINEFSVR;CLCACPFKFEGIACEISK;QCVPTEPCEDAEDDCGNDFQCSTGR;VVEESELAR;FTPTETNKAEQCCEETASSISLHGK;CLCACPFK;RPWNVASLIYETK;TSNFNAAISLK;TAGYGINILGMDPLSTPFDNEFYNGLCNR;CNGDNDCGDFSDEDDCESEPRPPCRDR;DRDGNTLTYYR;LSPIYNLVPVK;SIEVFGQFNGKR;RQCVPTEPCEDAEDDCGNDFQCSTGR;GVELKDIK…	27	559	0.5098
P02749	APOH	Beta-2-glycoprotein 1	TCPKPDDLPFSTVVPLK;FICPLTGLWPINTLK;TDASDVKPC;CFKEHSSLAFWK;VCPFAGILENGAVR;KATVVYQGER;FKNGMLHGDKVSFFCK;NGMLHGDKVSFFCK;CSYTEDAQCIDGTIEVPK;EHSSLAFWK;ATVVYQGER;DKATFGCHDGYSLDGPEEIECTK;ATVVYQGERVK;FKNGMLHGDK;WSPELPVCAPIICPPPSIPTFATLR;CPFPSRPDNGFVNYPAKPTLYYK;TFYEPGEEITYSCKPGYVSR;ATFGCHDGYSLDGPEEIECTK;KFICPLTGLWPINTLK;KCSYTEDAQCIDGTIEVPK	20	345	0.5971
P02750	LRG1	Leucine-rich alpha-2-glycoprotein	DLLLPQPDLR;ALGHLDLSGNRLR;TLDLGENQLETLPPDLLRGPLQLER;YLFLNGNK;ALGHLDLSGNR;LQELHLSSNGLESLSPEFLRPVPQLR;VAAGAFQGLR;ENQLEVLEVSWLHGLK;TLDLGENQLETLPPDLLR;LHLEGNKLQVLGK	10	347	0.3487
P02751	FN1	Fibronectin	KTDELPQLVTLPHPNLHGPEILDVPSTVQK;VTDATETTITISWR;EATIPGHLNSYTIK;QKTGLDSPTGIDFSDITANSFTVHWIAPR;VTIMWTPPESAVTGYRVDVIPVNLPGEHGQRLPISR;LLCQCLGFGSGHFR;EVVPRPRPGVTEATITGLEPGTEYTIYVIALK;IGEKWDR;GNLLQCICTGNGRGEWK;GIGEWHCQPLQTYPSSSGPVEVFITETPSQPNSHPIQWNAPQPSHISK;MSESGFKLLCQCLGFGSGHFR;TNTNVNCPIECFMPLDVQADREDSR;ITYGETGGNSPVQEFTVPGSK;GEWKCER;RPGGEPSPEGTTGQSYNQYSQR;FTQVTPTSLSAQWTPPNVQLTGYR;WCGTTQNYDADQK;STTPDITG…	130	2477	0.5878
P02753	RBP4	Retinol-binding protein 4	YWGVASFLQK;LIVHNGYCDGRSER;LIVHNGYCDGR;DPNGLPPEAQK;GNDDHWIVDTDYDTYAVQYSCR	5	201	0.2836
P02760	AMBP	Protein AMBP	FYSEKECR;EYCGVPGDGDEELLR;TVAACNLPIVR;CVLFPYGGCQGNGNK;EDSCQLGYSAGPCMGMTSR;LYGRAPQLR;KEDSCQLGYSAGPCMGMTSR;VVAQGVGIPEDSIFTMADR;GVCEETSGAYEKTDTDGKFLYHK;ECREYCGVPGDGDEELLR;AFIQLWAFDAVK;VVAQGVGIPEDSIFTMADRGECVPGEQEPEPILIPR;GKCVLFPYGGCQGNGNK;EYCGVPGDGDEELLRFSN;GVCEETSGAYEK;WYNLAIGSTCPWLK;ECLQTCR;CVLFPYGGCQGNGNKFYSEKECR;GECVPGEQEPEPILIPR;TVAACNLPIVRGPCR;KGVCEETSGAYEKTDTDGK;TDTDGKFLYHK;CVLFPYGGCQGNGNKFYSE…	24	352	0.5369
P02763	ORM1	Alpha-1-acid glycoprotein 1	DKCEPLEK;CEPLEKQHEKER;SDVVYTDWK;EQLGEFYEALDCLR;YVGGQEHFAHLLILRDTK;DKCEPLEKQHEK;SDVVYTDWKK;TEDTIFLR;WFYIASAFR;YVGGQEHFAHLLILR	10	201	0.3632
P02765	AHSG	Alpha-2-HS-glycoprotein	QLKEHAVEGDCDFQLLKLDGK;QLKEHAVEGDCDFQLLK;CDSSPDSAEDVR;HTLNQIDEVKVWPQQPSGELFEIEIDTLETTCHVLDPTPVAR;TVVQPSVGAAAGPVVPPCPGR;HTFMGVVSLGSPSGEVSHPR;EHAVEGDCDFQLLKLDGK;HTLNQIDEVK;CDSSPDSAEDVRK;LDGKFSVVYAK;EHAVEGDCDFQLLK;AQLVPLPPSTYVEFTVSGTDCVAKEATEAAKCNLLAEK;AQLVPLPPSTYVEFTVSGTDCVAKEATEAAK	13	367	0.4414
P02766	TTR	Transthyretin	YTIAALLSPYSYSTTAVVTNPKE;ALGISPFHEHAEVVFTANDSGPRR;ALGISPFHEHAEVVFTANDSGPR;VLDAVRGSPAINVAVHVFRK;KAADDTWEPFASGK;TSESGELHGLTTEEEFVEGIYKVEIDTK;VEIDTKSYWK;RYTIAALLSPYSYSTTAVVTNPKE;VLDAVRGSPAINVAVHVFR;AADDTWEPFASGK;RYTIAALLSPYSYSTTAVVTNPK;GSPAINVAVHVFRK	12	147	0.7619
P02768	ALB	Albumin	RHPYFYAPELLFFAK;AAFTECCQAADKAACLLPK;RMPCAEDYLSVVLNQLCVLHEKTPVSDR;NECFLQHKDDNPNLPR;AVMDDFAAFVEK;ECCEKPLLEK;LVRPEVDVMCTAFHDNEETFLKK;FPKAEFAEVSK;SHCIAEVENDEMPADLPSLAADFVESK;ADDKETCFAEEGKK;PLVEEPQNLIK;MPCAEDYLSVVLNQLCVLHEKTPVSDRVTK;AEFAEVSKLVTDLTK;KVPQVSTPTLVEVSR;CASLQKFGER;ETYGEMADCCAKQEPERNECFLQHK;QTALVELVKHKPK;VHTECCHGDLLECADDR;QNCELFEQLGEYK;YLYEIARR;HPYFYAPELLFFAK;YICENQDSISSKLK;CCAAADPHECYAK;VPQ…	114	609	0.9573
P02774	GC	Vitamin D-binding protein	VCKEFSHLGKEDFTSLSLVLYSR;HQPQEFPTYVEPTNDEICEAFRK;LAQKVPTADLEDVLPLAEDITNILSK;VMDKYTFELSRR;ELPEHTVK;HLSLLTTLSNR;SRLSNLIK;HQPQEFPTYVEPTNDEICEAFR;RTHLPEVFLSK;CCESASEDCMAKELPEHTVK;HLSLLTTLSNRVCSQYAAYGEKK;DVCDPGNTK;GQELCADYSENTFTEYK;ELSSFIDKGQELCADYSENTFTEYKK;SLGECCDVEDSTTCFNAK;VMDKYTFELSR;ELPEHTVKLCDNLSTK;SYLSMVGSCCTSASPTVCFLKER;FEDCCQEK;VCSQYAAYGEK;ELSSFIDKGQELCADYSENTFTEYK;EDFTSLSLVLYSR;GQELCADYSENTF…	42	474	0.7447
P02775	PPBP	Platelet basic protein	GTHCNQVEVIATLK;NIQSLEVIGK;GTHCNQVEVIATLKDGR;GTHCNQVEVIATLKDGRK;GKEESLDSDLYAELR;KICLDPDAPR;ICLDPDAPR	7	128	0.4062
P02776	PF4	Platelet factor 4	KICLDLQAPLYK;ICLDLQAPLYKK;KICLDLQAPLYKK;ICLDLQAPLYK	4	101	0.1287
P02786	TFRC	Transferrin receptor protein 1	SSGLPNIPVQTISR;VSASPLLYTLIEK;ILNIFGVIK;HVFWGSGSHTLPALLENLK;LVHANFGTKK	5	760	0.0855
P02787	TF	Serotransferrin	DYELLCLDGTRKPVEEYANCHLAR;DDTVCLAK;DCHLAQVPSHTVVAR;DYELLCLDGTRK;LCMGSGLNLCEPNNKEGYYGYTGAFR;EDLIWELLNQAQEHFGKDK;LKCDEWSVNSVGKIECVSAETTEDCIAK;IECVSAETTEDCIAK;TAGWNIPMGLLYNK;SAGWNIPIGLLYCDLPEPR;SVIPSDGPSVACVK;SETKDLLFR;LCMGSGLNLCEPNNK;DSAHGFLKVPPR;HQTVPQNTGGKNPDPWAK;CSTSSLLEACTFR;FDEFFSEGCAPGSKK;ASYLDCIR;LKCDEWSVNSVGK;EDLIWELLNQAQEHFGK;WCAVSEHEATK;SKEFQLFSSPHGK;APNHAVVTR;WCALSHHER;CSTSSLLEACTFRRP;KSA…	83	698	0.755
P02788	LTF	Lactotransferrin	LKQVLLHQQAK;VPSHAVVAR;SCHTAVDR;CGLVPVLAENYK;DLLFKDSAIGFSR;LADFALLCLDGK;IDSGLYLGSGYFTAIQNLR	7	710	0.1183
P02790	HPX	Hemopexin	EWFWDLATGTMK;VDGALCMEK;DVRDYFMPCPGR;SHKWDRELISER;QGHNSVFLIKGDK;QGHNSVFLIK;DGWHSWPIAHQWPQGPSAVDAAFSWEEK;ALPQPQNVTSLLGCTH;LHIMAGRR;SLGPNSCSANGPGLYLIHGPNLYCYSDVEK;SGAQATWTELPWPHEKVDGALCMEK;VWVYPPEKK;CSPHLVLSALTSDNHGATYAFSGTHYWR;RLWWLDLK;RLEKEVGTPHGIILDSVDAAFICPGSSR;DVRDYFMPCPGRGHGHR;SGAQATWTELPWPHEK;FDPVRGEVPPRYPR;GGYTLVSGYPK;SLGPNSCSANGPGLYLIHGPNLYCYSDVEKLNAAK;GDKVWVYPPEK;WKNFPSPVDAAFR;DYFMPCPGR;NF…	32	462	0.6991
P02792	FTL	Ferritin light chain	LGGPEAGLGEYLFER;KLNQALLDLHALGSAR	2	175	0.1771
P02794	FTH1	Ferritin heavy chain	AIKELGDHVTNLRK;NVNQSLLELHK	2	183	0.1366
P02795	MT2A	Metallothionein-2	KSCCSCCPVGCAK;SCCSCCPVGCAK;MDPNCSCAAGDSCTCAGSCK	3	61	0.541
P03951	F11	Coagulation factor XI	DTCFEGGDITTVFTPSAK;NVIYTDCWVTGWGYR;LDKVVSGFSLK;PICLPSK;MAESGYDIALLKLETTVNYTDSQRPICLPSK;IPLVTNEECQKR;AKIPLVTNEECQKR;QFPSLEHR;SHEACQKLCTNAVR;TSESGLPSTR;HNEVWHLVGITSWGEGCAQR;DKIQNTLQK;HSIPVFCHSSFYHDTDFLGEELDIVAAK;YCQVVCTYHPR;ERPGVYTNVVEYVDWILEK	15	625	0.3328
P03952	KLKB1	Plasma kallikrein	VNIPLVTNEECQK;QCGHQISACHRDIYK;TGAVSGHSLK;FGCFLKDSVTGTLPK;TQSSDGKAQMQSPA;IAYGTQGSSGYSLR;LSMDGSPTR;GVNVCQETCTK;TGAVSGHSLKQCGHQISACHR;EGGKDACKGDSGGPLVCK;EIIIHQNYK;LCNTGDNSVCTTK;DACKGDSGGPLVCK;TICTYHPNCLFFTFYTNVWK;EKGEIQNILQK;GGDVASMYTPNAQYCQMR;YQDYKITQR;YSPGGTPTAIK;VSSVEECQKR;VSEGNHDIALIK;CLLFSFLPASSINDMEKR;VSSVEECQK;VAEYMDWILEK;LVGITSWGEGCAR;LVGITSWGEGCARR;TLPEPCHSK;REQPGVYTK;DTPFSQIKEIIIHQNYK;CQFF…	33	638	0.5376
P03956	MMP1	Interstitial collagenase	HIDAALSEENTGK;SQNPVQPIGPQTPK	2	469	0.0576
P04003	C4BPA	C4b-binding protein alpha chain	CEVQDRGVGWSHPLPQCEIVK;HSGEENFYAYGFSVTYSCDPR;PTKEDVYVVGTVLR;KPELVNGR;TWYPEVPKCEWETPEGCEQVLTGKR;LSLEIEQLELQR;CQKGFVLR;YTCLPGYVR;LMQCLPNPEDVK;WNPSPPACEPNSCINLPDIPHASWETYPRPTKEDVYVVGTVLR;LSLEIEQLELQRDSAR;LNNGEITQHRK;NLRWTPYQGCEALCCPEPK;FKTGTTLK;TWYPEVPKCEWETPEGCEQVLTGK;TPSCGDICNFPPK;GYILVGQAK;CHPGYKPTTDEPTTVICQK;TWYPEVPK;CEWETPEGCEQVLTGKR;LSCSYSHWSAPAPQCK;GVGWSHPLPQCEIVK;ITCRKPDVSHGEMVSGFGPIYNYK;ALCR…	56	597	0.8057
P04004	VTN	Vitronectin	IYISGMAPRPSLAK;GNPEQTPVLKPEEEAPAPEVGASKPEGIDSR;VDTVDPPYPR;INCQGKTYLFK;DVWGIEGPIDAAFTR;YYRVNLR;IYISGMAPRPSLAKK;TSAGTRQPQFISR;DWHGVPGQVDAAMAGRIYISGMAPRPSLAK;CTEGFNVDK;RVDTVDPPYPR;TRRVDTVDPPYPR;DWHGVPGQVDAAMAGR;KCQCDELCSYYQSCCTDYTAECKPQVTR;GQYCYELDEKAVRPGYPK;FEDGVLDPDYPR;GQYCYELDEK;LIRDVWGIEGPIDAAFTR;ERVYFFK;TYLFKGSQYWR;CTEGFNVDKK;IYISGMAPR;GRCTEGFNVDKK;SIAQYWLGCPAPGHL;MDWLVPATCEPIQSVFFFSGDK	25	478	0.5084
P04040	CAT	Catalase	LGPNYLHIPVNCPYR;FNTANDDNVTQVR;GPLLVQDVVFTDEMAHFDR;LCENIAGHLK	4	527	0.1082
P04070	PROC	Vitamin K-dependent protein C	TFVLNFIK;DTEDQEDQVDPR;LGDDLLQCHPAVK	3	461	0.0716
P04075	ALDOA	Fructose-bisphosphate aldolase A	ADDGRPFPQVIK;PYQYPALTPEQK;ALSDHHIYLEGTLLKPNMVTPGHACTQK;VDKGVVPLAGTNGETTTQGLDGLSER;PYQYPALTPEQKK;YASICQQNGIVPIVEPEILPDGDHDLKR;CPLLKPWALTFSYGR;RALANSLACQGK;QLLLTADDR;AAQEEYVKR;ENLKAAQEEYVKR;LQSIGTENTEENRR;ELSDIAHR;AWGGKKENLK;GVVPLAGTNGETTTQGLDGLSER;IGEHTPSALAIMENANVLAR;ALANSLACQGK;SKGGVVGIKVDK;GGVVGIKVDK;FSHEEIAMATVTALRR	20	364	0.6264
P04083	ANXA1	Annexin A1	TPAQFDADELR;GVDEATIIDILTK;RKGTDVNVFNTILTTR;AAYLQETGKPLDETLKK;GGPGSAVSPYPTFNPSSDVAALHK;GDRSEDFGVNEDLADSDAR;ALTGHLEEVVLALLK	7	346	0.3324
P04114	APOB	Apolipoprotein B-100	SVGFHLPSR;SLWDFLK;WNFYYSPQSSPDK;KKQHLFVK;GMALFGEGKAEFTGR;QVFLYPEKDEPTYILNIK;LPYTIITTPPLK;TQFNNNEYSQDLDAYNTK;AALTELSLGSAYQAMILGVDSK;VPLLLSEPINIIDALEMRDAVEKPQEFTIVAFVK;ATGVLYDYVNK;GAVDHKLSLESLTSYFSIESSTKGDVK;SVGFHLPSREFQVPTFTIPK;LIVAMSSWLQK;VLVDHFGYTKDDK;NIILPVYDKSLWDFLK;TSQCTLKEVYGFNPEGK;ESQLPTVMDFRK;IEDGTLASK;EALKESQLPTVMDFRK;NFVASHIANILNSEELDIQDLKKLVK;LTISEQNIQR;DKDQEVLLQTFLDDASPGDK;VQGVEFSHRLNT…	381	4563	0.7004
P04180	LCAT	Phosphatidylcholine-sterol acyltransferase	SSGLVSNAPGVQIR;SSGLVSNAPGVQIRVPGFGK;LDKPDVVNWMCYR;LEPGQQEEYYR;STELCGLWQGR;TYIYDHGFPYTDPVGVLYEDGDDTVATR	6	440	0.1886
P04196	HRG	Histidine-rich glycoprotein	QIGSVYRLPPLR;DSPVLIDFFEDTER;YKEENDDFASFRVDR;SSTTKPPFKPHGSR;HSHESQDLR;HPLKPDNQPFPQSVSESCPGK;RPSEIVIGQCK;HPNVFGFCR;SGFPQVSMFFTHTFPK;YWNDCEPPDSR;KGEVLPLPEANFPSFPLPHHK;GPGKGPRPFHCR;GEVLPLPEANFPSFPLPHHK;DGYLFQLLR;YKEENDDFASFR;HPLKPDNQPFPQSVSESCPGKFK;RRDGYLFQLLR;IADAHLDR;KYWNDCEPPDSR;QIGSVYRLPPLRK;ALDLINKR;DSPVLIDFFEDTERYR;GGEGTGYFVDFSVR;VRGGEGTGYFVDFSVR	24	525	0.4057
P04211	IGLV7-43	Immunoglobulin lambda variable 7-43	ALIYSTSNKHSWTPAR	1	117	0.1368
P04216	THY1	Thy-1 membrane glycoprotein	KHVLFGTVGVPEHTYR;VLYLSAFTSK;HVLFGTVGVPEHTYR	3	161	0.1615
P04217	A1BG	Alpha-1B-glycoprotein	CEGPIPDVTFELLR;FALVREDR;TPGAAANLELIFVGPQHAGNYR;GEKELLVPR;SGLSTGWTQLSK;CEGPIPDVTFELLREGETK;NGVAQEPVHLDSPAIKHQFLLTGDTQGR;IFFHLNAVALGDGGHYTCR;VTLTCVAPLSGVDFQLRR;DAVLRCEGPIPDVTFELLR;CLAPLEGAR;NGVAQEPVHLDSPAIK;SLPAPWLSMAPVSWITPGLK;GVTFLLRR;ATWSGAVLAGR;HQFLLTGDTQGR;SSTSPDRIFFHLNAVALGDGGHYTCR;DAVLRCEGPIPDVTFELLREGETK;YRSWVPHTFESELSDPVELLVAES;RGEKELLVPR;LELHVDGPPPRPQLR;TDGEGALSEPSATVTIEELAAPPPPVLMHHGESSQ…	23	495	0.5576
P04259	KRT6B	Keratin, type II cytoskeletal 6B	ATGGGLSSVGGGSSTIK;QLDNIVGER	2	564	0.0461
P04264	KRT1	Keratin, type II cytoskeletal 1	GSGGGSSGGSIGGRGSSSGGVK;QISNLQQSISDAEQRGENALKDAK;GGSGGGGGGSSGGRGSGGGSSGGSIGGR;LNDLEDALQQAKEDLAR;WELLQQVDTSTR;SKAEAESLYQSK;EQIKSLNNQFASFIDKVR;SGGGFSSGSAGIINYQR;KDVDGAYMTK;TNAENEFVTIK;FSSCGGGGGSFGAGGGFGSR;SEIDNVKK;NSKIEISELNR;MSGECAPNVSVSVSTSHTTISGGGSR;TNAENEFVTIKK;AQYEDIAQKSK;AEAESLYQSK;GGGGGGYGSGGSSYGSGGGSYGSGGGGGGGR;LNDLEDALQQAK;SLDLDSIIAEVK;SDQSRLDSELK;QISNLQQSISDAEQR;TLLEGEESR;NKLNDLEDALQQAKEDL…	41	644	0.5652
P04275	VWF	von Willebrand factor	IDRPEASR;ILDELLQTCVDPEDCPVCEVAGRR;VTVFPIGIGDRYDAAQLR;TYGLCGICDENGANDFMLR;LPGLHNSLVK;SGFTYVLHEGECCGR;CLPSACEVVTGSPR;RVTGCPPFDEHKCLAEGGK;DETLQDGCDTHFCK;VLAPATFYAICQQDSCHQEQVCEVIASYAHLCR;LRQNADQCCPEYECVCDPVSCDLPPVPHCER;YTLFQIFSK;LQRIEDLPTMVTLGNSFLHK;VTGCPPFDEHK;YLSDHSFLVSQGDR;LTGSCSYVLFQNK;LVSVPYVGGNMEVNVYGAIMHEVR;EQAPNLVYMVTGNPASDEIK;VAQCSQKPCEDSCR;GLRPSCPNSQSPVKVEETCGCR;TTCNPCPLGYKEENNTGECCGR;LVCP…	92	2813	0.3715
P04278	SHBG	Sex hormone-binding globulin	LPLVPALDGCLRR;DIPQPHAEPWAFSLDLGLK;LPLVPALDGCLR	3	402	0.0796
P04350	TUBB4A	Tubulin beta-4A chain	MAATFIGNSTAIQELFKR;GHYTEGAELVDAVLDVVR	2	444	0.0811
P04406	GAPDH	Glyceraldehyde-3-phosphate dehydrogenase	IISNASCTTNCLAPLAK;VVDLMAHMASKE;LEKPAKYDDIK;VIHDNFGIVEGLMTTVHAITATQK;GALQNIIPASTGAAK;WGDAGAEYVVESTGVFTTMEK;AENGKLVINGNPITIFQERDPSK;VVDLMAHMASK;VPTANVSVVDLTCR;VDIVAINDPFIDLNYMVYMFQYDSTHGK;TVDGPSGKLWR;VIISAPSADAPMFVMGVNHEKYDNSLK;AVGKVIPELNGK;LVINGNPITIFQERDPSK;LTGMAFRVPTANVSVVDLTCR;RVIISAPSADAPMFVMGVNHEK;VPTANVSVVDLTCRLEKPAK;AGAHLQGGAKR;RVIISAPSADAPMFVMGVNHEKYDNSLK;VKVGVNGFGR;VIISAPSADAPMFVMGVNHEK;V…	31	335	0.8388
P04430	IGKV1-16	Immunoglobulin kappa variable 1-16	ASQGISNYLAWFQQKPGKAPK;SLIYAASSLQSGVPSK;ASQGISNYLAWFQQKPGK	3	117	0.3162
P04433	IGKV3-11	Immunoglobulin kappa variable 3-11	FSGSGSGTDFTLTISSLEPEDFAVYYCQQR;ASQSVSSYLAWYQQKPGQAPR;LLIYDASNR	3	115	0.5217
P04632	CAPNS1	Calpain small subunit 1	VVTRHPDLKTDGFGIDTCR;TDGFGIDTCR;ILGGVISAISEAAAQYNPEPPPPR	3	268	0.1604
P04792	HSPB1	Heat shock protein beta-1	GPSWDPFRDWYPHSR;TKDGVVEITGK;VSLDVNHFAPDELTVK;QLSSGVSEIR;RVPFSLLR;LFDQAFGLPR;LATQSNEITIPVTFESR	7	205	0.4244
P04899	GNAI2	Guanine nucleotide-binding protein G(i) subunit alpha-2	IAQSDYIPTQQDVLR;IIHEDGYSEEECR;RLWADHGVQACFGR;EYQLNDSAAYYLNDLER;LFDSICNNK	5	355	0.1915
P04908;Q7L7L0;Q93077	H2AC4;H2AW;H2AC6	Histone H2A type 1-B/E;Histone H2A type 3;Histone H2A type 1-C	HLQLAIRNDEELNKLLGR	1	130;130;130	0.1385;0.1385;0.1385
P05067	APP	Amyloid-beta precursor protein	LNMHMNVQNGKWDSDPSGTK;ISYGNDALMPSLTETK;AVIQHFQEKVESLEQEAANER;VESLEQEAANER;EQNYSDDVLANMISEPR;MDVCETHLHWHTVAK;SQVMTHLR;STNLHDYGMLLPCGIDKFR;HVFNMLKK;LALENYITALQAVPPRPR;CLVGEFVSDALLVPDKCK;QQLVETHMAR;AVIQHFQEK;STNLHDYGMLLPCGIDK;EVCSEQAETGPCR;THPHFVIPYR;CAPFFYGGCGGNR	17	770	0.2675
P05090	APOD	Apolipoprotein D	NPNLPPETVDSLK;CPNPPVQENFDVNKYLGR;CPNPPVQENFDVNK;KMTVTDQVNCPK;NPNLPPETVDSLKNILTSNNIDVK;WYEIEKIPTTFENGR;NPNLPPETVDSLKNILTSNNIDVKK;MTVTDQVNCPKLS;IKVLNQELR;IPTTFENGR;NILTSNNIDVKK;MTVTDQVNCPK;KMTVTDQVNCPKLS	13	189	0.4233
P05106	ITGB3	Integrin beta-3	EGQPVCSQR;GALHDENTCNR;GECLCGQCVCHSSDFGK;HVLTLTDQVTRFNEEVKK;CPTCPDACTFKK;GKCECGSCVCIQPGSYGDTCEK;YCECDDFSCVR;TTCLPMFGYK;HVLTLTDQVTR;IGWRNDASHLLVFTTDAK;VLEDRPLSDKGSGDSSQVTQVSPQR;GSGDSSQVTQVSPQR;EGQPVCSQRGECLCGQCVCHSSDFGK;FQYYEDSSGK;GECLCGQCVCHSSDFGKITGK;VLEDRPLSDK;YCRDEIESVKELK;AKWDTANNPLYK;DNCAPESIEFPVSEAR;SKVELEVR;NDASHLLVFTTDAK;TDTCMSSNGLLCSGR;CPTCPDACTFK;ENLLKDNCAPESIEFPVSEAR;GVSSCQQCLAVSPMCAWCS…	27	788	0.349
P05109	S100A8	Protein S100-A8	GNFHAVYRDDLKK	1	93	0.1398
P05121	SERPINE1	Plasminogen activator inhibitor 1	STVKQVDFSEVER;HLYKELMGPWNKDEISTTDAIFVQR;FSLETEVDLRKPLENLGMTDMFR;VFQQVAQASK;HNPTGTVLFMGQVMEP;EVPLSALTNILSAQLISHWK;TPFPDSSTHR;MAPEEIIMDRPFLFVVR;FIINDWVK;VFQQVAQASKDR;LVQGFMPHFFR;ELMGPWNKDEISTTDAIFVQR;SDGSTVSVPMMAQTNK;KPLENLGMTDMFR;IDDKGMAPALR;FSLETEVDLR;QVDFSEVER;DLKLVQGFMPHFFR	18	402	0.4602
P05154	SERPINA5	Plasma serine protease inhibitor	AVVEVDESGTR	1	406	0.0271
P05155	SERPING1	Plasma protease C1 inhibitor	TLYSSSPR;FQPTLLTLPR;LLDSLPSDTRLVLLNAIYLSAK;TNLESILSYPKDFTCVHQALK;KYPVAHFIDQTLK;LYHAFSAMK;AIMEKLEMSK;HRLEDMEQALSPSVFK;TNLESILSYPKDFTCVHQALKGFTTK;NSVIKVPMMNSK;MEPFHFK;TNLESILSYPK;VETNMAFSPFSIASLLTQVLLGAGENTK;GVTSVSQIFHSPDLAIR;LVLLNAIYLSAK;LEDMEQALSPSVFK;LEMSKFQPTLLTLPR;LYHAFSAMKK;LLDSLPSDTR;TLLVFEVQQPFLFVLWDQQHK;DFTCVHQALKGFTTK;IKVTTSQDMLSIMEK;VTTSQDMLSIMEK;TLLVFEVQQPFLFVLWDQQHKFPVFMGR;KVETNMAFSPFS…	26	500	0.444
P05156	CFI	Complement factor I	SLECLHPGTK;HGNTDSEGIVEVK;EANVACLDLGFQQGADTQR;EMECAGTYDGSIDACK;VFSLQWGEVK;VFCQPWQR;YTHLSCDK;LPYQCPK;SFPTYCQQK;AQLGDLPWQVAIK;ACDGINDCGDQSDELCCK;YQIWTTVVDWIHPDLKR;CIEGTCVCK;CIEGTCVCKLPYQCPK;VANYFDWISYHVGRPFISQYNV	15	583	0.307
P05160	F13B	Coagulation factor XIII B chain	TTGGKDEEVVQCLSDGWSSQPTCR;CNEYYLLR;SGYLLHGSNEITCNR;VLHGDLIDFVCK;SFYFPMSIDKK;VQYECATGYYTAGGK;GEVKYPLCTR;CEDGKWTEPPK;GDTYPAELYITGSILR;QGYDLSPLTPLSELSVQCNR;IQTHSTTYR;SFYFPMSIDK;VACEEPPFIENGAANLHSK;CFDHHFLEGSR;CPPPPLPINSK;IYYNGDKVTYACK	16	661	0.3101
P05386	RPLP1	60S acidic ribosomal protein P1	AAGVNVEPFWPGLFAK	1	114	0.1404
P05388	RPLP0	60S acidic ribosomal protein P0	TSFFQALGITTK;NVASVCLQIGYPTVASVPHSIINGYKR;AGAIAPCEVTVPAQNTGLGPEK;GHLENNPALEK	4	317	0.2271
P05452	CLEC3B	Tetranectin	LDTLAQEVALLK;TFHEASEDCISR;CFLAFTQTK;SRLDTLAQEVALLK;CRDQLPYICQFGIV	5	202	0.2426
P05543	SERPINA7	Thyroxine-binding globulin	GWVDLFVPK;MGIQHAYSENADFSGLTEDNGLK;NALALFVLPK;AQWANPFDPSKTEDSSSFLIDK;SFMLLILER	5	415	0.1759
P05546	SERPIND1	Heparin cofactor 2	GGETAQSADPQWEQLNNK;TLEAQLTPR;HQGTITVNEEGTQATTVTTVGFMPLSTQVR;VREYYFAEAQIADFSDPAFISK;SVNDLYIQK;TSCLLFMGR;NYNLVESLK;YEITTIHNLFR;FAFNLYR;FTVDRPFLFLIYEHRTSCLLFMGR;GSWVNKFPVEMTHNHNFR;LNEREVVK;FTVDRPFLFLIYEHR;QFPILLDFK;FPVEMTHNHNFR;TREVLLPK;NGNMAGISDQR	17	499	0.3868
P05556	ITGB1	Integrin beta-1	SGEPQTFTLK;SNGLICGGNGVCK;CDDLEALKKK;KGCPPDDIENPRGSK;GCPPDDIENPRGSK;CDDLEALKK;HCECSTDEVNSEDMDAYCR;LSENNIQTIFAVTEEFQPVYK;GICECGVCK;WDTGENPIYK;LKPEDITQIQPQQLVLR;FCECDNFNCDR;GCPPDDIENPR;DKLPQPVQPDPVSHCK;LRSGEPQTFTLK	15	798	0.1905
P05771	PRKCB	Protein kinase C beta type	LTDFNFLMVLGK;ISQGTKVPEEK;KEIQPPYKPK;LGCGPEGER;LGCGPEGERDIKEHAFFR;IADFGMCK;DLKLDNVMLDSEGHIK;EIQPPYKPK;KGTDELYAVK	9	671	0.1267
P05783	KRT18	Keratin, type I cytoskeletal 18	LQLETEIEALKEELLFMKK;VKYETELAMR;AQYDELARK;LQLETEIEALKEELLFMK;AQIFANTVDNAR;YALQMEQLNGILLHLESELAQTR;SLGSVQAPSYGARPVSSAASVYAGAGGSGSR;KVIDDTNITR;QSVENDIHGLRK	9	430	0.2907
P05787	KRT8	Keratin, type II cytoskeletal 8	LEGLTDEINFLR;SNMDNMFESYINNLRR;LQAEIEGLKGQR;TKTEISEMNR;TEMENEFVLIKK	5	483	0.1284
P05997	COL5A2	Collagen alpha-2(V) chain	NSVGYMDDQAK;GFTGLQGLPGPPGPNGEQGSAGIPGPFGPR;TCDDLKLCHSAK;FRYIVLQDTCSKR;GSQFAYGDHQSPNTAITQMTFLR;LGPLGAPGEDGRPGPPGSIGIR;LPIIDLAPVDVGGTDQEFGVEIGPVCFV;YIVLQDTCSKR;SPDNKPVWYGLDMNR	9	1499	0.1027
P06132	UROD	Uroporphyrinogen decarboxylase	YIANLGHGLYPDMDPEHVGAFVDAVHK;QMLDDFGPHR;AAWGEETDYTPVWCMR;SPEACCELTLQPLRR;WLYQRPQASHQLLR;GPSFPEPLREEQDLER	6	367	0.267
P06276	BCHE	Cholinesterase	FSEWGNNAFFYYFEHR;EALGDVVGDYNFICPALEFTKK;FKKPQSLTK;AILQSGSFNAPWAVTSLYEAR;IFFPGVSEFGK;FWTSFFPK;NQFNDYTSKK	7	602	0.1611
P06310	IGKV2-30	Immunoglobulin kappa variable 2-30	VSNRDSGVPDRFSGSGSGTDFTLK;DSGVPDRFSGSGSGTDFTLK;VSNRDSGVPDR;SSQSLVYSDGNTYLNWFQQRPGQSPR	4	120	0.4167
P06312	IGKV4-1	Immunoglobulin kappa variable 4-1	LLIYWASTR;SSQSVLYSSNNK;NYLAWYQQKPGQPPK;SSQSVLYSSNNKNYLAWYQQKPGQPPK	4	121	0.2975
P06331	IGHV4-34	Immunoglobulin heavy variable 4-34	GLEWIGEINHSGSTNYNPSLK;VTISVDTSK;SRVTISVDTSKNQFSLK;LSSVTAADTAVYYCAR	4	123	0.439
P06396	GSN	Gelsolin	IEGSNKVPVDPATYGQFYGGDSYIILYNYR;VHVSEEGTEPEAMLQVLGPKPALPAGTEDTAKEDAANR;VPFDAATLHTSTAMAAQHGMDDDGTGQK;AGKEPGLQIWR;AGALNSNDAFVLK;VEKFDLVPVPTNLYGDFFTGDAYVILK;QTQVSVLPEGGETPLFK;YIETDPANR;YIETDPANRDR;PALPAGTEDTAKEDAANR;GASQAGAPQGRVPEARPNSMVVEHPEFLK;VPEARPNSMVVEHPEFLK;AQPVQVAEGSEPDGFWEALGGK;DSQEEEKTEALTSAK;DSQEEEKTEALTSAKR;GGVASGFKHVVPNEVVVQR;DPDQTDGLGLSYLSSHIANVER;VVQGKEPAHLMSLFGGKPMIIYK;HVVPNEVVVQR;NWR…	35	782	0.5256
P06576	ATP5F1B	ATP synthase subunit beta, mitochondrial	AIAELGIYPAVDPLDSTSR;FLSQPFQVAEVFTGHMGK;KGSITSVQAIYVPADDLTDPAPATTFAHLDATTVLSR;LVPLKETIK;VLDSGAPIKIPVGPETLGR;IGLFGGAGVGK;IMNVIGEPIDERGPIK	7	529	0.2439
P06681	C2	Complement C2	KNQGILEFYGDDIALLK;HAFILQDTK;HAIILLTDGK;TPWHVTIKPK;ECQGNGVWSGTEPICR;AVISPGFDVFAK;SSGQWQTPGATR;RPQGSTCRDHENELLNK;QHLGDVLNFLPL;DFHINLFR	10	752	0.1636
P06702	S100A9	Protein S100-A9	LGHPDTLNQGEFKELVRK;TCKMSQLER	2	114	0.2368
P06727	APOA4	Apolipoprotein A-IV	RVEPYGENFNK;SLAPYAQDTQEK;LNHQLEGLTFQMKK;ELQQRLEPYADQLR;ISASAEELR;SELTQQLNALFQDK;LGPHAGDVEGHLSFLEK;LGEVNTYAGDLQK;KLVPFATELHER;SLAELGGHLDQQVEEFRR;LKEEIGKELEELR;SELTQQLNALFQDKLGEVNTYAGDLQKK;LAPLAEDVRGNLRGNTEGLQK;RQLTPYAQR;DLRDKVNSFFSTFK;SELTQQLNALFQDKLGEVNTYAGDLQK;LAPLAEDVRGNLR;EAVEHLQK;IGDNLRELQQRLEPYADQLR;TQVSTQAEQLR;QLTPYAQR;IDQTVEELRR;LLPHANEVSQK;VNSFFSTFK;LVPFATELHER;VLRENADSLQASLRPHADELK;ISASA…	52	396	0.7348
P06733	ENO1	Alpha-enolase	KLNVTEQEK;DATNVGDEGGFAPNILENKEGLELLK;SCNCLLLK;EIFDSRGNPTVEVDLFTSK;YGKDATNVGDEGGFAPNILENKEGLELLK;LAQANGWGVMVSHR;IEEELGSK;SGKYDLDFK;LAMQEFMILPVGAANFR;KLNVTEQEKIDK;FTASAGIQVVGDDLTVTNPK;SGKYDLDFKSPDDPSR;LNVTEQEKIDK;TIAPALVSKK;DATNVGDEGGFAPNILENK;HIADLAGNSEVILPVPAFNVINGGSHAGNK;SFIKDYPVVSIEDPFDQDDWGAWQK;AAVPSGASTGIYEALELRDNDKTR;VNQIGSVTESLQACK;YNQLLRIEEELGSK;AGAVEKGVPLYR;IGAEVYHNLK;IGAEVYHNLKNVIK;YGKDA…	25	434	0.6682
P06737	PYGL	Glycogen phosphorylase, liver form	AKPLTDQEK;LKQEYFVVAATLQDIIRR;IFVDIEKLPWSK;DFNVGDYIQAVLDRNLAENISR;SRPEFMLPVHFYGK;GIVGVENVAELKK;IDDVAALDKK;INMAHLCIVGSHAVNGVAK;IGEDYVKDLSQLTK;APNDFNLRDFNVGDYIQAVLDR;HLHFTLVKDR;LHSFLGDDVFLRELAK;VLYPNDNFFEGKELR;RWLLLCNPGLAELIAEK;TFAYTNHTVLPEALERWPVDLVEK;IRDGWQVEEADDWLR;LITSVADVVNNDPMVGSK	17	847	0.2999
P06744	GPI	Glucose-6-phosphate isomerase	HFVALSTNTTK	1	558	0.0197
P06753	TPM3	Tropomyosin alpha-3 chain	ILTDKLKEAETR;ALKDEEKMELQEIQLK;YSQKEDKYEEEIK;KLVIIEGDLERTEER	4	285	0.1965
P07093	SERPINE2	Glia-derived nexin	LVLVNAVYFK;NKDVFQCEVR;FTAVAQTDLKEPLK;SSPPWFIVDRPFLFFIR;HNPTGAVLFMGQINKP;FTAVAQTDLKEPLKVLGITDMFDSSK;ITTGSENLHVSHILQK;SRFQPENTK;KQLAMVMR;AKIEVSEDGTK;SYQVPMLAQLSVFR;RVQVILPK	12	398	0.3643
P07195	LDHB	L-lactate dehydrogenase B chain	LKDDEVAQLKK;SADTLWDIQK;FIIPQIVK;LKGEMMDLQHGSLFLQTPK;IVVVTAGVR;IHPVSTMVK;LKDDEVAQLK;IVADKDYSVTANSK	8	334	0.2395
P07203	GPX1	Glutathione peroxidase 1	FLVGPDGVPLRR;YVRPGGGFEPNFMLFEK	2	203	0.1429
P07225	PROS1	Vitamin K-dependent protein S	HCLVTVEK;NIPGDFECECPEGYR;GFKLAQDQK;SCVNAIPDQCSPLPCNEDGYMSCK;AHSCPSVWK;QLAVLDKAMK;AHSCPSVWKK;DCKDVDECSLKPSICGTAVCK;IETISHEDLQR;ASFTCTCKPGWQGEK;SCEVVSVCLPLNLDTK;KVESELIKPINPR;FRLPEISR;GGKIEVQLK;VYFAGFPR;DVDECSLKPSICGTAVCK;QSTNAYPDLR;QGASGIKEIIQEKQNK;ITTGGDVINNGLWNMVSVEELEHSISIK;VNRNNLELSTPLKIETISHEDLQR;NIPGDFECECPEGYRYNLK;NNLELSTPLKIETISHEDLQR;NGFVMLSNKK;IEVQLKNEHTSK;QNKHCLVTVEK;FSAEFDFR;GGKIEVQLKN…	36	676	0.466
P07237	P4HB	Protein disulfide-isomerase	ILEFFGLKK;IKPHLMSQELPEDWDKQPVK;ILEFFGLK;YQLDKDGVVLFKK;VHSFPTLK;NNFEGEVTKENLLDFIK;ITEFCHR;THILLFLPK;YKPESEELTAER;EADDIVNWLK;ILFIFIDSDHTDNQR;HNQLPLVIEFTEQTAPK;SNFAEALAAHK	13	508	0.2913
P07355	ANXA2	Annexin A2	GDLENAFLNLVQCIQNKPLYFADR;AEDGSVIDYELIDQDAR;LSLEGDHSTPPSAYGSVK;TDLEKDIISDTSGDFRK;STVHEILCK;GLGTDEDSLIEIICSR;SNAQRQDIAFAYQR;EVKGDLENAFLNLVQCIQNKPLYFADR;TNQELQEINR;TPAQYDASELK;VYKEMYK;SALSGHLETVILGLLK;TKGVDEVTIVNILTNR;GVDEVTIVNILTNR	14	339	0.5251
P07357	C8A	Complement component C8 alpha chain	FINDYGTHYITSGSMGGIYEYILVIDKAK;AMAVEDIISR;CGPCFNNGVPILEGTSCR;SLKYNPVVIDFEMQPIHEVLR;HTSLGPLEAK;LGSLGAACEQTQTEGAK;QAQCGQDFQCKETGR;KAMAVEDIISR;HLVCNGDQDCLDGSDEDDCEDVR;YHFEALADTGISSEFYDNANDLLSK;QAQCGQDFQCK;INVGGGLSGDHCKK;INVGGGLSGDHCK;ALDQYLMEFNACR;AIDEDCSQYEPIPGSQK;ECDNPAPQNGGASCPGRK;YDSTCER;ECDNPAPQNGGASCPGR;YNPVVIDFEMQPIHEVLR;MESLGITSR;HTSLGPLEAKR;KPYNFLK	22	584	0.4366
P07358	C8B	Complement component C8 beta chain	CDCICPVGSQGLACEVSYRK;QALEEFQKEVSSCHCAPCQGNGVPVLK;CEGFVCAQTGR;LLCNGDNDCGDQSDEANCRR;FRKPYNVESYTPQTQGK;DTMVEDLVVLVR;CDCICPVGSQGLACEVSYR;YAYLLQPSQFHGEPCNFSDKEVEDCVTNRPCR;VKVEPLYELVTATDFAYSSTVR;GDYTLNNVHACAK;YYAGGCSPHYILNTR;YAYLLQPSQFHGEPCNFSDK;CQHEMDQYWGIGSLASGINLFTNSFEGPVLDHR;SDLEVAHYK;IPGIFELGISSQSDR;EVSSCHCAPCQGNGVPVLK;NKRDTMVEDLVVLVR;LPLEYSYGEYRDLFR;QRQCNNPPPQNGGSPCSGPASETLDCS;GILNEIKDR;QALEEFQK;…	22	591	0.5127
P07359	GP1BA	Platelet glycoprotein Ib alpha chain	GFFGSHLLPFAFLHGNPWLCNCEILYFR;GLGELQELYLKGNELK;LTQLNLDR;LTQLNLDRCELTK;AMTSNVASVQCDNSDKFPVYKYPGK;AMTSNVASVQCDNSDKFPVYK;GLGELQELYLK;LTSLPLGALR;WLQDNAENVYVWK;VASHLEVNCDKR	10	652	0.1794
P07360	C8G	Complement component C8 gamma chain	FLQEQGHR;YGFCEAADQFHVLDEVRR;YGFCEAADQFHVLDEVR;SLPVSDSVLSGFEQR;VQEAHLTEDQIFYFPK;AEATTLHVAPQGTAMAVSTFR;QLYGDTGVLGR;RPASPISTIQPK;KLDGICWQVR	9	202	0.5495
P07384	CAPN1	Calpain-1 catalytic subunit	RPTELLSNPQFIVDGATR;WKRPTELLSNPQFIVDGATR;YLGQDYEQLR;NYPATFWVNPQFK;GHAYSVTGAK;LEICNLTPDALK;MAIESAGFK;TKGFSLESCR;LVFVHSAEGNEFWSALLEK;DMETIGFAVYEVPPELVGQPAVHLK;APSDLYQIILK;CLQSGTLFRDEAFPPVPQSLGYK;KLYELIITR;LPPGEYVVVPSTFEPNKEGDFVLR;LYELIITR;EFTRLEICNLTPDALK;SEQFINLR;QLAGEDMEISVK	18	714	0.3067
P07437	TUBB	Tubulin beta chain	FWEVISDEHGIDPTGTYHGDSDLQLDR;MAVTFIGNSTAIQELFKR;ISVYYNEATGGKYVPR;ALTVPELTQQVFDAK	4	444	0.1712
P07585	DCN	Decorin	TLQELRAHENEITK;KVTFNGLNQMIVIELGTNPLK;NQLKELPEKMPK;VPGGLAEHK;ISRVDAASLK;VSPGAFTPLVK;DFEPSLGPVCPFR;KASYSGVSLFSNPVQYWEIQPSTFR;NLHALILVNNK;VSPGAFTPLVKLER;VVQCSDLGLDKVPK;ASYSGVSLFSNPVQYWEIQPSTFR;ELHLDNNK;AHENEITKVR;NQLKELPEK;NLHALILVNNKISK;ITEIKDGDFK;ELPEKMPK;ELHLDNNKLTR;NLKNLHALILVNNK;SSGIENGAFQGMK	21	359	0.5153
P07602	PSAP	Prosaposin	GSAVWCQNVK;HCLQTVWNKPTVK	2	524	0.0439
P07737	PFN1	Profilin-1	CYEMASHLRR;TKSTGGAPTFNVTVTKTDK;CYEMASHLR;CSVIRDSLLQDGEFSMDLR;TKSTGGAPTFNVTVTK;TFVNITPAEVGVLVGKDR;TFVNITPAEVGVLVGK;STGGAPTFNVTVTKTDK;EGVHGGLINKK;EGVHGGLINK;STGGAPTFNVTVTK;SSFYVNGLTLGGQK;TDKTLVLLMGK;DSLLQDGEFSMDLR	14	140	0.7071
P07741	APRT	Adenine phosphoribosyltransferase	LAPVPFFSLLQYE;DISPVLKDPASFR;SFPDFPTPGVVFR;GFLFGPSLAQELGLGCVLIR;LQAEVLECVSLVELTSLKGR;GFLFGPSLAQELGLGCVLIRK	6	180	0.4444
P07814	EPRS1	Bifunctional glutamate/proline--tRNA ligase	SCQFVAVRR;SLCIPFKPLCELQPGAK;IVQIPFCGEIDCEDWIKK;TTEYHDRDEQFYWIIEALGIR;SCQFVAVR;AIQGGTSHHLGQNFSK;VAVQGDVVR;DLPIKLNQWCNVVR;VASQGEVVRK	9	1512	0.0754
P07858	CTSB	Cathepsin B	VMFTEDLKLPASFDAR;ICEPGYSPTYKQDK;SGVYQHVTGEMMGGHAIR;SRPSFHPLSDELVNYVNKR;LCGTFLGGPKPPQR	5	339	0.2389
P07900	HSP90AA1	Heat shock protein HSP 90-alpha	FYEQFSK;LGIHEDSQNRK;RAPFDLFENRK;HSQFIGYPITLFVEKER;LGIHEDSQNR;IMKDILEK;ELHINLIPNKQDR;KHLEINPDHSIIETLR;HSQFIGYPITLFVEK;NPDDITNEEYGEFYK;CLELFTELAEDKENYKK;TKFENLCK;HIYYITGETK;DQVANSAFVER;HLEINPDHSIIETLR	15	732	0.1967
P07910	HNRNPC	Heterogeneous nuclear ribonucleoproteins C1/C2	LKGDDLQAIKK;VFIGNLNTLVVK;VPPPPPIAR;ASNVTNKTDPR	4	306	0.1405
P07942	LAMB1	Laminin subunit beta-1	KAAQNSGEAEYIEK;KVENLIAK;LQLLKDLER;IPSWTGAGFVR;TCSECQELFWGDPDVECR;ALDPAFKIEDPYSPR;LNVEGEHCDVCK;CKLNVEGEHCDVCK;AVITVQRPGR;QYIQDRIPSWTGAGFVR;AVITVQRPGRIPTSSR;TLDGELDEKYK;ISGVIGPYRETVDSVERK;SLLKDISQK;DIRDPNFCER;YSDIEPSTEGEVIFR;ESQFKEKQEEQAR;TFRPAAMLIER;CGNTIPDDDNQVVSLSPGSR;YVVLPRPVCFEK;SVVKTPMTDVCR;TLLAQANSK;LHTLGDNLLDSRMEIR;EGFYDLSSEDPFGCK;VESLSQVEVILQHSAADIAR;YRCLENSR;NCEQCKPFYYQHPER;IKFVKLHTLGDNLL…	57	1786	0.3516
P07948	LYN	Tyrosine-protein kinase Lyn	DFDPVHGDVIKHYK;ITFPCISDMIK;LNTLETEEWFFK;QLLAPGNSAGAFLIR;SDEGGKVLLPK;TLQHDKLVR	6	512	0.1406
P07951	TPM2	Tropomyosin beta chain	HIAEDSDRKYEEVAR;QLEEEQQALQK	2	284	0.0915
P07996	THBS1	Thrombospondin-1	CGACPPGYSGNGIQCTDVDECKEVPDACFNHNGEHR;FTGSQPFGQGVEHATANK;TRGTLLALER;RLVKGPDPSSPAFR;TCHIQECDKR;IMADSGPIYDK;SCDSLNNR;LVPNPDQKDSDGDGRGDACK;VTEENKELANELR;HIGWKDFTAYR;NNEEWTVDSCTECHCQNSVTICK;DSDGDGRGDACKDDFDHDSVPDIDDICPENVDISETDFR;LGLFVFSQEMVFFSDLKYECRDP;QHVVSVEEALLATGQWK;FQMIPLDPK;QVTQSYWDTNPTR;TRGTLLALERK;LCNNPTPQFGGKDCVGDVTENQICNK;AEKGFLLLASLR;AQLYIDCEKMENAELDVPIQSVFTR;LVPNPDQKDSDGDGR;MENAELDVPIQSVF…	85	1170	0.5949
P08123	COL1A2	Collagen alpha-2(I) chain	HVWLGETINAGSQFEYNVEGVTSK;GASGPAGVRGPNGDAGRPGEPGLMGPR;AGEDGHPGKPGRPGER;TGPPGPSGISGPPGPPGPAGK;AVILQGSNDVELVAEGNSR;FTYTVLVDGCSK;TGHPGTVGPAGIR;SLNNQIETLLTPEGSR;FTYTVLVDGCSKK;GLPGVAGAVGEPGPLGIAGPPGAR;GPAGPSGPAGKDGR;VYCDFSTGETCIR;EGLRGPRGDQGPVGR;GPPGESGAAGPTGPIGSR;EGPVGLPGIDGRPGPIGPAGAR;SLNNQIETLLTPEGSRK;NSIAYMDEETGNLK;EMATQLAFMR;AGVMGPPGSR;TNKPSRLPFLDIAPLDIGGADQEFFVDIGPVCFK;GPTGDPGKNGDKGHAGLAGAR;NSIAY…	34	1366	0.3799
P08133	ANXA6	Annexin A6	RVFQEFIK;GLGTDEDTIIDIITHR;VFQEFIK;SEIDLLNIRR;LILGLMMPPAHYDAK;CLIEILASR;SEIDLLNIR;DAFVAIVQSVK;NKPLFFADKLYK;AINEAYKEDYHK;SLEDALSSDTSGHFRR;EMSGDVRDAFVAIVQSVK;ALIEILATR	13	673	0.1857
P08185	SERPINA6	Corticosteroid-binding globulin	WSAGLTSSQVDLYIPK;MNTVIAALSR;ITQDAQLK;GTWTQPFDLASTR	4	405	0.116
P08195	SLC3A2	4F2 cell-surface antigen heavy chain	SLLHGDFHAFSAGPGLFSYIR;LKLEPHEGLLLR;GQSEDPGSLLSLFR;GLVLGPIHK;LLTSFLPAQLLR	5	630	0.1079
P08237	PFKM	ATP-dependent 6-phosphofructokinase, muscle type	LLAHVRPPVSK	1	780	0.0141
P08238	HSP90AB1	Heat shock protein HSP 90-beta	ADLINNLGTIAK;YIDQEELNK;VILHLKEDQTEYLEER;AKFENLCK;GFEVVYMTEPIDEYCVQQLKEFDGK;CLELFSELAEDKENYKK;YHTSQSGDEMTSLSEYVSR;KHLEINPDHPIVETLR;ADHGEPIGR;HSQFIGYPITLYLEKER;EILDKKVEK;HLEINPDHPIVETLR;YESLTDPSKLDSGK;SLTNDWEDHLAVK;NPDDITQEEYGEFYK;IDIIPNPQER;VILHLKEDQTEYLEERR;LGIHEDSTNR	18	724	0.3039
P08253	MMP2	72 kDa type IV collagenase	IIGYTPDLDPETVDDAFAR;EYNSCTDTGR;IHDGEADIMINFGR;AFQVWSDVTPLR;FQGTSYDSCTTEGR;TDKELAVQYLNTFYGCPK;SDGFLWCSTTYNFEK	7	660	0.1545
P08514	ITGA2B	Integrin alpha-IIb	TEEAEKTPVGSCFLAQPESGRR;SCVLPQTK;AEYSPCRGNTLSR;IVLLDVPVRAEAQVELR;VVLCELGNPMKK;IYVENDFSWDKR;NRPPLEEDDEEGE;NVGSQTLQTFK;LRGEQMASYFGHSVAVTDVNGDGRHDLLVGAPLYMESR;TLGPSQEETGGVFLCPWR;HSPICHTTMAFLR;SRPSQVLDSPFPTGSAFGFSLR;GEAQVWTQLLR;AEGGQCPSLLFDLRDETR;TEEAEKTPVGSCFLAQPESGR;ASVQLLVQDSLNPAVK;GPHALGAPSLLLTGTQLYGR;LQDPVLVSCDSAPCTVVQCDLQEMAR;AEAQVELR;FGSAIAPLGDLDRDGYNDIAVAAPYGGPSGR;DGYNDIAVAAPYGGPSGR;TPVGSCFLAQ…	26	1039	0.3263
P08519	LPA	Apolipoprotein(a)	TCQSWSSMTPHWHQR;NPDAEIRPWCYTMDPSVR;TTENYPNAGLIMNYCR;TCQAWSSMTPHQHSR;GSFSTTVTGR;TPEYYPNAGLIMNYCR;TTEYYPNGGLTR;GISSTTVTGR;TPAYYPNAGLIK;HSTFIPGTNKWAGLEK;YICAEHLAR;KATTVTGTPCQEWAAQEPHR;KLFDYCDIPLCASSSFDCGKPQVEPK;FVTWIEGMMR;NPDPVAAPWCYTTDPSVR;NPDSGKQPWCYTTDPCVR;NYCRNPDPVAAPWCYTTDPSVR;VMPACLPSPDYMVTAR;TCQAWSSMTPHSHSR;GTLSTTITGR;NPDAVAAPYCYTRDPGVR;TCQSWSSMTPHR;HFCGGTLISPEWVLTAAHCLKK;LSRPAVITDK;NYCRNPDAE…	36	4548	0.1016
P08567	PLEK	Pleckstrin	FILREDPAYLHYYDPAGAEDPLGAIHLR;LPETIDLGALYLSMKDTEK;GIKELNLEKDK;GSTLTSPCQDFGKR;KGSVFNTWKPMWVVLLEDGIEFYK;QQDHFFQAAFLEER;GCVVTSVESNSNGRK;EDPAYLHYYDPAGAEDPLGAIHLR;GMIPLKGSTLTSPCQDFGKR;GCVVTSVESNSNGR;LPETIDLGALYLSMK;KSEEENLFEIITADEVHYFLQAATPK;SIRLPETIDLGALYLSMKDTEK;ELNLEKDKK;SIRLPETIDLGALYLSMK;GSTLTSPCQDFGK;IFNHCFTGNCVIDWLVSNQSVR;NRQEGLMIASSLLNEGYLQPAGDMSK;IREGYLVK;GIKELNLEK;KFILREDPAYLHYYDPAGAEDPLGAIHLR	21	350	0.62
P08571	CD14	Monocyte differentiation antigen CD14	SWLAELQQWLKPGLK	1	375	0.04
P08572	COL4A2	Collagen alpha-2(IV) chain	RGPPGAPGEMGPQGPPGEPGFR;SVSIGYLLVK;KFDVPCGGR;ATPFIECNGGR;CSVCEAPAIAIAVHSQDVSIPHCPAGWR;SYWLSTTAPLPMMPVAEDEIKPYISR;HSQTDQEPMCPVGMNK;IAVQPGTVGPQGR	8	1712	0.0789
P08603	CFH	Complement factor H	SPDVINGSPISQK;FVCNSGYK;CTLKPCDYPDIK;CLGEKWSHPPSCIK;WSSPPQCEGLPCK;KDVYKAGEQVTYTCATYYK;IDVHLVPDRKK;CTSTGWIPAPR;GDAVCTESGWRPLPSCEEK;IIYKENERFQYK;SSIDIENGFISESQYTYALK;IVSSAMEPDR;ECELPKIDVHLVPDR;LGYVTADGETSGSITCGK;IKHRTGDEITYQCR;TGDEITYQCR;CLPVTAPENGK;SCDNPYIPNGDYSPLR;HRTGDEITYQCR;YYSYYCDEHFETPSGSYWDHIHCTQDGWSPAVPCLR;EYHFGQAVR;EKTKEEYGHSEVVEYYCNPR;EQVQSCGPPPELLNGNVK;EKPKCVEISCK;NGFYPATRGNTAK;KGEWVALNP…	99	1231	0.6621
P08637	FCGR3A	Low affinity immunoglobulin gamma Fc region receptor III-A	WVFKEEDPIHLR;VLEKDSVTLK	2	254	0.0866
P08648	ITGA5	Integrin alpha-5	LLESSLSSSEGEEPVEYK;VYVYLQHPAGIEPTPTLTLTGHDEFGR;SSASSGPQILK;ILEYAPCR	4	1049	0.061
P08670	VIM	Vimentin	QDVDNASLAR;TNEKVELQELNDR;VEVERDNLAEDIMR;EMEENFAVEAANYQDTIGR;LGDLYEEEMR;QVQSLTCEVDALK;RQVDQLTNDK;QAKQESTEYRR;ISLPLPNFSSLNLR;LLEGEESR;ILLAELEQLKGQGK;LGDLYEEEMRELRR;LQEEMLQR;QVQSLTCEVDALKGTNESLER;VESLQEEIAFLKK;LGDLYEEEMRELR;ISLPLPNFSSLNLRETNLDSLPLVDTHSKR;ETNLDSLPLVDTHSK;RQVDQLTNDKAR;FADLSEAANR;QVDQLTNDKAR;FADLSEAANRNNDALR;LQEEMLQREEAENTLQSFR;KVESLQEEIAFLKK;LRSSVPGVR;MALDIEIATYR;DGQVINETSQHHDDLE;VELQ…	38	466	0.6438
P08697	SERPINF2	Alpha-2-antiplasmin	NKFDPSLTQR;LGNQEPGGQTALKSPPGVCSR;DSFHLDEQFTVPVEMMQAR;QEDDLANINQWVK;DPTPEQTHR;LYLKHQMDLVATLSQLGLQELFQAPDLR;ELKEQQDSPGNK;LGNQEPGGQTALK;LGNQEPGGQTALKSPPGVCSRDPTPEQTHR;GFPIKEDFLEQSEQLFGAK;GFPRGDKLFGPDLK;GDKLFGPDLK;LCQDLGPGAFR;SPPGVCSRDPTPEQTHR;LQQVLHAGSGPCLPHLLSR;WFLLEQPEIQVAHFPFK;ELKEQQDSPGNKDFLQSLK	17	491	0.4053
P08708	RPS17	40S ribosomal protein S17	VCEEIAIIPSKK;LLDFGSLSNLQVTQPTVGMNFKTPR;LGNDFHTNKR;DNYVPEVSALDQEIIEVDPDTKEMLK	4	135	0.5407
P08709	F7	Coagulation factor VII	CHEGYSLLADGVSCTPTVEYPCGK;SEPRPGVLLR;FSLVSGWGQLLDR;VAQVIIPSTYVPGTTNHDIALLR;NLIAVLGEHDLSEHDGDEQSRR;LHQPVVLTDHVVPLCLPER	6	466	0.2382
P08758	ANXA5	Annexin A5	LIVALMKPSR;GLGTDEESILTLLTSR;DLLDDLKSELTGK;SEIDLFNIR;SEIDLFNIRK;DLLDDLKSELTGKFEK	6	320	0.1625
P08779	KRT16	Keratin, type I cytoskeletal 16	EVFTSSSSSSSR;APSTYGGGLSVSSR;TKYEHELALR;NKIIAATIENAQPILQIDNAR;SEVTELRR;QTVEADVNGLRR	6	473	0.1628
P08865	RPSA	40S ribosomal protein SA	KSDGIYIINLKR;FLAAGTHLGGTNLDFQMEQYIYK;AIVAIENPADVSVISSR;ADHQPLTEASYVNLPTIALCNTDSPLR;LLVVTDPRADHQPLTEASYVNLPTIALCNTDSPLR;KSDGIYIINLK;FTPGTFTNQIQAAFREPR	7	295	0.3559
P09172	DBH	Dopamine beta-hydroxylase	SPAGPTVVSIGGGK;VISTLEEPTPQCPTSQGR;VVSVHPGDVLITSCTYNTEDR;FQGEWNLQPLPK;TPEGLTLLFK;FNNEDVCTCPQASVSQQFTSVPWNSFNRDVLK	6	617	0.1734
P09211	GSTP1	Glutathione S-transferase P	PPYTVVYFPVR;ALPGQLKPFETLLSQNQGGK;FQDGDLTLYQSNTILR;YISLIYTNYEAGKDDYVK;AFLASPEYVNLPINGNGKQ;AFLASPEYVNLPINGNGK	6	210	0.4
P09382	LGALS1	Galectin-1	DSNNLCLHFNPR;FNAHGDANTIVCNSK;LNLEAINYMAADGDFK;LPDGYEFK;VRGEVAPDAK;LPDGYEFKFPNR;ACGLVASNLNLKPGECLR	7	135	0.6148
P09417	QDPR	Dihydropteridine reductase	HLKEGGLLTLAGAK	1	244	0.0574
P09486	SPARC	SPARC	RLEAGDHPVELLAR;QKDIDKDLVI;DEDNNLLTEK;LEAGDHPVELLAR;TFDSSCHFFATK;FFETCDLDNDKYIALDEWAGCFGIK;APLIPMEHCTTR;LHLDYIGPCK;VCELDENNTPMCVCQDPTSCPAPIGEFEK;NVLVTLYERDEDNNLLTEK	10	303	0.4323
P09493	TPM1	Tropomyosin alpha-1 chain	HIAEDADRKYEEVAR;KLVIIESDLERAEER;SKQLEDELVSLQKK;AQKDEEKMEIQEIQLK	4	284	0.2113
P09603	CSF1	Macrophage colony-stimulating factor 1	TFYETPLQLLEK;FRDNTPNAIAIVQLQELSLR	2	554	0.0578
P09871	C1S	Complement C1s subcomponent	VEKPTADAEAYVFTPNMICAGGEK;SKMLTPEHVFIHPGWK;VGATSFYSTCQSNGK;YHGDPMPCPK;VKNYVDWIMK;IIGGSDADIK;NYVDWIMK;CEYQIRLEK;VGATSFYSTCQSNGKWSNSK;LRYHGDPMPCPKEDTPNSVWEPAK;GMDSCKGDSGGAFAVQDPNDKTK;TNFDNDIALVR;LRYHGDPMPCPK;SNALDIIFQTDLTGQK;TMQENSTPRED;SNALDIIFQTDLTGQKKGWK;EPTMYVGSTSVQTSR;REDFDVEAADSAGNCLDSLVFVAGDRQFGPYCGHGFPGPLNIETK;CVPVCGVPR;GMDSCKGDSGGAFAVQDPNDK;VEDPESTLFGSVIR;LKCQPVDCGIPESIENGKVEDPESTLFGSVIR;SS…	46	688	0.577
P09972	ALDOC	Fructose-bisphosphate aldolase C	VDKGVVPLAGTDGETTTQGLDGLSER	1	364	0.0714
P0C0L4	C4A	Complement C4-A	AAFRLFETK;TTNIQGINLLFSSR;GSVFLRNPSRNNVPCSPK;LELSVDGAK;LLATLCSAEVCQCAEGKCPR;ECVGFEAVQEVPVGLVQPASATLYDYYNPERR;NGKVGLSGMAIADVTLLSGFHALRADLEK;VVEEQESR;NNVPCSPK;VQQPDCREPFLSCCQFAESLRK;LLLFSPSVVHLGVPLSVGVQLQDVPRGQVVK;QRAACAQLNDFLQEYGTQGCQV;ADGSYAAWLSR;SCGLHQLLR;LFETKITQVLHFTKDVK;GLEEELQFSLGSK;YIYGKPVQGVAYVR;LLATLCSAEVCQCAEGK;YVSHFETEGPHVLLYFDSVPTSR;LGQYASPTAKR;ASAGLLGAHAAAITAYALTLTK;DKGQAGLQR;GSFEFPVGD…	119	1744	0.625
P0C0L5	C4B	Complement C4-B	LQETSNWLLSQQQADGSFQDLSPVIHR;PVAFSVVPTAATAVSLK;GSSTWLTAFVLK;AEMADQAAAWLTR	4	1744	0.0396
P0C0S8;P20671;Q16777;Q6FI13;Q96KK5;Q99878;Q9BTM1	H2AC11;H2AC7;H2AC20;H2AC18;H2AC12;H2AC14;H2AJ	Histone H2A type 1;Histone H2A type 1-D;Histone H2A type 2-C;Histone H2A type 2-A;Histone H2A type 1-H;Histone H2A type 1-J;Histone H2A.J	HLQLAIRNDEELNKLLGK;AGLQFPVGR	2	130;130;129;130;128;128;129	0.2077;0.2077;0.2093;0.2077;0.2109;0.2109;0.2093
P0C7P3	SLFN14	Protein SLFN14	KLHPQQVLNR;VNPDLLKK;ELFIYCFPGVR;LIHLSSTQSRPGEIPLR	4	912	0.0504
P0CF74	IGLC6	Immunoglobulin lambda constant 6	SYSCQVTHEGSTVEKTVAPAECS	1	106	0.217
P0DJI8;P0DJI9	SAA1;SAA2	Serum amyloid A-1 protein;Serum amyloid A-2 protein	SFFSFLGEAFDGAR;EANYIGSDKYFHAR	2	122;122	0.2295;0.2295
P0DMM9;P0DMN0	SULT1A3;SULT1A4	Sulfotransferase 1A3;Sulfotransferase 1A4	FDADYAEK;SHLPLALLPQTLLDQKVK;YFAEALGPLQSFQARPDDLLINTYPK;MAGCSLSFR;TTFTVAQNER	5	295;295	0.2407;0.2407
P0DMV8;P0DMV9	HSPA1A;HSPA1B	Heat shock 70 kDa protein 1A;Heat shock 70 kDa protein 1B	LVNHFVEEFKR;ATAGDTHLGGEDFDNR;NQVALNPQNTVFDAK;NQVALNPQNTVFDAKR;ARFEELCSDLFR;HWPFQVINDGDKPK;AMTKDNNLLGR;ELEQVCNPIISGLYQGAGGPGPGGFGAQGPK;FEELCSDLFR;VEIIANDQGNR;IINEPTAAAIAYGLDR;VQVSYKGETK;LVNHFVEEFK;TTPSYVAFTDTER;ITITNDKGR;LDKAQIHDLVLVGGSTR;AFYPEEISSMVLTK;LLQDFFNGRDLNK;DAGVIAGLNVLR;LSKEEIER;LLQDFFNGR	21	641;641	0.3651;0.3651
P0DOY2	IGLC2	Immunoglobulin lambda constant 2	SHRSYSCQVTHEGSTVEK;ADSSPVKAGVETTTPSKQSNNK;AGVETTTPSKQSNNKYAASSYLSLTPEQWK;ATLVCLISDFYPGAVTVAWK;QSNNKYAASSYLSLTPEQWK;SYSCQVTHEGSTVEK;AGVETTTPSKQSNNK;ADSSPVKAGVETTTPSK;AGVETTTPSK;ATLVCLISDFYPGAVTVAWKADSSPVKAGVETTTPSK;YAASSYLSLTPEQWK;TVAPTECS;AAPSVTLFPPSSEELQANK;SYSCQVTHEGSTVEKTVAPTECS	14	106	0.9623
P0DOY3	IGLC3	Immunoglobulin lambda constant 3	SHKSYSCQVTHEGSTVEK;SHKSYSCQVTHEGSTVEKTVAPTECS	2	106	0.2453
P0DP01	IGHV1-8	Immunoglobulin heavy variable 1-8	ASGYTFTSYDINWVR;SEDTAVYYCAR	2	117	0.2222
P0DP23;P0DP24;P0DP25	CALM1;CALM2;CALM3	Calmodulin-1;Calmodulin-2;Calmodulin-3	VFDKDGNGYISAAELR;EAFSLFDKDGDGTITTK	2	149;149;149	0.2215;0.2215;0.2215
P0DTE1	IGHV3-38-3	Probable non-functional immunoglobulin heavy variable 3-38-3	DNSKNTLHLQMNSLR	1	115	0.1304
P10124	SRGN	Serglycin	SLDRNLPSDSQDLGQHGLEEDFML;TRIQDLNR;LRTDLFPK;CNPDSNSANCLEEKGPMFELLPGESNKIPR;GPMFELLPGESNKIPR;CNPDSNSANCLEEK	6	158	0.443
P10155	RO60	60 kDa SS-A/Ro ribonucleoprotein	ALLQEMPLTALLR	1	538	0.0242
P10321	HLA-C	HLA class I histocompatibility antigen, C alpha chain	THVTHHPLSDHEATLR;DGEDQTQDTELVETRPAGDGTFQK	2	366	0.1093
P10412;P16402	H1-4;H1-3	Histone H1.4;Histone H1.3	SGVSLAALKK;KASGPPVSELITK;SLVSKGTLVQTK;RKASGPPVSELITK;ASGPPVSELITK;GTGASGSFKLNK	6	219;221	0.2192;0.2172
P10599	TXN	Thioredoxin	EKLEATINELV;VGEFSGANKEKLEATINELV	2	105	0.1905
P10643	C7	Complement component C7	KVFSGDGKDFYR;SCVGETTESTQCEDEELEHLR;GGGAGFISGLSYLELDNPAGNKR;FSSHGCKELENALK;QKLTPLYELVK;ACGACPLWGKCDAESSK;RPSCDIDKPPPNIELTGNGYNELTGQFR;GGGAGFISGLSYLELDNPAGNKRR;VFSGDGKDFYR;MPYECGPSLDVCAQDER;DSCTLPASAEK;EQTMSECEAGALR;SLVCNGDSDCDEDSADEDR;CRGQSISVTSIRPCAAETQ;WLVGEMHCQK;SYTSHTNEIHKGK;AASGTQNNVLRGEPFIR;RILPLTVCK;LLEPHCFPLSLVPTEFCPSPPALK;SSGWHFVVK;IACVLPVLMDGIQSHPQKPFYTVGEK;LSGNVLSYTFQVK;LKQNDFNSVEEK;ACG…	39	843	0.5789
P10644	PRKAR1A	cAMP-dependent protein kinase type I-alpha regulatory subunit	LTVADALEPVQFEDGQK;LGPSDYFGEIALLMNRPR;VSILESLDKWER;VLGPCSDILKR	4	381	0.1522
P10646	TFPI	Tissue factor pathway inhibitor	TTLQQEKPDFCFLEEDPGICR	1	304	0.0691
P10720	PF4V1	Platelet factor 4 variant	TTSQVRPR;HITSLEVIK;AGPHCPTAQLIATLKNGR;KICLDLQALLYKK;AGPHCPTAQLIATLK;AEAEEDGDLQCLCVK	6	104	0.6058
P10768	ESD	S-formylglutathione hydrolase	SVSAFAPICNPVLCPWGKK;MSIFGHSMGGHGALICALK;MYSYVTEELPQLINANFPVDPQR;VFEHDSVELNCK;SVSAFAPICNPVLCPWGK;LQEGYDHSYYFIATFITDHIR;SGYHQSASEHGLVVIAPDTSPR;AYDATHLVK	8	282	0.4433
P10809	HSPD1	60 kDa heat shock protein, mitochondrial	VGGTSDVEVNEKKDR	1	573	0.0262
[truncated: 734 more rows]

## Sheet: Supplementary Table S8
Supplementary Table S8. Protein normalized expression of MSC-Exos by Mass Spectrometry.
PG.ProteinGroups	PG.Genes	Sample	Rep1	Rep2	Rep3	avergae
[truncated: 1,098 more rows]
